# Supplementary material for: Deep spatial sequencing revealing differential immune responses in human hepatocellular carcinoma
Source: Front Cell Dev Biol. 2025 Jun 3;13:1600129. doi: 10.3389/fcell.2025.1600129 (PMC12170511; doi:10.3389/fcell.2025.1600129)
Supplement: Supplementary file 2 [file Table1.xlsx]

## Sheet: 1
Supplemental table 1. Top 3000 variable genes in Ultra-depth sequencing
Gene
IGHG1
IGKC
CYP2E1
COL3A1
PLA2G2A
GLUL
HAMP
COL1A1
IGHG3
IGFBP7
IGLC1
CES1
IGHA1
CRP
LYZ
SPP1
VIM
TIMP1
CYP1A2
IGHM
CHI3L1
SERPINA1
SPARC
COL1A2
SPINK1
SQSTM1
TTR
LUM
HRG
ARG1
GDF15
NOTUM
CD74
FGB
COL6A1
GPX2
JCHAIN
AMBP
CYP3A5
APOC3
TXNRD1
MMP7
DCXR
GSTA1
ACTA2
PDK4
COL4A1
ALDOB
TMSB4X
SCD
TDO2
COL4A2
BGN
ISG15
TXNIP
P4HB
COL6A2
CCDC3
DCN
TMSB10
APOH
DUSP1
C7
AFM
SLC17A1
C9
TAGLN
IFI27
PTGDS
ADH1C
AQP1
MT1X
APOA2
IGFBP4
SF3B4
FASN
TM4SF4
HGD
MT-ND3
IFI6
GATM
GGH
AADAC
CENPX
TKT
CBR1
PRAP1
AHSG
MT-ND6
COL14A1
MYL9
TRIM16
ME1
CYP3A7
MT-ND4
ALDH4A1
BAAT
ERRFI1
TPM2
ANGPTL8
TM4SF1
SPARCL1
ADH1B
MT-ND4L
APOC2
SERPIND1
INSIG1
ETS1
MGP
CCN2
SLC12A2
FGG
SLPI
SOD2
IGFBP1
SCP2
EEF1A2
CFI
GSN
HSD11B1
LRG1
ETFB
LAMP2
MT-CYB
LEAP2
AKR1C4
ECHS1
THBS2
AOX1
ALDH2
PCK1
SDS
RBP4
HAL
ADH1A
PTGR1
SRXN1
ALB
SLC2A2
MLEC
ACTB
CRTAP
G6PC
SMARCB1
METTL7B
GSR
DEPP1
CXCR4
TST
NUPR1
PDK1
OASL
FBLN5
FSTL1
PSAP
ANGPTL3
COL6A3
HSPB6
HMGCS2
QDPR
SLC30A1
ABCB4
COLGALT1
PNRC1
TAT
LIMK2
PLG
CYP3A4
SLC38A3
IFI30
PLXNB2
COL27A1
ASGR1
POR
CNN2
TIMP3
MMP2
ASPH
APOC4
AQP9
ADAMTS1
SPTSSA
AK1
AMACR
EMILIN1
H1F0
MPST
UBD
TRAM1
CYBA
IGFBP2
BTG2
VCAM1
PCBD1
EEF2
SDC1
TMEM160
NACC1
ATF5
C1QA
ENG
HSD17B6
VCP
COL18A1
TMED1
SCPEP1
SLC40A1
TAPBP
CYP2B6
CDKN1B
FKBP5
ADA2
FTH1
TRPM7
LASP1
MAD2L2
APOL6
IGSF8
MX1
XBP1
BAMBI
ADAR
DOCK4
UFD1
PON1
ZFP36
TXLNA
PSMA5
IKZF1
GRINA
S100A6
CD14
ST6GAL1
VCAN
AIFM2
C1QB
PIPOX
NKD1
GARS
MT1E
H1FX
CCL19
LSM4
CCL21
LMNA
HTRA1
TNFAIP2
GNPAT
HDHD3
UQCR11
GPC3
MMP14
CREB3
RRBP1
CYP2C8
LIPA
C4BPB
MUC6
SOD3
SLC39A7
AC132217.2
APPL1
C5orf15
SDC4
CSRP1
EFEMP1
EGR1
POLR2L
ADH6
ABCB6
EFR3A
ARHGDIB
NFKB1
PDZK1
ALDH1L1
PHLDA1
PDZK1IP1
NUDT8
UGT1A1
FAM234A
THRSP
ID3
ACVR1B
RAB8A
SPR
PUM1
GCAT
TGFBR2
CD81
SRGN
REEP6
ACSL4
NOP16
LRP1
CRYZ
PDGFRB
CXCL12
ASS1
TRIM25
AGRN
CES2
SAT1
LAPTM5
TPM1
DUS1L
TALDO1
EFNA1
PECAM1
SNTB1
SMARCE1
COMMD5
RNASE1
HSD17B13
CHCHD10
DDX27
IRF1
ALDH3A2
PEBP1
RAB11B
CKAP4
TBX3
THY1
NNMT
AJUBA
GNAI2
METAP2
TFRC
COX8A
SMAP2
NMD3
LBP
AKR1C2
TM4SF5
MT-ND2
AGMAT
MAPK1IP1L
PPIC
SULT2A1
RNPEP
BHMT
CLDN2
TNXB
LTBP4
BAX
SOD1
STARD10
SLC46A1
MYH9
CCNI
DHCR24
CD163
PLOD2
RDH16
TRIM56
ABCC2
DRAM2
C19orf53
GPNMB
HSD17B11
SLC9A3R1
TSC22D3
UBE2J1
PGRMC1
OTUD5
SLC25A42
ALG3
ANXA2
PREB
PON3
BHMT2
S100A16
PLPP5
FOXA1
RING1
RGS3
INO80B
SERPINA6
GPX3
MYO1B
CALD1
NEDD8
CPS1
WARS
BST2
LYPLAL1
PID1
NDUFAF8
TPD52L1
MAFB
OARD1
TM2D2
CFHR2
GRN
TECR
FGD4
NELFB
TOP1MT
CYP8B1
SEC14L2
CEBPA
HSPA8
EPAS1
BLVRB
GCKR
ARPC4
RASD1
SAA4
YWHAG
SPRY1
ANGPTL2
COL5A1
KHNYN
FXR2
ORM2
ANG
NPAS2
PFN1
SDF2L1
SLC38A7
ANPEP
CORO1B
MYRIP
AMOTL2
ALDH8A1
GM2A
LGALS3BP
DESI1
CSF1R
PLPP3
AGXT2
IMP4
PGD
CEBPD
DDIT4
MARCKS
MAOA
RBFA
UQCRC1
GSTP1
ELOC
C1QC
RIDA
CXCL10
HSP90AA1
MBL2
UBE2A
CCDC137
CYP2C9
PACSIN2
TSPAN4
AGPS
CLN3
FBP1
MED25
TOLLIP
L3HYPDH
NUDT9
ELN
MAT1A
POLR2K
TMPO
CCL5
CD63
PAH
H3F3A
NUDCD3
PHRF1
RPRD1A
UTP11
SEPTIN4
WWTR1
PC
TUBGCP3
SRM
VPS13C
GPX4
GRB2
MASP2
FAM193B
FMO5
CPB2
LCN2
DEDD
PSMD4
IRS2
PGM1
CDC42EP1
BAG2
KIAA2013
TRBC2
CST3
SWI5
KIF1B
PLAAT4
TMEM173
TIMP2
TXNDC11
PCYT2
GPRC5C
CAT
DCUN1D4
ACTG1
CUL5
TGM2
FUBP3
GPS1
RPP25L
SNAI2
AHSA1
KHK
DOT1L
CYC1
SUPT6H
SDF4
SLBP
ANAPC11
BZW1
COPZ1
GAMT
TBC1D9B
SHPK
SFXN1
RGS5
PSMA2
SQOR
SLC1A1
GSTZ1
COQ5
PRKCA
ACTR1B
COPG1
OTC
CIRBP
LACTB2
TMEM161A
PLD3
IFITM2
POLR2E
SH3GL1
SRPRB
GGCX
CD34
ZEB2
UGT1A4
COPRS
BOP1
SNRNP70
C7orf50
PSMC5
KLHDC4
GLRX
CYBB
TDP2
C2
GRWD1
MOGS
RRS1
EMG1
BDH1
NAXD
ASPSCR1
CCT3
TTYH3
ILVBL
CRISPLD2
PROX1
COMT
NOTCH3
LIME1
NR1D1
PNPO
C1orf122
DAXX
CRADD
TUBB4B
NMT1
ITGAX
VMP1
MCFD2
SHMT1
MGST1
SYVN1
HABP2
THOP1
ACAT1
CBFB
HYI
PPIF
RXRB
CUX1
PARVB
PRKAR1A
SGK1
CTSC
FRZB
SLC25A1
RBP5
EPHX1
PDHB
SNX19
UBC
FXYD5
EHMT2
H3F3B
PICALM
CTNNAL1
BHLHE40
LECT2
ATP5F1D
CTSB
SERPINA7
SNX2
ANAPC2
ASAH1
CTSH
TMEM53
LPGAT1
RAMP1
KRT8
GALNT2
HSD17B4
COPS7A
RIPK1
SGPL1
SDC3
SLC9A3R2
DPM3
TRAC
ADI1
STAB1
SLC38A4
CHMP1A
LRIG1
ADM
IL18BP
PRDX4
ASGR2
PPIB
SNX24
SERF2
WBP1L
CAB39
APOA5
LMAN2
SERINC2
RBP1
FLNA
MZB1
OGFOD3
PTP4A3
ZNF274
KCNK1
SYNE2
DAB2
HPR
ADGRE5
RERE
HLF
SLC27A2
GNS
ARFGAP3
PGPEP1
ZNF292
AP1S1
SERPINE1
PSMB3
CDC34
FOXO3
DBI
TINAGL1
FAM207A
GFPT1
PACSIN3
SMC4
MDK
ATP6V0A1
WDR72
LRRC59
MTHFD1
BCKDHA
NFS1
GADD45G
AP1AR
TFPI
LRFN3
S100A9
ILF2
TMEM45B
SERPINA11
USP40
WIPF2
GET1
UQCR10
DAZAP2
TMEM129
VEGFA
ASF1A
LCP1
LGMN
UBA1
DAPK1
PNKD
SPTLC3
MAGT1
TSEN34
RABEPK
ZYX
PTPA
C8A
PLPP1
USP32
MS4A7
METTL7A
VTI1A
EIF5B
APP
RHOC
CRY2
SLC22A1
MAOB
ENTPD5
GART
CCL14
VPS25
BID
SERPINF2
STOM
LGALS4
QPRT
SELENBP1
EIF5
ECH1
UBA52
ASPN
GLYATL1
ANAPC15
ZNF428
ARID4B
FMO3
BCL6
ARSE
SLC25A16
SNRPC
ITIH1
TM9SF2
RNF125
UGT2B4
IFI44L
INF2
SMG5
MESD
SLC38A2
SSR4
MMAB
LGR5
C8G
MLF2
UQCRQ
TYROBP
NR0B2
NDUFB6
P2RX4
ADIPOR1
NMI
CTH
PRKAB1
C5
PPP1R35
RASSF4
ADAMTS2
RHOT2
NDUFA9
LYRM1
SRSF9
RAB5IF
GAA
KLF9
PLEKHO1
IMPA2
SH3KBP1
CYP27A1
KLB
SZRD1
SLC51A
POLDIP3
DDB1
CTSZ
GORASP1
MYO1C
A1CF
MXRA7
BSG
ZFAND2A
MS4A6A
FH
SLC33A1
PFDN6
NABP2
AKR1A1
TTC17
CCNYL1
DCUN1D3
GNB1
SGK2
PRELP
TPP2
SAMD4B
ACY1
ABAT
PIK3R3
MPEG1
TRPC4AP
LSR
DECR1
ARL6IP5
ADH4
APOM
ERGIC3
NADK2
SERPINA4
TGOLN2
CLTC
YBX1
DSP
ERH
F9
CCDC85B
REST
ELOVL1
HGS
NDUFA4
TMEM208
STEAP3
RABL6
MFN2
TRBC1
CNN3
SHFL
GIGYF2
MYH11
PER1
SEPTIN2
ATP1B1
SERP1
ZDHHC24
SAFB
EIF4H
HSD3B7
PPIA
LAMB1
CISH
INO80
CEP350
ANKRD17
IGFBP5
MCCC2
ZCCHC3
SEC62
ID1
OAS3
C1orf115
CDK5RAP1
IRF2BPL
RAB11FIP2
TCTA
FLOT1
KCTD12
NAT2
SLC27A5
LTB
TMEM97
YBX3
CYLD
ACOX3
ASCC2
LBH
VMA21
DPP7
ERO1B
ZMAT2
TMEM106B
MSRB1
FAM83H
FAM177A1
LAMP1
HNRNPA2B1
FOXD4L5
FBXW4
IFITM3
S100A13
SELENON
IL1R1
ABCB1
ADD1
LAPTM4A
NCOR2
NDRG2
STAT2
CASP8
FBLN2
NUS1
HCLS1
NRBP1
AHR
GJA4
PCK2
CLINT1
TFR2
CRYL1
TRIM4
RELCH
IFIT2
NR2F1
ECI1
SRP54
MICOS10
NME2
KPNA3
SERPINA5
FGL2
THUMPD3
ASL
PARP10
UBE2K
SELENOF
RSRC2
HBA2
NUCB1
PSMD6
ALG5
PWP1
RBKS
MGAT4B
NMRAL1
KDM4A
TRAPPC1
RNF187
WDR45B
POLR2G
ZNF335
CHST11
TRIM8
OGA
ATP6V1D
CCN1
PKN1
ATOX1
HSPE1
SF3B5
CLTA
DDX46
TIMM10B
PPP4R3B
SCYL2
SENP2
FBXO7
HHEX
PSMB9
PSME2
UCK2
LGALS3
SESTD1
ATF6B
ACAA2
INTS3
ACSM3
ATP11A
FDFT1
TMCO1
HSPH1
OTUB1
GANAB
EMD
TUBA1C
CDO1
F13B
OSGIN1
MAP3K11
SEL1L
HADH
TAGLN2
KPNA6
ZBTB38
DNAJC25
ZZEF1
DMRTA1
NIPSNAP1
HSPB1
CDC73
FOXK1
SLC39A8
BTG1
DGUOK
CCL15
EXD3
DHX36
SUN2
FKBP8
VNN1
QTRT1
CARD10
SLC25A13
ATPAF1
PLEKHM2
SAR1B
VPS53
TM2D3
PRDX2
TRIAP1
ACOT13
COA6
CD68
IGFLR1
RACK1
MVD
CEBPB
NDUFAB1
PSMD1
MEGF9
VAMP5
SERPINA10
TMEM204
LONP1
F11R
NDUFS2
DNAJC22
UBXN6
EXOC7
SELENOS
DPP3
PSMB1
MTSS1
RAB4A
ECHDC1
SCAF1
MTMR12
ECE1
BRI3
ITM2B
NPEPPS
ATP6V1G1
ACSF2
AGFG2
CAPN7
MDH1
MUC3A
IPO8
FAM120A
TEN1
OGT
SPI1
ETV6
GSDMD
TRIM26
URB1
AGO2
ITGB1
PHYH
TADA3
RRAS
XRN1
CRAT
MIEN1
NEDD4
ZMYM2
SLC25A39
ACTN4
FST
TMED9
DHRS3
TPR
INPP5B
ACSS2
QKI
STT3A
GFM1
SEC24D
IFT20
CERS2
HSD17B8
CNNM3
SEC11A
TXN2
NIPAL2
FKBP15
PAWR
SART3
RAB5C
EDEM3
PDCD5
PSMB5
PCGF3
UQCRB
SPP2
MAT2B
KRT23
MIA3
CCNL2
NCOA3
NELFCD
C6orf62
CTNND1
GLYCTK
SHISA5
GET3
KHDRBS1
ABLIM1
KBTBD2
ZNF7
PRKCD
SCCPDH
PBLD
RASSF7
USP16
MPDZ
TTLL12
FECH
DDX39B
TNPO3
GRIPAP1
VAPA
ROMO1
PRDM1
SEPHS2
ACSL3
CTSD
DCTN3
MGST2
CFDP1
ZNF264
SLC25A10
PHPT1
PJA2
EBAG9
ZEB1
DPYSL2
HADHA
DEPTOR
RPN2
RTN3
TMEM141
WSB1
MBNL2
GABARAPL2
HMGCL
PHGDH
UBAP2L
EIF2D
WDR45
SEC11C
LEMD2
SPSB1
EHBP1L1
IFI16
KRTCAP2
AKR1C8P
GPATCH2
YIPF3
CADM1
LZIC
ARFIP2
BCCIP
BCL2L2
RASSF3
RCOR1
MYLK
YIF1B
TM9SF3
TPRG1L
EIF1
TNK2
FCGRT
LDB1
IDH3B
DEXI
PECR
ATP11C
CMTR1
DCAF10
ACSS3
CGGBP1
PSENEN
RPTOR
UMPS
LENG8
CAP1
STAMBP
ENSA
CPN2
MAN1A1
ERCC3
RNF185
INPP1
ARRDC3
FRRS1
SNAP23
RECQL
RPRD1B
USP14
RAF1
MXRA8
MARCH5
PSMD13
NEK6
CNPPD1
MED29
NOSIP
WSB2
RBM10
RAD23B
COPE
SPOP
KDM5A
ZBTB33
TPM4
ZNF592
TXNDC17
RHOA
RGS1
LRP5
SLC38A10
ENOSF1
MTCH2
DNAJA3
PSPC1
SLC30A6
MCL1
MALSU1
DDX17
CHCHD2
SPNS1
PA2G4
UGT2B10
CFL2
IL17RB
CHERP
ELOVL5
S100A10
TRUB2
PPP1R14B
RAPGEF6
PDIA3
COX7A2L
KDM5C
IBTK
AP3D1
ST14
TIMM10
PXN
TFE3
PSAT1
TBL3
PDCD4
MYL5
COMMD4
AHCY
CHMP3
SLC39A9
SSR3
UBR5
AC118549.1
B3GAT3
SMC3
PMF1
MEF2C
STX4
R3HDM4
ATG16L2
MXD4
PAXX
MLLT6
COASY
FAM89A
SGF29
ARL6IP4
FAM91A1
RETSAT
OST4
ATP2A2
APPL2
ATP6V1F
COL15A1
TMEM131
NUDT5
FAM20C
ILF3
TRAPPC3
GUK1
HMCES
SLC11A2
STAG1
ATL3
EHD4
REG3A
ALDH3A1
IGFBP3
MME
CTNNBL1
AEBP1
ALDH1A1
HEPACAM
AKR1B10
ZNF549
GRK3
ZNF550
G0S2
RHBG
SLC13A3
CLU
APOA1
APOE
FTL
TF
MFAP4
C4BPA
NAGS
MT-ATP6
UGDH
SRARP
RTP3
A2M
ARSA
FN1
COLEC11
PLPPR1
CXCL8
IL7R
INMT
PAGE4
SLC16A11
MT-ND5
C1QTNF1
DYNC1I1
COX11
PLVAP
SULF2
NFIX
CCDC80
KRT7
ARAP1
CA2
ADAMTSL2
CALCRL
CXCL6
LAMA3
HPX
ZFP36L2
PODXL
S100A4
DPT
CFTR
IL32
IER5
SLC22A3
C11orf96
JAG1
MT-CO2
MT-ND1
FAM169A
JUNB
F3
MARCH8
LMO2
ZNRF3
HSPB8
FLT1
TOM1
HPD
CORO1A
MERTK
HEXA
UGT1A9
AIF1
ALDH1B1
AKR1C3
CLDN1
RESF1
IFNGR2
APOC1
GCLM
AHNAK
HTR2B
HTATIP2
NR4A1
TSKU
GPAT4
CFH
VWA1
PLXND1
ZBTB16
PAXBP1
MT-CO3
RCBTB1
NRP1
PKLR
LGALS1
SLC3A2
SNRPF
GSTA2
GPHN
LIFR
CHP1
ABCC3
SLC17A3
SLC5A6
CPPED1
CAMLG
SLC16A7
THBS1
IFNGR1
SSU72
BLCAP
SOCS3
NME1
NLRP1
CYP1A1
HIST1H1E
SERPINC1
ACP1
OAF
PPP1R3C
EHMT1
CCL20
PPP3CC
TMEM176A
ONECUT2
ORMDL1
EFHD2
TNFRSF12A
ANK3
PDLIM2
FHL2
MT2A
ZNF706
LAP3
DKK4
MIF
RHOBTB1
SOX9
SEZ6L2
PDGFRA
ICAM1
CLTRN
GBE1
DCDC2
EIF4A3
LY6E
YWHAQ
CYBC1
PDK2
ENO3
C1QTNF3
TMEM45A
MCRIP2
SVBP
NSMCE4A
KYNU
CD276
ALG8
HIST1H1C
JDP2
GMNN
AIMP2
SLC7A2
VWF
TMEM131L
GHITM
SNX10
RARRES2
ZNF367
LOXL4
HNF4G
STRN4
IKBKB
ITGAV
PATZ1
NDUFB9
RASGRF1
MID1IP1
ELK4
FAM162A
NUP50
CDKN1C
LHPP
ID4
PPM1F
PEA15
ADIRF
RAMP2
FCGR3A
PLK2
TIMM17A
ADAMTS4
RTCB
EDNRB
SLC35G1
RUVBL2
G6PD
TMEM219
NUDC
GOLIM4
DEFB1
ANXA4
BEX3
FAHD1
FAM111A
CNOT2
CCDC28A
ZFP36L1
DAP3
ZNF331
HKDC1
OXLD1
PXDN
TENT5C
ROCK2
ACSL5
CALM3
PRDX1
TACC1
CEMIP2
UTP18
ANKRD1
GC
CMBL
ZNF24
SEC14L1
TP53RK
ECM2
LEPR
RNF146
ATP1B3
ENGASE
TAF8
VSIG10
CAV2
FCRL5
ATXN7L1
ODC1
TMPRSS2
GPATCH2L
WASHC3
IFT80
EBP
ERLEC1
FOXN3
HACD2
THAP11
PDXK
TUBG1
ZYG11B
TMEM176B
GPAM
CXCL9
TOP1
GLTPD2
PDHA1
SPRYD3
NCF2
GFRA1
PIR
OSMR
PANX1
RELN
UFSP2
SPON2
RNASEH1
HP
CXCL11
GGNBP2
RAB35
METTL23
SPATS2L
ZNF106
UCHL5
EEF1AKMT3
RAB29
TSPAN9
GIMAP7
GJB1
ORM1
SLC22A11
SYNGR2
ALCAM
AMD1
WWOX
AP2M1
GADD45B
ACOX1
FGFRL1
AMDHD1
CAPRIN1
IKBKG
GLS2
IL10RB
SCN9A
MAFG
CYTH4
NISCH
TMEM92
NUBP2
CD4
CP
RCC1L
PODN
SACM1L
EMC6
KHSRP
FGA
TRAPPC6B
PAF1
SDF2
ATP6V1C1
SLC7A6
BCHE
TMED2
NPM3
GPD1
U2AF2
INHBE
USH1C
FRS2
TNFAIP8L1
CFB
CASK
IFIT3
ARL3
SAR1A
FABP1
KPNB1
ACADVL
SAMM50
HMOX1
MYH14
C11orf65
NPC2
USE1
MICU1
FAH
MARCH7
BOK
RGS2
AK4
ECSIT
POU2AF1
CREG1
NAA20
RTCA
PTRH2
TOB1
NLN
GALNT1
DTD1
AMPD2
KLHL21
FGF21
NME6
FAM20A
GATA4
FAS
HNRNPM
HSPD1
ABCB7
HNRNPDL
NCBP2AS2
TRIB1
GOLM1
ZMPSTE24
AKNA
ECHDC3
SLC16A1
STX16
ITGA5
PIEZO1
HELB
MDM2
CYB5B
NCOA1
RFNG
UBN1
PURA
ACOT9
LPAR6
TMEM74B
MTERF4
SLC1A4
AKIP1
HERC2
ITIH2
ANO6
CTR9
CLEC14A
ARIH1
DERL3
GGA1
PUSL1
IK
LTBP2
DPH1
ACYP2
TRPC4
CD99L2
UBTF
CCDC159
MPRIP
TMEM175
STARD7
FBXO32
AIFM1
MSL1
NECTIN3
ACADS
PDIA4
GIMAP4
ANAPC7
KIF21A
NDUFV2
SCO2
SLFN5
IRAK4
PRKAB2
MAN1B1
TNIP1
STAT1
POLR2H
DUSP23
ETNPPL
ATP6V0E2
QSOX1
TMEM51
AP2A2
CD79A
CSTA
F11
PHACTR2
PLS1
HABP4
HMGXB4
ATG13
MUC13
EVA1A
PHKA2
VPS4A
HYAL2
PPIL1
FXYD2
DNAJC15
NSF
RALGPS2
ETFA
METTL9
GPT
BNIP2
CDC42BPA
PROC
NDE1
PCSK5
NEU4
STK10
SH3BGRL3
AAAS
BCL3
FAAH
MT1F
DAZAP1
NXF1
CHCHD1
FBXO31
SHMT2
SPIN1
FERMT3
PDE8A
ACTN1
HAX1
RTKN
SREBF2
PLIN3
TTC8
APLP2
SH2B1
IDI1
TLE5
KARS
PHC2
PCDH1
MON1B
EBNA1BP2
ENPEP
ANP32E
CYB5R1
PALLD
NFKBIA
PPARG
ELOVL7
GOT1
DHRS7
SPTSSB
ALDOC
FAT1
NARS2
CDC42SE2
PON2
ULK1
EMC7
CNOT6
PNISR
JOSD2
C8orf33
TNKS
TAB3
CMIP
NAT10
FGFR4
IER3
ARMC6
RNF144B
PIM2
TRAK2
MTPAP
EHHADH
FGFR2
PIGR
UBLCP1
DDAH2
IER2
COX6A1
PLTP
CDA
BCL2L1
SORBS2
PSMA3
SPINT2
ERICH1
GAS6
LRRC42
CSTF3
ITGBL1
GSTO1
PIP4K2B
BMP2K
ABHD6
TLK2
DPM1
TXNRD2
ZC3H14
DUS3L
JPT1
UNC50
STRBP
ZCCHC2
ACACB
HSPBP1
TNFRSF10D
SLC22A7
MYC
ZFAND2B
RABIF
TADA1
FOS
TRIM16L
PHLDA2
SLC17A2
ZC3H15
SLC25A11
ZNF648
KLF2
TRAPPC9
ACLY
MROH1
SF3B3
TOMM40L
MPV17
PPT1
CHRNB4
GTPBP2
CENPS
DISC1
KLHL5
ERICH5
FGL1
PIGA
PRKCSH
TLN1
COX5B
ZC3H4
PLEC
TMEM185B
YIPF5
FOXA2
CD36
C11orf24
NEURL1B
UBE2I
GASK1B
PSMA1
ZBED1
IL1RN
PLEKHF1
MAFK
SORT1
NFKB2
PCDHGA5
EIF4A1
MAF
USP22
HRAS
MAPRE3
CAAP1
SLC25A44
SLC16A2
CAPN5
SNRPD1
ARHGEF1
KPNA2
RRAGA
CYP4F11
PTPRG
RAP2A
SCAMP2
DMD
TRAP1
ABCD1
MASP1
GATA6
BAIAP2L2
ORAI1
MAP4K4
TIGIT
MARCH6
ZC3H12A
THEMIS2
KLHDC2
AGTPBP1
ENY2
SLC35C1
SNRPD2
GOT2
LITAF
SHANK3
CUTA
HSPA5
ACAT2
ENO1
NPLOC4
F13A1
ISOC1
SLC23A2
NMT2
HSPG2
TMX2
GNL2
BABAM1
ARHGEF4
ZSWIM8
DEPDC7
MKNK2
AP2A1
CRYBG1
DAAM1
CDC37
TSNAX
SH2D4A
STIM2
PRPF31
DLAT
SLC25A38
JMJD6
RDH11
S100A11
SYNGR1
SEC22B
TOB2
DESI2
ATG101
SMC1A
NOL3
SLC25A22
MAPK14
DDX60L
CDKN1A
GNG10
PTGES2
UTP6
COA1
GRAMD1A
CRYM
ITPR2
PLEKHB2
IDH1
MORC2
RNF6
TAF10
XRN2
EIF3A
ITGB2
CTHRC1
ACO1
ABHD4
[truncated: 1,002 more rows]

## Sheet: 2
Supplemental table 2. Deep sequencing Cluster 0 pathways
Ingenuity Canonical Pathways	-log(p-value)	Ratio	z-score	Molecules
Hepatic Fibrosis / Hepatic Stellate Cell Activation	9.53	0.0885	ND	A2M,CCL21,COL1A1,COL1A2,COL3A1,COL5A1,COL6A1,FLT1,ICAM1,IFNGR1,IGF1,IL6R,MMP2,PDGFRB,SMAD2,TGFBR2,TIMP1
Collagen degradation	8.22	0.156	3.162	ADAM10,COL1A1,COL1A2,COL3A1,COL5A1,COL6A1,FURIN,MMP2,MMP7,TMPRSS6
Neutrophil degranulation	6.22	0.044	4.583	ADAM10,ALAD,ARPC5,ATP6AP2,CD68,CHI3L1,CNN2,CYBA,DEGS1,EEF2,FCER1G,HP,HSPA1A,LCN2,LGALS3,LRG1,LYZ,PSMC2,S100A9,SERPINA3,TYROBP
Inhibition of Matrix Metalloproteases	5.18	0.158	-1	A2M,ADAM10,HSPG2,MMP2,MMP7,TIMP1
Assembly of collagen fibrils and other multimeric structures	5	0.115	2.646	COL1A1,COL1A2,COL3A1,COL5A1,COL6A1,MMP7,PCOLCE
Iron homeostasis signaling pathway	4.87	0.069	ND	ATP6AP2,CREB3L3,HAMP,HMOX1,HP,IL6R,PDGFRB,SMAD2,STEAP3,TMPRSS6
Syndecan interactions	4.75	0.185	2.236	ACTN1,COL1A1,COL1A2,COL3A1,COL5A1
Neuroinflammation Signaling Pathway	4.74	0.0452	1.941	CREB3L3,CRP,CSF1R,HMOX1,ICAM1,IFNGR1,IKBKB,IL6R,IRF3,NFATC3,PLA2G12A,PLA2G2A,SOD2,TGFBR2,TYROBP
Collagen biosynthesis and modifying enzymes	4.73	0.104	2.646	COL1A1,COL1A2,COL3A1,COL5A1,COL6A1,P4HA1,PCOLCE
Regulation of Insulin-like Growth Factor (IGF) transport and uptake by IGFBPs	4.61	0.0726	3	ADAM10,EVA1A,FSTL1,GAS6,IGF1,IGFBP7,MBTPS1,MMP2,TIMP1
Plasma lipoprotein assembly, remodeling, and clearance	4.37	0.0921	2.646	A2M,ABCA1,CREB3L3,FURIN,MBTPS1,PCSK6,PLTP
IL-12 Signaling and Production in Macrophages	4.29	0.0496	0.905	COL1A1,COL1A2,IFNGR1,IGHG3,IGHM,IGKC,IKBKB,IRF3,JCHAIN,LYZ,NFATC3,SPI1
Signaling by TGF-beta Receptor Complex	4.28	0.111	2.449	FURIN,LTBP2,LTBP4,NEDD8,SMAD2,TGFBR2
Activin Inhibin Signaling Pathway	4.15	0.0519	3.317	COL1A1,COL1A2,HAMP,IGHG3,IGHM,IGKC,IKBKB,JCHAIN,MMP2,MMP7,SMAD2
Interleukin-4 and Interleukin-13 signaling	4.14	0.0721	2.828	COL1A2,HMOX1,ICAM1,IL6R,LCN2,MMP2,TIMP1,VIM
Binding and Uptake of Ligands by Scavenger Receptors	4.06	0.0702	2.828	COL1A1,COL1A2,COL3A1,HP,IGKC,JCHAIN,SPARC,STAB1
Integrin cell surface interactions	4.05	0.0824	2.646	COL1A1,COL1A2,COL3A1,COL5A1,COL6A1,HSPG2,ICAM1
Acute Phase Response Signaling	3.86	0.0524	2	A2M,C4BPA,CRP,HAMP,HMOX1,HP,IKBKB,IL6R,SERPINA3,SOD2
Role of Osteoclasts in Rheumatoid Arthritis Signaling Pathway	3.75	0.0409	3.464	ADAM10,COL1A1,COL1A2,COL3A1,COL5A1,COL6A1,CREB3L3,CSF1R,IKBKB,MMP2,MMP7,SPI1,TYROBP
Elastic fibre formation	3.69	0.114	2.236	EMILIN1,FBLN2,FURIN,LTBP2,LTBP4
Collagen chain trimerization	3.69	0.114	2.236	COL1A1,COL1A2,COL3A1,COL5A1,COL6A1
GP6 Signaling Pathway	3.69	0.062	2.121	ADAM10,APBB1IP,COL1A1,COL1A2,COL3A1,COL5A1,COL6A1,FCER1G
Pulmonary Fibrosis Idiopathic Signaling Pathway	3.64	0.0399	3.606	ADAM10,COL1A1,COL1A2,COL3A1,COL5A1,COL6A1,JAG1,MMP2,MMP7,PDGFRB,SMAD2,TGFBR2,VIM
Response to elevated platelet cytosolic Ca2+	3.62	0.0606	2.828	A2M,ACTN1,GAS6,IGF1,SERPINA3,SPARC,TIMP1,TMSB4X
Sheddase Signaling Pathway	3.61	0.0488	1.265	ADAM10,COL1A1,COL1A2,ETS1,IGF1,IGFBP7,MMP2,MMP7,PDGFRB,TIMP1
Sertoli Cell-Sertoli Cell Junction Signaling	3.57	0.0445	3.162	A2M,ACTN1,CLDN5,CREB3L3,DLG1,ICAM1,MAP3K2,RAB8B,TGFBR2,TIMP1,YBX3
Extracellular matrix organization	3.43	0.0654	2.646	COL1A1,COL1A2,COL3A1,COL5A1,COL6A1,HSPG2,SPARC
Post-translational protein phosphorylation	3.43	0.0654	2.646	ADAM10,EVA1A,FSTL1,GAS6,IGFBP7,MBTPS1,TIMP1
C-type lectin receptors (CLRs)	3.34	0.0552	2.828	FCER1G,IKBKB,NEDD8,NFATC3,PSMB5,PSMC2,PSME2,SGK3
IL-17A Signaling in Fibroblasts	3.33	0.075	2.449	COL1A1,COL1A2,IKBKB,IL17RB,LCN2,P4HA1
Mitochondrial calcium ion transport	3.31	0.231	ND	MICU1,SMDT1,VDAC3
Degradation of the extracellular matrix	3.3	0.0741	2.449	A2M,ADAM10,HSPG2,MMP2,MMP7,TMPRSS6
Glucocorticoid Receptor Signaling	3.26	0.0299	ND	A2M,BRD7,HP,HSPA1A,ICAM1,IGF1,IKBKB,IL17RB,IL6R,IRF3,MMP2,NFATC3,NRIP1,PLA2G12A,PLA2G2A,SMAD2,SMARCC1,TGFBR2
Transcriptional regulation by RUNX1	3.21	0.0526	2.828	CLDN5,HIPK2,LGALS3,PSMB5,PSMC2,PSME2,SMARCC1,SPI1
Activation of Matrix Metalloproteinases	3.15	0.121	2	FURIN,MMP2,MMP7,TIMP1
IL-10 Signaling	3.15	0.0516	0	CREB3L3,HMOX1,ICAM1,IFNGR1,IKBKB,IL6R,PRDM1,SP1
BAG2 Signaling Pathway	3.13	0.069	ND	HSPA1A,MAPKAPK2,PSMB5,PSMC2,PSME2,SP1
Signaling by PDGF	3.13	0.0862	2.236	COL3A1,COL5A1,COL6A1,FURIN,PDGFRB
Amyloid fiber formation	3.08	0.0674	2.449	ADAM10,FURIN,GGA2,HSPG2,LYZ,SORL1
Microautophagy Signaling Pathway	3.08	0.0503	ND	COL1A1,COL1A2,COL3A1,COL5A1,COL6A1,PSMB5,PSMC2,PSME2
Iron uptake and transport	3.06	0.0833	2.236	ALAD,HMOX1,LCN2,NEDD8,STEAP3
NGF processing	3.05	0.5	ND	FURIN,PCSK6
p38 MAPK Signaling	3.05	0.0565	2.646	CREB3L3,HMGN1,MAPKAPK2,MEF2A,PLA2G12A,PLA2G2A,TGFBR2
Platelet Adhesion to exposed collagen	3.03	0.188	ND	COL1A1,COL1A2,FCER1G
Class I MHC mediated antigen processing and presentation	3.01	0.0341	3.606	ANAPC5,CYBA,FBXL3,FBXO9,IKBKB,PSMB5,PSMC2,PSME2,S100A9,UBE2Q1,UBE2R2,WWP1,ZNRF2
Pathogen Induced Cytokine Storm Signaling Pathway	2.98	0.0339	3.317	CCL15,CCL21,COL1A1,COL1A2,COL3A1,COL5A1,COL6A1,CRP,IFNGR1,IL6R,IRF3,PRDM1,SPI1
Gene and protein expression by JAK-STAT signaling after IL-12 stimulation	2.96	0.108	1	CNN2,HNRNPDL,PSME2,SOD2
HOTAIR Regulatory Pathway	2.96	0.0482	2.646	ATG3,COL1A1,COL1A2,COL3A1,ICAM1,MMP2,MMP7,VIM
SPINK1 Pancreatic Cancer Pathway	2.87	0.0758	-1.342	CPE,CPN1,SMAD2,SPINK1,TGFBR2
Senescence Pathway	2.87	0.0367	2.53	ANAPC5,ETS1,HIPK2,IKBKB,IRF3,MAPKAPK2,NFATC3,RBL2,SMAD2,SOD2,TGFBR2
Atherosclerosis Signaling	2.8	0.0511	2.449	COL1A1,COL1A2,COL3A1,ICAM1,LYZ,PLA2G12A,PLA2G2A
Th1 and Th2 Activation Pathway	2.8	0.0455	ND	ICAM1,IFNGR1,IL17RB,IL6R,JAG1,NFATC3,SPI1,TGFBR2
Tumor Microenvironment Pathway	2.73	0.0444	2.646	COL1A1,COL1A2,COL3A1,ICAM1,IGF1,IL6R,MMP2,MMP7
Intrinsic Prothrombin Activation Pathway	2.72	0.093	2	COL1A1,COL1A2,COL3A1,F11
Neutrophil Extracellular Trap Signaling Pathway	2.7	0.0315	0.832	COL1A1,COL1A2,COL3A1,COL5A1,COL6A1,IGHG3,IGHM,IGKC,JCHAIN,MMP2,PLA2G12A,PLA2G2A,VDAC3
TBC/RABGAPs	2.68	0.0909	2	GGA2,RAB4A,RAB8B,RABEP1
Apelin Liver Signaling Pathway	2.68	0.143	ND	COL1A1,COL1A2,PDGFRB
Hedgehog 'on' state	2.67	0.0486	2.646	ARRB2,CDC73,NUMB,PSMB5,PSMC2,PSME2,STK4
Hepatic Fibrosis Signaling Pathway	2.66	0.0312	2.496	COL1A1,COL1A2,COL3A1,CREB3L3,FLT1,ICAM1,IKBKB,PDGFRB,SMAD2,SOD2,SP1,TGFBR2,TIMP1
Cachexia Signaling Pathway	2.65	0.0326	2.333	CRP,HSPA1A,IFNGR1,IGF1,IKBKB,IL6R,LCN2,PSMB5,PSMC2,PSME2,SMAD2,TGFBR2
Protein Ubiquitination Pathway	2.59	0.0358	2.828	ANAPC5,DNAJC22,DNAJC7,HSPA1A,PSMB5,PSMC2,PSME2,UBE2Q1,UBE2R2,USP25
Signaling by NODAL	2.56	0.13	ND	FURIN,PCSK6,SMAD2
Macrophage Alternative Activation Signaling Pathway	2.56	0.0417	2.828	ABCA1,CREB3L3,CSF1R,FCER1G,IGHG3,IGHM,IGKC,JCHAIN
Sertoli Cell-Germ Cell Junction Signaling Pathway (Enhanced)	2.54	0.038	0.707	A2M,ARPC5,CLDN5,ICAM1,MAP3K2,MMP2,SMAD2,SP1,TGFBR2
Leukocyte Extravasation Signaling	2.53	0.0412	1.134	ACTN1,ARHGAP1,CLDN5,CYBA,ICAM1,MMP2,MMP7,TIMP1
Regulation of the Epithelial Mesenchymal Transition by Growth Factors Pathway	2.53	0.0412	2.828	ETS1,IKBKB,IL6R,MMP2,PDGFRB,SMAD2,TGFBR2,VIM
Signaling by MET	2.53	0.0633	2.236	COL1A1,COL1A2,COL3A1,COL5A1,RAB4A
RAR Activation	2.51	0.03	0.577	ADAM10,ADH1C,BRD7,COL1A1,COL1A2,COL3A1,CREB3L3,MMP2,NRIP1,PRMT1,SMARCC1,SP1,TGFBR2
Gap Junction Signaling	2.51	0.0329	0.905	CREB3L3,DLG1,IGF1,MAP3K2,PDGFRB,PLA2G12A,PLA2G2A,SMAD2,SP1,VDAC3,YBX3
Antimicrobial peptides	2.51	0.0816	2	LCN2,LYZ,PLA2G2A,S100A9
Role of Macrophages, Fibroblasts and Endothelial Cells in Rheumatoid Arthritis	2.48	0.0326	3.162	CREB3L3,ICAM1,IGHG3,IGHM,IGKC,IKBKB,IL17RB,IL6R,JCHAIN,MAPKAPK2,NFATC3
Signaling by TGFBR3	2.47	0.08	2	ARRB2,SP1,TGFBR2,TIMP1
Transcriptional activity of SMAD2/SMAD3:SMAD4 heterotrimer	2.44	0.0784	1	COL1A2,FURIN,SMAD2,SP1
Role of JAK family kinases in IL-6-type Cytokine Signaling	2.44	0.0602	ND	ADAM10,CRP,IL6R,SERPINA3,TIMP1
Natural Killer Cell Signaling	2.4	0.0392	0.378	COL1A1,COL1A2,COL3A1,FCER1G,HSPA1A,MAP3K2,NFATC3,TYROBP
Wound Healing Signaling Pathway	2.36	0.0356	3	COL1A1,COL1A2,COL3A1,COL5A1,COL6A1,IFNGR1,IKBKB,TGFBR2,VIM
Regulation of mRNA stability by proteins that bind AU-rich elements	2.31	0.0562	2.236	HSPA1A,MAPKAPK2,PSMB5,PSMC2,PSME2
HIF1α Signaling	2.3	0.0377	2.646	FLT1,HMOX1,HSPA1A,IGF1,IL6R,MMP2,MMP7,VIM
Signaling by the B Cell Receptor (BCR)	2.28	0.0412	2.646	IGHM,IGKC,IKBKB,NFATC3,PSMB5,PSMC2,PSME2
IL-6 Signaling	2.27	0.0465	2	A2M,COL1A1,CRP,IKBKB,IL6R,MAPKAPK2
Cell surface interactions at the vascular wall	2.27	0.0372	2.828	CD74,COL1A1,COL1A2,FCER1G,GAS6,IGHM,IGKC,JCHAIN
Deubiquitination	2.23	0.034	3	ARRB2,NEDD8,PSMB5,PSMC2,PSME2,SMAD2,TGFBR2,USP25,VDAC3
Metabolism of polyamines	2.22	0.0678	2	AZIN1,PSMB5,PSMC2,PSME2
NIK-->noncanonical NF-kB signaling	2.19	0.0667	2	NEDD8,PSMB5,PSMC2,PSME2
Gamma carboxylation, hypusinylation, hydroxylation, and arylsulfatase activation	2.17	0.0656	2	EEF2,FURIN,GAS6,TPST2
Ferroptosis Signaling Pathway	2.16	0.0441	0.816	ABCA1,ACSL4,HMOX1,RBL2,SP1,STEAP3
Primary Immunodeficiency Signaling	2.14	0.0645	ND	IGHG3,IGHM,IGKC,JCHAIN
Role of PKR in Interferon Induction and Antiviral Response	2.11	0.0432	2.236	HSPA1A,IFNGR1,IKBKB,IRF3,PDGFRB,SP1
STAT3 Pathway	2.11	0.0432	2.236	FLT1,IGF1,IL17RB,IL6R,PDGFRB,TGFBR2
S Phase	2.09	0.05	1.342	PSMB5,PSMC2,PSME2,RBL2,WAPL
Signaling by NOTCH4	2.08	0.0426	2.449	ADAM10,JAG1,PSMB5,PSMC2,PSME2,STK4
MSP-RON Signaling in Cancer Cells Pathway	2.06	0.042	2.449	CREB3L3,ETS1,F11,SMAD2,SP1,VIM
GPVI-mediated activation cascade	2.04	0.0857	ND	COL1A1,COL1A2,FCER1G
GP1b-IX-V activation signalling	2.03	0.167	ND	COL1A1,COL1A2
S100 Family Signaling Pathway	2.03	0.0229	2.668	ADAM10,CALCRL,CREB3L3,IGHG3,IGHM,IGKC,IKBKB,IRF3,JCHAIN,MMP2,MMP7,PLA2G12A,PLA2G2A,S100A4,S100A9,SMAD2,SP1,TPM4
Processing of Capped Intron-Containing Pre-mRNA	2.01	0.0312	3	CSTF3,DDX46,DHX15,HNRNPA3,HNRNPR,PRPF31,RBM39,RBM5,SNRNP70
RHO GTPase cycle	1.98	0.0267	3.464	ACTN1,ARHGAP1,ARHGDIB,ARHGEF1,ARHGEF10L,CYBA,JAG1,LBR,PLXND1,STEAP3,TPM4,VIM
Platelet Aggregation (Plug Formation)	1.97	0.154	ND	COL1A1,COL1A2
MIF-mediated Glucocorticoid Regulation	1.94	0.0789	ND	CD74,PLA2G12A,PLA2G2A
Notch Signaling	1.94	0.0789	ND	FURIN,JAG1,NUMB
Regulation of RUNX2 expression and activity	1.92	0.0556	2	PSMB5,PSMC2,PSME2,WWP1
Vitamin E	1.91	1	ND	TTPA
Role of IL-17A in Psoriasis	1.9	0.143	ND	IL17RB,S100A9
ID1 Signaling Pathway	1.86	0.0343	1.633	ETS1,IL6R,MMP2,S100A9,SMAD2,TGFBR2,VIM
Regulation of cholesterol biosynthesis by SREBP (SREBF)	1.84	0.133	ND	MBTPS1,SCAP
Mitotic Telophase/Cytokinesis	1.84	0.133	ND	NIPBL,WAPL
Fc epsilon receptor (FCERI) signaling	1.84	0.034	ND	FCER1G,IGKC,IKBKB,NFATC3,PSMB5,PSMC2,PSME2
Signaling by NOTCH1	1.82	0.0519	2	ADAM10,ARRB2,JAG1,NUMB
Clathrin-mediated Endocytosis Signaling	1.81	0.0335	ND	ARPC5,ARRB2,CLTB,IGF1,LYZ,NUMB,RAB4A
Necroptosis Signaling Pathway	1.81	0.037	2.449	IKBKB,IRF3,PLA2G12A,PLA2G2A,RBL2,VDAC3
ESR-mediated signaling	1.81	0.0424	2.236	CXXC5,NRIP1,PRMT1,SP1,USF2
Antioxidant Action of Vitamin C	1.79	0.042	-2	HMOX1,IKBKB,PLA2G12A,PLA2G2A,SLC23A2
Processing of SMDT1	1.79	0.125	ND	MICU1,SMDT1
RAF/MAP kinase cascade	1.78	0.0305	1.342	APBB1IP,ARRB2,DLG1,PDGFRB,PEA15,PSMB5,PSMC2,PSME2
Immunoregulatory interactions between a Lymphoid and a non-Lymphoid cell	1.75	0.0326	2.646	COL1A1,COL1A2,COL3A1,ICAM1,IGKC,NPDC1,TYROBP
FOXO-mediated transcription of cell cycle genes	1.74	0.118	ND	RBL2,SMAD2
RHOA Signaling	1.74	0.0407	0.447	ARHGAP1,ARHGEF1,ARPC5,IGF1,PPP1R12B
MIF Regulation of Innate Immunity	1.72	0.0652	ND	CD74,PLA2G12A,PLA2G2A
Role of IL-17F in Allergic Inflammatory Airway Diseases	1.72	0.0652	ND	CREB3L3,IGF1,IL17RB
TCR signaling	1.7	0.0397	2.236	EVL,IKBKB,PSMB5,PSMC2,PSME2
Glycerophospholipid biosynthesis	1.67	0.0391	2.236	AGPAT3,GPAT4,PLA2G12A,PLA2G2A,SLC44A1
ROBO SLIT Signaling Pathway	1.66	0.0388	-1.342	ARPC5,FLT1,MMP2,MMP7,TGFBR2
Pyruvate metabolism	1.65	0.0612	ND	GID8,PKLR,RMND5A
Agranulocyte Adhesion and Diapedesis	1.65	0.031	ND	CCL15,CCL21,CLDN5,ICAM1,MMP2,MMP7,PODXL
Unfolded Protein Response (UPR)	1.65	0.105	ND	CREB3L3,MBTPS1
ABRA Signaling Pathway	1.63	0.0455	2	ACTN1,IGF1,MEF2A,TPM4
Regulation of mitotic cell cycle	1.63	0.0455	2	ANAPC5,PSMB5,PSMC2,PSME2
Signaling by NOTCH3	1.62	0.06	ND	ADAM10,JAG1,PLXND1
Eicosanoid Signaling	1.6	0.0283	1.89	ARRB2,CREB3L3,ETS1,HPGD,MAPKAPK2,MMP2,PLA2G12A,PLA2G2A
Signaling by Hippo	1.6	0.1	ND	AMOTL1,STK4
NR1H2 and NR1H3-mediated signaling	1.6	0.0588	ND	ABCA1,NRIP1,PLTP
FAT10 Cancer Signaling Pathway	1.6	0.0588	ND	IKBKB,SMAD2,TGFBR2
Protein Sorting Signaling Pathway	1.59	0.033	2.449	CLTB,GGA2,HMOX1,PLPP1,SNX19,WASHC5
CLEAR Signaling Pathway	1.58	0.028	-1.414	ATP6AP2,CREB3L3,FLT1,IGF1,IKBKB,PDGFRB,STK4,TGFBR2
Huntington's Disease Signaling	1.57	0.0279	ND	CLTB,CREB3L3,HSPA1A,IGF1,PSMB5,PSMC2,PSME2,SP1
Complement cascade	1.57	0.0368	2.236	C4BPA,CPN1,CRP,IGHG3,IGKC
MAPK6/MAPK4 signaling	1.56	0.0435	ND	MMP2,PSMB5,PSMC2,PSME2
Regulation of Apoptosis	1.56	0.0566	ND	PSMB5,PSMC2,PSME2
EPH-Ephrin signaling	1.55	0.043	2	ADAM10,ARPC5,CLTB,MMP2
Unfolded protein response	1.55	0.043	ND	DNAJC7,HSPA1A,MBTPS1,SCAP
Hepatitis B Chronic Liver Pathogenesis Signaling Pathway	1.53	0.0319	0.816	CREB3L3,IKBKB,IRF3,MMP2,SMAD2,VDAC3
Osteoarthritis Pathway	1.52	0.0292	1.342	ANKH,CREB3L3,JAG1,S100A9,SMAD2,SP1,TGFBR2
Somitogenesis	1.52	0.0545	ND	PSMB5,PSMC2,PSME2
Th2 Pathway	1.51	0.0355	0	ICAM1,IL17RB,JAG1,SPI1,TGFBR2
Transcriptional regulation by RUNX3	1.51	0.0417	ND	JAG1,PSMB5,PSMC2,PSME2
NLR signaling pathways	1.5	0.0536	ND	HMOX1,IKBKB,TXNIP
CD27 Signaling in Lymphocytes	1.5	0.0536	ND	IKBKB,MAP3K2,SIVA1
FAT10 Signaling Pathway	1.5	0.0536	ND	PSMB5,PSMC2,PSME2
Production of Nitric Oxide and Reactive Oxygen Species in Macrophages	1.49	0.0312	2	CYBA,IFNGR1,IKBKB,LYZ,MAP3K2,SPI1
RAF-independent MAPK1/3 activation	1.49	0.087	ND	IL6R,PEA15
Triacylglycerol Biosynthesis	1.48	0.0526	ND	AGPAT3,GPAT4,PLPP1
Neddylation	1.47	0.0285	2.646	DCAF11,FBXL3,FBXO9,NEDD8,PSMB5,PSMC2,PSME2
Regulation of the Epithelial-Mesenchymal Transition Pathway	1.47	0.0309	ND	ETS1,JAG1,MMP2,PDGFRB,SMAD2,TGFBR2
FXR/RXR Activation	1.46	0.0308	-1.633	HMOX1,ICAM1,PKLR,PLTP,SLC22A7,TXNIP
RHO GTPases Activate NADPH Oxidases	1.46	0.0833	ND	CYBA,S100A9
IL-33 Signaling Pathway	1.45	0.0306	2.449	CREB3L3,ICAM1,IKBKB,IRF3,MAPKAPK2,MMP2
Cyclophilin Signaling Pathway	1.44	0.028	1.89	ABCA1,CREB3L3,IL6R,IRF3,MMP2,NFATC3,VDAC3
Uracil Degradation II (Reductive)	1.44	0.333	ND	UPB1
Diphthamide Biosynthesis	1.44	0.333	ND	EEF2
Serine Biosynthesis	1.44	0.333	ND	PSAT1
Thymine Degradation	1.44	0.333	ND	UPB1
DNA Replication Pre-Initiation	1.4	0.0385	2	ANAPC5,PSMB5,PSMC2,PSME2
Metabolism of porphyrins	1.39	0.0769	ND	ALAD,HMOX1
Cargo recognition for clathrin-mediated endocytosis	1.38	0.0381	2	ARRB2,CLTB,NECAP2,NEDD8
Beta-catenin independent WNT signaling	1.37	0.0293	ND	ARRB2,CLTB,PSMB5,PSMC2,PSME2,STK4
NCAM signaling for neurite out-growth	1.37	0.0476	ND	COL3A1,COL5A1,COL6A1
Granulocyte Adhesion and Diapedesis	1.37	0.0291	ND	CCL15,CCL21,CLDN5,ICAM1,MMP2,MMP7
IL-8 Signaling	1.35	0.0288	2.449	ARRB2,FLT1,HMOX1,ICAM1,IKBKB,MMP2
Role of Tissue Factor in Cancer	1.34	0.0287	2.449	ARRB2,FLT1,IKBKB,MMP2,RBL2,TGFBR2
Hedgehog ligand biogenesis	1.33	0.0462	ND	PSMB5,PSMC2,PSME2
RAB geranylgeranylation	1.33	0.0462	ND	RAB4A,RAB8B,RABGGTB
CDP-diacylglycerol Biosynthesis I	1.33	0.0714	ND	AGPAT3,GPAT4
Heme Degradation	1.31	0.25	ND	HMOX1
Taurine Biosynthesis	1.31	0.25	ND	FMO3
Molybdenum Cofactor Biosynthesis	1.31	0.25	ND	MOCS2
HEY1 Signaling Pathway	1.3	0.0311	2.236	JAG1,MMP2,MMP7,SMAD2,TGFBR2
CD40 Signaling	1.3	0.0448	ND	ICAM1,IKBKB,MAPKAPK2
Colorectal Cancer Metastasis Signaling	1.29	0.0259	1.342	APPL1,IFNGR1,IL6R,MMP2,MMP7,SMAD2,TGFBR2
Phase I - Functionalization of compounds	1.29	0.0354	2	ADH1C,CYB5B,FMO3,MTARC2
TNFR2 non-canonical NF-kB pathway	1.29	0.0441	ND	PSMB5,PSMC2,PSME2
FOXO-mediated transcription of oxidative stress, metabolic and neuronal genes	1.28	0.0667	ND	SMAD2,SOD2
Phosphatidylglycerol Biosynthesis II (Non-plastidic)	1.28	0.0667	ND	AGPAT3,GPAT4
Hedgehog 'off' state	1.28	0.0351	2	NUMB,PSMB5,PSMC2,PSME2
Phospholipases	1.27	0.0435	ND	HMOX1,PLA2G12A,PLA2G2A
Pentose Phosphate Pathway (Oxidative Branch)	1.22	0.2	ND	H6PD
Superpathway of Serine and Glycine Biosynthesis I	1.22	0.2	ND	PSAT1
Tetrapyrrole Biosynthesis II	1.22	0.2	ND	ALAD
Germ Cell-Sertoli Cell Junction Signaling	1.21	0.0292	ND	A2M,ACTN1,MAP3K2,RAB8B,TGFBR2
MSP-RON Signaling in Macrophages Pathway	1.21	0.0333	0	CREB3L3,F11,IFNGR1,IKBKB
Toll Like Receptor 3 (TLR3) Cascade	1.21	0.0606	ND	IKBKB,IRF3
MAPK targets/ Nuclear events mediated by MAP kinases	1.21	0.0606	ND	MAPKAPK2,MEF2A
Inhibition of Angiogenesis by TSP1	1.21	0.0606	ND	HSPG2,TGFBR2
ERK5 Signaling	1.2	0.0405	ND	CREB3L3,MAP3K2,MEF2A
Synthesis of DNA	1.19	0.0328	2	ANAPC5,PSMB5,PSMC2,PSME2
IL-15 Production	1.19	0.0328	2	CSF1R,FLT1,IRF3,PDGFRB
Ribonucleotide Reductase Signaling Pathway	1.19	0.0287	2.236	BRD7,CREB3L3,MMP2,SMARCC1,SP1
HER-2 Signaling in Breast Cancer	1.19	0.0262	1.633	ETS1,FCER1G,IKBKB,MMP2,RBL2,SP1
trans-Golgi Network Vesicle Budding	1.18	0.04	ND	CLTB,DNASE2,PUM1
Extra-nuclear estrogen signaling	1.18	0.04	ND	MMP2,MMP7,PRMT1
Signaling by NOTCH2	1.18	0.0588	ND	ADAM10,JAG1
Cellular response to hypoxia	1.17	0.0395	ND	PSMB5,PSMC2,PSME2
Oncogene Induced Senescence	1.16	0.0571	ND	ETS1,SP1
Coagulation System	1.16	0.0571	ND	A2M,F11
Serotonin Receptor Signaling	1.16	0.0212	2.53	ARRB2,CPE,CREB3L3,HMOX1,MMP2,PLA2G12A,PLA2G2A,PPP1R12B,RAB4A,RBL2
Pancreatic Adenocarcinoma Signaling	1.16	0.032	ND	HMOX1,RBL2,SMAD2,TGFBR2
Th1 Pathway	1.16	0.032	2	ICAM1,IFNGR1,IL6R,NFATC3
Synthesis of Lipoxins (LX)	1.14	0.167	ND	HPGD
Choline catabolism	1.14	0.167	ND	SLC44A1
SLC15A4:TASL-dependent IRF5 activation	1.14	0.167	ND	IKBKB
UDP-N-acetyl-D-glucosamine Biosynthesis II	1.14	0.167	ND	FMO3
Zymosterol Biosynthesis	1.14	0.167	ND	LBR
Hypoxia Signaling in the Cardiovascular System	1.14	0.0385	ND	CREB3L3,UBE2Q1,UBE2R2
Striated Muscle Contraction	1.14	0.0556	ND	TPM4,VIM
Mitotic Metaphase and Anaphase	1.14	0.0254	2.449	ANAPC5,LBR,PSMB5,PSMC2,PSME2,WAPL
Dendritic Cell Maturation	1.13	0.0198	2.828	COL1A1,COL1A2,COL3A1,CREB3L3,FCER1G,ICAM1,IGHG3,IGHM,IGKC,IKBKB,JCHAIN,TYROBP
Interleukin-1 family signaling	1.12	0.031	2	IKBKB,PSMB5,PSMC2,PSME2
Clathrin-mediated endocytosis	1.12	0.031	2	ARPC5,ARRB2,CLTB,NECAP2
Detoxification of Reactive Oxygen Species	1.12	0.0541	ND	CYBA,SOD2
Role of BRCA1 in DNA Damage Response	1.12	0.0375	ND	BRD7,RBL2,SMARCC1
Role of Osteoblasts in Rheumatoid Arthritis Signaling Pathway	1.11	0.025	1.633	COL1A1,CTSO,IGF1,IL6R,MMP2,MMP7
LXR/RXR Activation	1.1	0.0305	ND	ABCA1,IRF3,LYZ,PLTP
MyD88-independent TLR4 cascade	1.1	0.0526	ND	IKBKB,IRF3
Mitotic G1 phase and G1/S transition	1.09	0.0303	2	PSMB5,PSMC2,PSME2,RBL2
Estrogen-Dependent Breast Cancer Signaling	1.08	0.0361	ND	CREB3L3,IGF1,SP1
Formation of Fibrin Clot (Clotting Cascade)	1.08	0.0513	ND	A2M,F11
MAP kinase activation	1.08	0.0513	ND	IKBKB,MAPKAPK2
Macrophage Classical Activation Signaling Pathway	1.08	0.0266	2.236	CCL15,IFNGR1,IKBKB,IRF3,SPI1
Transcriptional Regulation by VENTX	1.06	0.05	ND	ANAPC5,CSF1R
VEGF Family Ligand-Receptor Interactions	1.04	0.0349	ND	FLT1,PLA2G12A,PLA2G2A
CGAS-STING Signaling Pathway	1.04	0.029	2	ATP6AP2,ICAM1,IKBKB,IRF3
HIPPO signaling	1.03	0.0345	ND	DLG1,SMAD2,STK4
Docosahexaenoic Acid (DHA) Signaling	1.03	0.0238	2.449	ADAM10,CREB3L3,HMOX1,IGF1,PLA2G12A,PLA2G2A
Interleukin-17 signaling	1.02	0.125	ND	IL17RB
Superoxide Radicals Degradation	1.02	0.125	ND	SOD2
MyD88:MAL(TIRAP) cascade initiated on plasma membrane	1.02	0.0476	ND	IKBKB,S100A9
April Mediated Signaling	1.02	0.0476	ND	IKBKB,NFATC3
PPARα/RXRα Activation	1.01	0.0254	-0.447	ABCA1,ADIPOR2,IKBKB,SMAD2,TGFBR2
Transport of vitamins, nucleosides, and related molecules	1.01	0.0465	ND	SLC29A1,SLC35C1
B Cell Activating Factor Signaling	1.01	0.0465	ND	IKBKB,NFATC3
Antigen Presentation Pathway	1.01	0.0465	ND	CD74,PSMB5
SUMOylation of transcription cofactors	0.99	0.0455	ND	HIPK2,NRIP1
TP53 Regulates Transcription of Cell Death Genes	0.99	0.0455	ND	RABGGTB,STEAP3
Retinoid metabolism and transport	0.99	0.0455	ND	GPC6,HSPG2
Hematoma Resolution Signaling Pathway	0.989	0.0232	0	HMOX1,IFNGR1,MMP2,MMP7,SOD2,SQOR
Degradation of beta-catenin by the destruction complex	0.988	0.033	ND	PSMB5,PSMC2,PSME2
Role of Chondrocytes in Rheumatoid Arthritis Signaling Pathway	0.986	0.0278	2	IL17RB,IL6R,MMP2,MMP7
DHCR24 Signaling Pathway	0.986	0.0278	2	HMOX1,IGF1,PLTP,SCAP
Cardiac Hypertrophy Signaling	0.983	0.0231	2.449	IGF1,IL6R,MAP3K2,MAPKAPK2,MEF2A,TGFBR2
Serine biosynthesis	0.976	0.111	ND	PSAT1
Heme Biosynthesis II	0.976	0.111	ND	ALAD
Interleukin-10 signaling	0.973	0.0444	ND	ICAM1,TIMP1
Intra-Golgi and retrograde Golgi-to-ER traffic	0.962	0.0245	2.236	AGPAT3,ARFRP1,KIF1B,KLC1,STX10
MITF-M-dependent gene expression	0.947	0.0316	ND	ATP6AP2,SMARCC1,SS18L1
Heme signaling	0.942	0.0426	ND	HMOX1,NRIP1
Role of RIG1-like Receptors in Antiviral Innate Immunity	0.942	0.0426	ND	IKBKB,IRF3
Myelination Signaling Pathway	0.937	0.0212	1.89	ARHGAP1,CNP,CREB3L3,IGF1,NFATC3,PDGFRB,SMAD2
Immunogenic Cell Death Signaling Pathway	0.937	0.0312	ND	HSPA1A,IFNGR1,IRF3
Caspase activation via Dependence Receptors in the absence of ligand	0.933	0.1	ND	APPL1
KEAP1-NFE2L2 pathway	0.923	0.0263	2	PSMB5,PSMC2,PSME2,STK4
Type II Diabetes Mellitus Signaling	0.923	0.0263	ND	ACSL4,ADIPOR2,IKBKB,PKLR
Coronavirus Pathogenesis Pathway	0.917	0.0237	-1	FURIN,IKBKB,IRF3,RBL2,TGFBR2
Interferon gamma signaling	0.917	0.0306	ND	ICAM1,IFNGR1,IRF3
DNA Methylation and Transcriptional Repression Signaling	0.917	0.0306	ND	MBD2,RBL2,SP1
PTEN Signaling	0.916	0.0261	-2	FLT1,IKBKB,PDGFRB,TGFBR2
TP53 Regulates Transcription of Cell Cycle Genes	0.912	0.0408	ND	PRMT1,RBL2
iNOS Signaling	0.912	0.0408	ND	IFNGR1,IKBKB
RHO GTPases activate KTN1	0.894	0.0909	ND	KLC1
NFE2L2 regulating tumorigenic genes	0.894	0.0909	ND	SP1
Pentose Phosphate Pathway	0.894	0.0909	ND	H6PD
Cellular response to heat stress	0.889	0.0297	ND	DNAJC7,HSPA1A,MAPKAPK2
Sumoylation Pathway	0.889	0.0297	ND	ARHGDIB,ETS1,SP1
Transcriptional regulation by RUNX2	0.884	0.0392	ND	COL1A1,LGALS3
Transcriptional regulation of granulopoiesis	0.884	0.0392	ND	IL6R,SPI1
Cardiac Hypertrophy Signaling (Enhanced)	0.882	0.0186	3.162	DLG1,IGF1,IKBKB,IL17RB,IL6R,MAP3K2,MAPKAPK2,MEF2A,NFATC3,TGFBR2
p75 NTR receptor-mediated signalling	0.879	0.0253	2	ARHGEF1,ARHGEF10L,IKBKB,STK4
Calcium Signaling	0.875	0.0229	ND	CREB3L3,MEF2A,MICU1,NFATC3,TPM4
ABC-family proteins mediated transport	0.87	0.0291	ND	PSMB5,PSMC2,PSME2
Apoptotic execution phase	0.87	0.0385	ND	FNTA,VIM
Specification of primordial germ cells	0.859	0.0833	ND	PRDM1
RHOGDI Signaling	0.857	0.0226	-0.447	ARHGAP1,ARHGDIB,ARHGEF1,ARPC5,PPP1R12B
Signaling by EGFR	0.857	0.0377	ND	ADAM10,SPRY1
Spliceosomal Cycle	0.857	0.0377	ND	DDX46,DHX15
Estrogen Receptor Signaling	0.856	0.0194	2.121	CREB3L3,IGF1,MMP2,MMP7,NRIP1,PPP1R12B,SOD2,SP1
Oxytocin Signaling Pathway	0.847	0.0211	1.633	ARRB2,CREB3L3,EEF2,PLA2G12A,PLA2G2A,PPP1R12B
Inhibition of ARE-Mediated mRNA Degradation Pathway	0.844	0.0245	ND	MAPKAPK2,PSMB5,PSMC2,PSME2
Hepatic Cholestasis	0.84	0.0223	0.447	IKBKB,IL6R,IRF3,NFATC3,SLC22A7
Glycation Signaling Pathway	0.834	0.0222	1.342	ADAM10,ICAM1,IKBKB,STAB1,TXNIP
Trafficking and processing of endosomal TLR	0.827	0.0769	ND	CNPY3
Advanced glycosylation endproduct receptor signaling	0.827	0.0769	ND	LGALS3
Nephron development	0.827	0.0769	ND	JAG1
Cleavage and Polyadenylation of Pre-mRNA	0.827	0.0769	ND	CSTF3
Cholesterol Biosynthesis I	0.827	0.0769	ND	LBR
Cholesterol Biosynthesis II (via 24,25-dihydrolanosterol)	0.827	0.0769	ND	LBR
Cholesterol Biosynthesis III (via Desmosterol)	0.827	0.0769	ND	LBR
Integration of energy metabolism	0.827	0.0278	ND	ACSL4,ADIPOR2,PKLR
Signaling by VEGF	0.827	0.0278	ND	CYBA,FLT1,MAPKAPK2
PPAR Signaling	0.827	0.0278	ND	IKBKB,NRIP1,PDGFRB
Irritable Bowel Syndrome Signaling Pathway	0.822	0.0207	2.449	IFNGR1,IKBKB,IL17RB,IL6R,MMP2,MMP7
E3 ubiquitin ligases ubiquitinate target proteins	0.819	0.0357	ND	CDC73,PEX2
Role of Osteoblasts, Osteoclasts and Chondrocytes in Rheumatoid Arthritis	0.812	0.0218	ND	COL1A1,CSF1R,IGF1,IKBKB,NFATC3
Sphingolipid metabolism	0.81	0.0273	ND	CYB5B,DEGS1,PLPP1
CSDE1 Signaling Pathway	0.807	0.0351	ND	PUM1,VIM
TNF signaling	0.807	0.0351	ND	IKBKB,MAPKAPK2
Formation of axial mesoderm	0.797	0.0714	ND	SMAD2
Choline Biosynthesis III	0.797	0.0714	ND	HMOX1
Circadian Clock	0.795	0.0345	ND	FBXL3,NRIP1
Cytoprotection by HMOX1	0.795	0.0345	ND	HMOX1,TXNIP
Role of IL-17A in Arthritis	0.795	0.0345	ND	IL17RB,MAPKAPK2
mRNA 3 Prime End Processing Signaling Pathway	0.794	0.0268	ND	CSTF3,IGHM,RBM3
Sirtuin Signaling Pathway	0.784	0.0201	2	ABCA1,ADAM10,ATG3,SOD2,SP1,VDAC3
Signaling by ERBB4	0.783	0.0339	ND	SPARC,WWP1
TRIM21 Intracellular Antibody Signaling Pathway	0.781	0.0176	1.897	IFNGR1,IGHG3,IGHM,IGKC,IKBKB,IRF3,PRDM1,PSMB5,PSMC2,PSME2
WNT/β-catenin Signaling	0.773	0.023	0	APPL1,MMP7,SOX5,TGFBR2
Chaperone Mediated Autophagy Signaling Pathway	0.772	0.0172	-0.333	ATP6AP2,FCER1G,HSPA1A,IKBKB,IL17RB,MEF2A,MMP2,MMP7,PEA15,PSMB5,PSME2
GADD45 Signaling	0.772	0.0333	ND	SMAD2,TGFBR2
Role of MAPK Signaling in Promoting the Pathogenesis of Influenza	0.77	0.0261	ND	ATP6AP2,PLA2G12A,PLA2G2A
YAP1- and WWTR1 (TAZ)-stimulated gene expression	0.77	0.0667	ND	HIPK2
Synthesis of Prostaglandins (PG) and Thromboxanes (TX)	0.77	0.0667	ND	HPGD
Fatty Acid Activation	0.77	0.0667	ND	ACSL4
Kinesins	0.75	0.0323	ND	KIF1B,KLC1
Signal regulatory protein family interactions	0.744	0.0625	ND	TYROBP
Bladder Cancer Signaling	0.74	0.0252	ND	MMP2,MMP7,RBL2
Transcriptional Regulation by MECP2	0.739	0.0317	ND	HIPK2,LBR
Actin Cytoskeleton Signaling	0.739	0.0206	1	ACTN1,ARHGEF1,ARPC5,PPP1R12B,TMSB4X
Fc Epsilon RI Signaling	0.733	0.025	ND	FCER1G,PLA2G12A,PLA2G2A
Tight Junction Signaling	0.731	0.0221	ND	CLDN5,CSTF3,TGFBR2,YBX3
Cytosolic sensors of pathogen-associated DNA	0.728	0.0312	ND	IKBKB,IRF3
Semaphorin interactions	0.728	0.0312	ND	PLXND1,TYROBP
NGF Signaling	0.725	0.0248	ND	CREB3L3,IKBKB,MAP3K2
Metabolism of Angiotensinogen to Angiotensins	0.721	0.0588	ND	ATP6AP2
Signaling by Type 1 Insulin-like Growth Factor 1 Receptor (IGF1R)	0.721	0.0588	ND	IGF1
Transcriptional regulation of pluripotent stem cells	0.721	0.0588	ND	SMAD2
Protein methylation	0.721	0.0588	ND	EEF2
Germ layer formation at gastrulation	0.721	0.0588	ND	SMAD2
Aryl Hydrocarbon Receptor Signaling	0.72	0.0219	1	NEDD8,NRIP1,RBL2,SP1
Ion channel transport	0.72	0.0219	2	ANO1,FXYD6,SGK3,WWP1
Activation of IRF by Cytosolic Pattern Recognition Receptors	0.708	0.0303	ND	IKBKB,IRF3
WNT/Ca+ pathway	0.708	0.0303	ND	CREB3L3,NFATC3
Ribavirin ADME	0.698	0.0299	ND	SLC29A1,STK4
Formation of definitive endoderm	0.698	0.0556	ND	SMAD2
IL-13 Signaling Pathway	0.697	0.024	ND	ANO1,CHI3L1,IL17RB
Asparagine N-linked glycosylation	0.697	0.024	ND	EDEM3,SLC35C1,ST6GAL1
MicroRNA Biogenesis Signaling Pathway	0.692	0.0213	1	HMOX1,IGF1,QKI,SMAD2
IL-17A Signaling in Airway Cells	0.689	0.0294	ND	IKBKB,IL17RB
SPINK1 General Cancer Pathway	0.689	0.0294	ND	IL6R,SPINK1
Signaling by Activin	0.677	0.0526	ND	SMAD2
RHO GTPases activate CIT	0.677	0.0526	ND	PPP1R12B
RHO GTPases Activate ROCKs	0.677	0.0526	ND	PPP1R12B
FOXO-mediated transcription	0.677	0.0526	ND	TXNIP
γ-linolenate Biosynthesis II (Animals)	0.677	0.0526	ND	ACSL4
Mitochondrial L-carnitine Shuttle Pathway	0.677	0.0526	ND	ACSL4
MHC class II antigen presentation	0.677	0.0234	ND	CD74,CTSO,KLC1
Glioma Signaling	0.677	0.0234	ND	IGF1,PDGFRB,RBL2
Sperm Motility	0.668	0.0194	ND	CSF1R,FLT1,PDGFRB,PLA2G12A,PLA2G2A
Neuroprotective Role of THOP1 in Alzheimer's Disease	0.664	0.0231	ND	F11,FURIN,SERPINA3
Glioma Invasiveness Signaling	0.661	0.0282	ND	MMP2,TIMP1
Remodeling of Epithelial Adherens Junctions	0.661	0.0282	ND	ACTN1,ARPC5
NOD1/2 Signaling Pathway	0.66	0.0206	ND	HSPA1A,IKBKB,IRF3,MAPKAPK2
Synthesis, secretion, and deacylation of Ghrelin	0.658	0.05	ND	IGF1
Class I peroxisomal membrane protein import	0.658	0.05	ND	PEX2
Glutaminergic Receptor Signaling Pathway (Enhanced)	0.653	0.0182	2.449	CREB3L3,FMR1,HMOX1,IKBKB,PLA2G12A,PLA2G2A
COPII-mediated vesicle transport	0.643	0.0274	ND	PPP6R2,TRAPPC3
TCF dependent signaling in response to WNT	0.64	0.0202	2	CDC73,PSMB5,PSMC2,PSME2
ILK Signaling	0.64	0.0202	ND	ACTN1,CREB3L3,TMSB4X,VIM
RHO GTPases activate PAKs	0.639	0.0476	ND	PPP1R12B
Synaptic adhesion-like molecules	0.639	0.0476	ND	DLG1
Methionine Degradation I (to Homocysteine)	0.639	0.0476	ND	PRMT1
Endoplasmic Reticulum Stress Pathway	0.639	0.0476	ND	MBTPS1
Gα12/13 Signaling	0.639	0.0224	ND	ARHGEF1,IKBKB,MEF2A
Senescence-Associated Secretory Phenotype (SASP)	0.635	0.027	ND	ANAPC5,IGFBP7
Mitotic G2-G2/M phases	0.63	0.02	2	PPP1R12B,PSMB5,PSMC2,PSME2
CCR3 Signaling in Eosinophils	0.627	0.0221	ND	PLA2G12A,PLA2G2A,PPP1R12B
Cellular hexose transport	0.622	0.0455	ND	SLC2A10
Insertion of tail-anchored proteins into the endoplasmic reticulum membrane	0.622	0.0455	ND	HMOX1
Chaperone Mediated Autophagy	0.622	0.0455	ND	VIM
Oxytocin in Brain Signaling Pathway	0.621	0.0198	2	CREB3L3,MEF2A,PLA2G12A,PLA2G2A
Growth Hormone Signaling	0.61	0.026	ND	A2M,IGF1
Nephrin family interactions	0.605	0.0435	ND	ACTN1
Regulation of TLR by endogenous ligand	0.605	0.0435	ND	S100A9
Azathioprine ADME	0.605	0.0435	ND	SLC29A1
NFE2L2 regulating anti-oxidant/detoxification enzymes	0.605	0.0435	ND	HMOX1
Differential Regulation of Cytokine Production in Intestinal Epithelial Cells by IL-17A and IL-17F	0.605	0.0435	ND	LCN2
TCA Cycle II (Eukaryotic)	0.605	0.0435	ND	OGDHL
Reelin Signaling in Neurons	0.603	0.0214	ND	ARHGEF1,ARHGEF10L,ARPC5
PKR-mediated signaling	0.602	0.0256	ND	HSPA1A,IKBKB
Maturity Onset Diabetes of Young (MODY) Signaling	0.602	0.0256	ND	APPL1,PKLR
TREM1 Signaling	0.594	0.0253	ND	ICAM1,TYROBP
Neurotrophin/TRK Signaling	0.594	0.0253	ND	CREB3L3,SPRY1
Other interleukin signaling	0.589	0.0417	ND	CSF1R
Interleukin-6 family signaling	0.589	0.0417	ND	IL6R
RAS processing	0.589	0.0417	ND	FNTA
Tumoricidal Function of Hepatic Natural Killer Cells	0.589	0.0417	ND	ICAM1
Cysteine Biosynthesis III (mammalia)	0.589	0.0417	ND	PRMT1
Vitamin-C Transport	0.589	0.0417	ND	SLC23A2
G alpha (12/13) signalling events	0.586	0.025	ND	ARHGEF1,ARHGEF10L
Role of MAPK Signaling in Inhibiting the Pathogenesis of Influenza	0.586	0.025	ND	PLA2G12A,PLA2G2A
Apelin Endothelial Signaling Pathway	0.581	0.0208	ND	ICAM1,MEF2A,SP1
DDX58/IFIH1-mediated induction of interferon-alpha/beta	0.579	0.0247	ND	IKBKB,IRF3
Signaling by NTRK1 (TRKA)	0.579	0.0247	ND	MAPKAPK2,MEF2A
Phagosome Formation	0.578	0.0155	3	APBB1IP,ARPC5,CALCRL,FCER1G,HMOX1,IGHG3,IGHM,IGKC,JCHAIN,PLA2G12A,PLA2G2A
B Cell Receptor Signaling	0.575	0.0156	1.633	APBB1IP,CREB3L3,ETS1,IGHG3,IGHM,IGKC,IKBKB,JCHAIN,MAP3K2,NFATC3
Insulin processing	0.574	0.04	ND	CPE
MyD88 cascade initiated on plasma membrane	0.574	0.04	ND	IKBKB
Glycogen metabolism	0.574	0.04	ND	PHKB
Chronic Myeloid Leukemia Signaling	0.573	0.0178	1.342	IKBKB,NFATC3,NUMB,RBL2,TGFBR2
Metabolism of water-soluble vitamins and cofactors	0.571	0.0244	ND	MOCS2,SLC23A2
Endocannabinoid Cancer Inhibition Pathway	0.57	0.0205	ND	CREB3L3,MMP2,VIM
WNT ligand biogenesis and trafficking	0.559	0.0385	ND	WLS
Miscellaneous transport and binding events	0.559	0.0385	ND	ANKH
IL-17A Signaling in Gastric Cells	0.559	0.0385	ND	IL17RB
PI Metabolism	0.556	0.0238	ND	RAB4A,TNFAIP8L1
Transport of bile salts and organic acids, metal ions and amine compounds	0.556	0.0238	ND	SLC22A7,SLC44A1
PEDF Signaling	0.556	0.0238	ND	IKBKB,SOD2
Role of MAPK Signaling in the Pathogenesis of Influenza	0.549	0.0235	ND	PLA2G12A,PLA2G2A
NAD Signaling Pathway	0.549	0.02	ND	IGF1,SLC29A1,SOD2
RNA Polymerase II Transcription	0.549	0.02	ND	CDC73,CSTF3,IWS1
PTEN Regulation	0.549	0.02	ND	PSMB5,PSMC2,PSME2
Cholesterol biosynthesis	0.545	0.037	ND	LBR
Integrin signaling	0.545	0.037	ND	APBB1IP
Role of JAK1, JAK2 and TYK2 in Interferon Signaling	0.545	0.037	ND	IFNGR1
Factors Promoting Cardiogenesis in Vertebrates	0.544	0.0199	ND	CREB3L3,SMAD2,TGFBR2
FGF Signaling	0.542	0.0233	ND	CREB3L3,MAPKAPK2
Regulation of the Epithelial Mesenchymal Transition in Development Pathway	0.542	0.0233	ND	JAG1,S100A4
ERK/MAPK Signaling	0.536	0.0181	2	CREB3L3,ETS1,PLA2G12A,PLA2G2A
Sulfur amino acid metabolism	0.532	0.0357	ND	SQOR
RHO GTPases activate PKNs	0.532	0.0357	ND	PPP1R12B
Glycolysis I	0.532	0.0357	ND	PKLR
Thrombin Signaling	0.532	0.018	ND	ARHGEF1,ARHGEF10L,IKBKB,PPP1R12B
Oxidative Stress Induced Senescence	0.529	0.0227	ND	MAPKAPK2,MINK1
Corticotropin Releasing Hormone Signaling	0.529	0.0195	ND	ARPC5,CREB3L3,MEF2A
Myogenesis	0.519	0.0345	ND	MEF2A
Processing of Capped Intronless Pre-mRNA	0.519	0.0345	ND	CSTF3
RAB GEFs exchange GTP for GDP on RABs	0.516	0.0222	ND	RAB8B,TRAPPC3
Epithelial Adherens Junction Signaling	0.509	0.019	ND	ARPC5,STK4,TGFBR2
Axonal Guidance Signaling	0.509	0.0154	ND	ADAM10,ARPC5,IGF1,KLC1,MMP2,MMP7,NFATC3,PLXND1
Role of NFAT in Cardiac Hypertrophy	0.508	0.0175	ND	IGF1,IL6R,MEF2A,TGFBR2
Activation of kainate receptors upon glutamate binding	0.507	0.0333	ND	DLG1
Regulation of TP53 Activity through Acetylation	0.507	0.0333	ND	BRD7
Protein ubiquitination	0.507	0.0333	ND	UBE2R2
Regulation of CDH11 Expression and Function	0.507	0.0333	ND	SP1
Superpathway of Cholesterol Biosynthesis	0.507	0.0333	ND	LBR
Ovarian Cancer Signaling	0.505	0.0189	ND	MMP2,MMP7,RBL2
Cell junction organization	0.503	0.0217	ND	ACTN1,CLDN5
Acute Myeloid Leukemia Signaling	0.503	0.0217	ND	CSF1R,SPI1
Actin Nucleation by ARP-WASP Complex	0.503	0.0217	ND	ARPC5,PPP1R12B
NER (Nucleotide Excision Repair, Enhanced Pathway)	0.503	0.0217	ND	HMGN1,NEDD8
HMGB1 Signaling	0.5	0.0187	ND	ICAM1,IFNGR1,SP1
Fcγ Receptor-mediated Phagocytosis in Macrophages and Monocytes	0.497	0.0215	ND	ARPC5,HMOX1
RANK Signaling in Osteoclasts	0.497	0.0215	ND	IKBKB,MAP3K2
Signaling by BMP	0.495	0.0323	ND	FSTL1
Signaling by ALK	0.495	0.0323	ND	PRDM1
Glutamate binding, activation of AMPA receptors and synaptic plasticity	0.495	0.0323	ND	DLG1
Signaling by CSF1 (M-CSF) in myeloid cells	0.495	0.0323	ND	CSF1R
MyD88 dependent cascade initiated on endosome	0.495	0.0323	ND	IKBKB
Sonic Hedgehog Signaling	0.495	0.0323	ND	ARRB2
Thrombin signalling through proteinase activated receptors (PARs)	0.484	0.0312	ND	ARRB2
Transcriptional Regulatory Network in Embryonic Stem Cells	0.482	0.0183	ND	IGF1,SMAD2,TGFBR2
Non-Small Cell Lung Cancer Signaling	0.479	0.0208	ND	RBL2,STK4
Sialic acid metabolism	0.473	0.0303	ND	ST6GAL1
Airway Inflammation in Asthma	0.473	0.0303	ND	IFNGR1
TNFR2 Signaling	0.473	0.0303	ND	IKBKB
Fcgamma receptor (FCGR) dependent phagocytosis	0.473	0.0181	ND	ARPC5,IGHG3,IGKC
TGF-β Signaling	0.473	0.0206	ND	SMAD2,TGFBR2
VEGF Signaling	0.473	0.0206	ND	ACTN1,FLT1
Small Cell Lung Cancer Signaling	0.467	0.0204	ND	IKBKB,RBL2
Death Receptor Signaling	0.467	0.0204	ND	ARHGDIB,IKBKB
Late endosomal microautophagy	0.463	0.0294	ND	VIM
4-1BB Signaling in T Lymphocytes	0.463	0.0294	ND	IKBKB
Gαq Signaling	0.46	0.0178	ND	HMOX1,IKBKB,NFATC3
Nucleotide catabolism	0.453	0.0286	ND	UPB1
Fatty Acid β-oxidation I	0.453	0.0286	ND	ACSL4
Aldosterone Signaling in Epithelial Cells	0.452	0.0175	ND	DNAJC22,DNAJC7,HSPA1A
AMPK Signaling	0.446	0.0163	ND	BRD7,CREB3L3,EEF2,SMARCC1
Signaling by ROBO receptors	0.443	0.0163	2	EVL,PSMB5,PSMC2,PSME2
Netrin Signaling	0.44	0.0172	ND	ARPC5,FMO3,NFATC3
Regulation of endogenous retroelements	0.434	0.0192	ND	SMARCC1,SS18L1
Fatty acyl-CoA biosynthesis	0.434	0.027	ND	ACSL4
Mitochondrial Fatty Acid Beta-Oxidation	0.434	0.027	ND	ACOT13
Superpathway of Methionine Degradation	0.434	0.027	ND	PRMT1
Interferon Signaling	0.434	0.027	ND	IFNGR1
IGF-1 Signaling	0.429	0.019	ND	IGF1,IGFBP7
Metabolism of steroid hormones	0.425	0.0263	ND	STARD3
Cell Cycle Regulation by BTG Family Proteins	0.425	0.0263	ND	PRMT1
TWEAK Signaling	0.425	0.0263	ND	IKBKB
WNK Renal Signaling Pathway	0.419	0.0187	ND	ANAPC5,IGF1
Regulation of TP53 Expression and Degradation	0.416	0.0256	ND	PRDM1
Complement System	0.416	0.0256	ND	C4BPA
Xenobiotic Metabolism Signaling	0.414	0.0152	ND	DNAJC7,FMO3,HMOX1,MAP3K2,NRIP1
Telomerase Signaling	0.414	0.0185	ND	ETS1,SP1
ISGylation Signaling Pathway	0.409	0.0183	ND	IRF3,S100A4
Phase II - Conjugation of compounds	0.409	0.0183	ND	TPST2,TRMT112
Protein Kinase A Signaling	0.409	0.0147	0.816	ANAPC5,CREB3L3,DUSP22,NFATC3,PHKB,TGFBR2
Mitophagy	0.407	0.025	ND	VDAC3
Regulation of Actin-based Motility by Rho	0.395	0.0179	ND	ARPC5,PPP1R12B
Regulation of beta-cell development	0.391	0.0238	ND	PKLR
Activation of gene expression by SREBF (SREBP)	0.391	0.0238	ND	SP1
Ethanol Degradation II	0.391	0.0238	ND	ADH1C
O-linked glycosylation	0.39	0.0177	ND	SPON2,ST6GAL1
Airway Pathology in Chronic Obstructive Pulmonary Disease	0.386	0.0175	ND	LCN2,MMP2
IL-17 Signaling	0.384	0.0159	ND	IL17RB,LCN2,MMP2
DAP12 interactions	0.383	0.0233	ND	TYROBP
Smooth Muscle Contraction	0.383	0.0233	ND	TPM4
Oncostatin M Signaling	0.383	0.0233	ND	CHI3L1
IL-4 Signaling	0.38	0.0139	2.828	ANO1,COL1A1,COL1A2,COL3A1,COL5A1,COL6A1,CREB3L3,FCER1G
Prostate Cancer Signaling	0.377	0.0172	ND	CREB3L3,RBL2
TAK1-dependent IKK and NF-kappa-B activation	0.376	0.0227	ND	IKBKB
Assembly and cell surface presentation of NMDA receptors	0.376	0.0227	ND	DLG1
Aggrephagy	0.376	0.0227	ND	VIM
Aspirin ADME	0.376	0.0227	ND	SLC22A7
BER (Base Excision Repair) Pathway	0.376	0.0227	ND	SP1
Signaling by Rho Family GTPases	0.375	0.0149	1	ARHGEF1,ARPC5,PPP1R12B,VIM
GNRH Signaling	0.374	0.0156	ND	CREB3L3,MAP3K2,MMP2
Arachidonic acid metabolism	0.368	0.0222	ND	MAPKAPK2
RHO GTPases Activate WASPs and WAVEs	0.368	0.0222	ND	ARPC5
Noradrenaline and Adrenaline Degradation	0.368	0.0222	ND	ADH1C
Endothelin-1 Signaling	0.367	0.0155	ND	HMOX1,PLA2G12A,PLA2G2A
Regulation of lipid metabolism by PPARalpha	0.364	0.0168	ND	ABCA1,SP1
Cell Cycle Checkpoints	0.364	0.0147	2	ANAPC5,PSMB5,PSMC2,PSME2
Signaling by Retinoic Acid	0.361	0.0217	ND	ADH1C
Role of OCT4 in Mammalian Embryonic Stem Cell Pluripotency	0.361	0.0217	ND	MEF2A
Acetylcholine Receptor Signaling Pathway	0.357	0.0152	ND	ADAM10,CREB3L3,HMOX1
Synaptic Long Term Depression	0.351	0.0151	ND	IGF1,PLA2G12A,PLA2G2A
XBP1(S) activates chaperone genes	0.348	0.0208	ND	CTDSP2
Human Embryonic Stem Cell Pluripotency	0.345	0.0149	ND	PDGFRB,SMAD2,TGFBR2
L1CAM interactions	0.343	0.0161	ND	DLG1,NUMB
PI3K/AKT Signaling	0.342	0.0149	ND	IKBKB,IL17RB,IL6R
PFKFB4 Signaling Pathway	0.341	0.0204	ND	CREB3L3
Ephrin Receptor Signaling	0.339	0.0148	ND	ADAM10,ARPC5,CREB3L3
Pulmonary Healing Signaling Pathway	0.336	0.0147	ND	JAG1,MMP2,MMP7
MYC Mediated Apoptosis Signaling	0.335	0.02	ND	IKBKB
Gap junction trafficking and regulation	0.329	0.0196	ND	CLTB
Transcriptional and post-translational regulation of MITF-M expression and activity	0.329	0.0196	ND	AIMP1
Cell Cycle: G2/M DNA Damage Checkpoint Regulation	0.329	0.0196	ND	HIPK2
Glycosaminoglycan metabolism	0.328	0.0156	ND	GPC6,HSPG2
TNFR1 Signaling	0.322	0.0192	ND	IKBKB
Retinoate Biosynthesis I	0.322	0.0192	ND	ADH1C
Integrin Signaling	0.321	0.0144	ND	ACTN1,ARPC5,PPP1R12B
Cardiac conduction	0.313	0.0152	ND	FXYD6,HIPK2
HGF Signaling	0.313	0.0152	ND	ETS1,MAP3K2
Cellular Effects of Sildenafil (Viagra)	0.313	0.013	-0.707	CALCRL,CREB3L3,CRP,MEF2A,NFATC3,PPP1R12B,SMAD2,SOD2,TGFBR2
fMLP Signaling in Neutrophils	0.31	0.015	ND	ARPC5,NFATC3
IL-27 Signaling Pathway	0.306	0.0149	ND	IFNGR1,IRF3
Sensory processing of sound by outer hair cells of the cochlea	0.305	0.0182	ND	TRIOBP
Lymphotoxin β Receptor Signaling	0.305	0.0182	ND	IKBKB
LPS/IL-1 Mediated Inhibition of RXR Function	0.301	0.0135	ND	ABCA1,ACSL4,FMO3,PLTP
Molecular Mechanisms of Cancer	0.301	0.0127	2.714	ARHGEF1,CALCRL,HIPK2,IGF1,IL17RB,IL6R,MMP2,MMP7,RBL2,SMAD2,TGFBR2
Metabolism of non-coding RNA	0.3	0.0179	ND	CLNS1A
Deadenylation-dependent mRNA decay	0.3	0.0179	ND	DCPS
HSP90 chaperone cycle for steroid hormone receptors in the presence of ligand	0.295	0.0175	ND	HSPA1A
White Adipose Tissue Browning Pathway	0.293	0.0145	ND	CREB3L3,FCER1G
Autophagy	0.291	0.0136	ND	ATG3,CREB3L3,IGF1
RUNX1 regulates megakaryocyte differentiation and platelet function	0.289	0.0172	ND	PRMT1
FAK Signaling	0.285	0.0125	3.606	ARPC5,CALCRL,COL1A1,COL1A2,ETS1,FCER1G,FLT1,IL17RB,IL6R,MMP2,PDGFRB,SP1,TGFBR2
Semaphorin Signaling in Neurons	0.284	0.0169	ND	ARHGAP1
Polyamine Regulation in Colon Cancer	0.284	0.0169	ND	AZIN1
Ephrin A Signaling	0.283	0.0142	ND	ADAM10,IGF1
Nuclear Cytoskeleton Signaling Pathway	0.281	0.0134	ND	KIF1B,KLC1,TMX4
NAFLD Signaling Pathway	0.278	0.0133	ND	IKBKB,IL6R,PKLR
Visual phototransduction	0.275	0.0164	ND	FNTA
G alpha (s) signalling events	0.271	0.0138	ND	ARRB2,CALCRL
MSP-RON Signaling Pathway	0.27	0.0161	ND	F11
Semaphorin Neuronal Repulsive Signaling Pathway	0.262	0.0135	ND	PLXND1,PPP1R12B
Xenobiotic Metabolism CAR Signaling Pathway	0.262	0.0129	ND	DNAJC7,FMO3,NRIP1
Mitochondrial biogenesis	0.261	0.0156	ND	SOD2
Peroxisomal protein import	0.261	0.0156	ND	PEX2
UFMylation Signaling Pathway	0.261	0.0156	ND	ABCA1
Neurovascular Coupling Signaling Pathway	0.259	0.0129	ND	PLA2G12A,PLA2G2A,PPP1R12B
Mitochondrial protein import	0.256	0.0154	ND	COA6
Role of JAK2 in Hormone-like Cytokine Signaling	0.256	0.0154	ND	IGF1
ERB2-ERBB3 Signaling	0.256	0.0154	ND	SP1
Stearate Biosynthesis I (Animals)	0.256	0.0154	ND	ACSL4
Induction of Apoptosis by HIV1	0.252	0.0152	ND	IKBKB
Macroautophagy	0.248	0.0149	ND	ATG3
Abacavir ADME	0.248	0.0149	ND	STK4
NoRC negatively regulates rRNA expression	0.248	0.0149	ND	MBD2
Mitotic Roles of Polo-Like Kinase	0.248	0.0149	ND	ANAPC5
Role of PI3K/AKT Signaling in the Pathogenesis of Influenza	0.248	0.0149	ND	IRF3
Agrin Interactions at Neuromuscular Junction	0.244	0.0147	ND	PKLR
Orexin Signaling Pathway	0.242	0.0124	ND	ATP6AP2,PLA2G12A,PLA2G2A
Sensory processing of sound by inner hair cells of the cochlea	0.24	0.0145	ND	TRIOBP
rRNA modification in the nucleus and cytosol	0.24	0.0145	ND	TRMT112
Cell Cycle: G1/S Checkpoint Regulation	0.24	0.0145	ND	RBL2
GM-CSF Signaling	0.236	0.0143	ND	ETS1
Translocation of SLC2A4 (GLUT4) to the plasma membrane	0.228	0.0139	ND	RAB4A
eNOS Signaling	0.227	0.0124	ND	FLT1,HSPA1A
ISG15 antiviral mechanism	0.221	0.0135	ND	IRF3
RNA Polymerase I Transcription	0.221	0.0135	ND	MBD2
Interferon alpha/beta signaling	0.214	0.0132	ND	IRF3
Macropinocytosis Signaling	0.214	0.0132	ND	CSF1R
Pre-NOTCH Expression and Processing	0.21	0.013	ND	FURIN
Angiopoietin Signaling	0.21	0.013	ND	IKBKB
Toll-like Receptor Signaling	0.21	0.013	ND	IKBKB
VDR/RXR Activation	0.207	0.0128	ND	SP1
NF-κB Activation by Viruses	0.207	0.0128	ND	IKBKB
Renal Cell Carcinoma Signaling	0.207	0.0128	ND	ETS1
Thyroid Cancer Signaling	0.204	0.0127	ND	IGF1
Caveolar-mediated Endocytosis Signaling	0.201	0.0125	ND	MAP3K2
IL-7 Signaling Pathway	0.201	0.0125	ND	IGHM
Chemokine Signaling	0.197	0.0123	ND	PPP1R12B
Pyroptosis Signaling Pathway	0	0.0098	ND	TXNIP
CDX Gastrointestinal Cancer Signaling Pathway	0	0.0102	ND	IKBKB,IL6R
Multiple Sclerosis Signaling Pathway	0	0.00917	ND	IFNGR1,IL17RB
Circadian Rhythm Signaling	0	0.00733	ND	CREB3L3,FBXL3
Synaptic Long Term Potentiation	0	0.00746	ND	CREB3L3
Amyotrophic Lateral Sclerosis Signaling	0	0.00862	ND	IGF1
Adrenergic Receptor Signaling Pathway (Enhanced)	0	0.00508	ND	ATP6AP2
NFKBIE Signaling Pathway	0	0.00668	ND	FCER1G,IKBKB,PPP6R2
NRF2-mediated Oxidative Stress Response	0	0.0111	ND	DNAJC7,HMOX1,SOD2
p53 Signaling	0	0.0101	ND	HIPK2
G alpha (i) signalling events	0	0.00772	ND	CCL21,NPW
PIP3 activates AKT signaling	0	0.0068	ND	PDGFRB
Eukaryotic Translation Elongation	0	0.0082	ND	EEF2
Selenoamino acid metabolism	0	0.00685	ND	AIMP1
Class A/1 (Rhodopsin-like receptors)	0	0.00601	ND	CCL21,NPW
Class B/2 (Secretin family receptors)	0	0.0104	ND	CALCRL
Transcriptional regulation of white adipocyte differentiation	0	0.0119	ND	ADIRF
Costimulation by the CD28 family	0	0.00758	ND	STK4
Protein folding	0	0.0101	ND	FBXL3
Activation of NMDA receptors and postsynaptic events	0	0.0118	ND	DLG1
RHO GTPases Activate Formins	0	0.00714	ND	EVL
Regulation of TP53 Activity through Phosphorylation	0	0.0108	ND	HIPK2
Keratinization	0	0.00926	ND	FURIN,PCSK6
RNA polymerase II transcribes snRNA genes	0	0.012	ND	SP1
Mitotic Prometaphase	0	0.00488	ND	WAPL
Glucose metabolism	0	0.0116	ND	PKLR
Eukaryotic Translation Initiation	0	0.00667	ND	EIF3D
Eukaryotic Translation Termination	0	0.0082	ND	TRMT112
GPER1 signaling	0	0.00971	ND	STK4
Factors involved in megakaryocyte development and platelet production	0	0.0108	ND	JMJD1C
Mitochondrial Dysfunction	0	0.0116	-1	CREB3L3,CYB5B,SOD2,VDAC3
Autism Signaling Pathway	0	0.00647	ND	FMR1,IGF1
Pancreatic Secretion Signaling Pathway	0	0.012	ND	ANO1,ARHGDIB,ARHGEF1
BBSome Signaling Pathway	0	0.00404	ND	ARRB2,CALCRL
Sleep NREM Signaling Pathway	0	0.00862	ND	CREB3L3
Sleep REM Signaling Pathway	0	0.00943	ND	CREB3L3
Cohesin Chromatin Regulation Pathway	0	0.0114	ND	ANAPC5,NIPBL,WAPL
Histone Modification Signaling Pathway	0	0.01	ND	BRD7,MMP2,PRMT1
Mitochondrial Division Signaling Pathway	0	0.00602	ND	INF2
Ribosomal Quality Control Signaling Pathway	0	0.0113	ND	PSMB5,PSMC2,PSME2
Post-translational modification: synthesis of GPI-anchored proteins	0	0.0108	ND	RTN4RL2
Chromatin organization	0	0.00784	ND	PRMT1,SMARCC1
Mitochondrial protein degradation	0	0.0102	ND	SMDT1
Lung Ionic Balance Signaling Pathway	0	0.0019	ND	CALCRL
NAP1L1 Transcription Regulation Signaling Pathway	0	0.0112	ND	ETS1
TR/RXR Activation	0	0.00763	ND	HP
14-3-3-mediated Signaling	0	0.00752	ND	VIM
α-Adrenergic Signaling	0	0.00909	ND	PHKB
Role of Pattern Recognition Receptors in Recognition of Bacteria and Viruses	0	0.00649	ND	IRF3
Role of NFAT in Regulation of the Immune Response	0	0.00668	2	FCER1G,IGHG3,IGHM,IGKC,IKBKB,MEF2A,NFATC3
FcγRIIB Signaling in B Lymphocytes	0	0.00563	ND	IGHG3,IGHM,IGKC
LPS-stimulated MAPK Signaling	0	0.0118	ND	IKBKB
CCR5 Signaling in Macrophages	0	0.002	ND	FCER1G
Calcium-induced T Lymphocyte Apoptosis	0	0.00215	ND	FCER1G
Cytotoxic T Lymphocyte-mediated Apoptosis of Target Cells	0	0.00234	ND	FCER1G
CTLA4 Signaling in Cytotoxic T Lymphocytes	0	0.00653	0	CLTB,FCER1G,HMOX1,NFATC3
T Helper Cell Differentiation	0	0.00844	ND	FCER1G,IFNGR1,IL6R,TGFBR2
CD28 Signaling in T Helper Cells	0	0.00766	ND	ARPC5,FCER1G,IKBKB,NFATC3
IL-15 Signaling	0	0.00569	ND	IGHG3,IGHM,IGKC
Virus Entry via Endocytic Pathways	0	0.00833	ND	CLTB
ICOS-ICOSL Signaling in T Helper Cells	0	0.00586	ND	FCER1G,IKBKB,NFATC3
Lipid Antigen Presentation by CD1	0	0.00242	ND	FCER1G
FLT3 Signaling in Hematopoietic Progenitor Cells	0	0.0122	ND	CREB3L3
Cholecystokinin/Gastrin-mediated Signaling	0	0.00855	ND	MEF2A
Melanocyte Development and Pigmentation Signaling	0	0.0102	ND	CREB3L3
ATM Signaling	0	0.01	ND	CREB3L3
Prolactin Signaling	0	0.0104	ND	SP1
CREB Signaling in Neurons	0	0.00972	2.449	CALCRL,CREB3L3,FLT1,IGF1,PDGFRB,TGFBR2
Type I Diabetes Mellitus Signaling	0	0.00781	ND	CPE,FCER1G,IFNGR1,IKBKB
Allograft Rejection Signaling	0	0.0101	ND	FCER1G,IGHG3,IGHM,IGKC,JCHAIN
Autoimmune Thyroid Disease Signaling	0	0.0108	ND	FCER1G,IGHG3,IGHM,IGKC,JCHAIN
Graft-versus-Host Disease Signaling	0	0.00223	ND	FCER1G
p70S6K Signaling	0	0.00688	ND	EEF2,IGHG3,IGHM,IGKC
mTOR Signaling	0	0.0093	ND	EIF3D,HMOX1
G Protein Signaling Mediated by Tubby	0	0.00213	ND	FCER1G
Communication between Innate and Adaptive Immune Cells	0	0.00638	2.236	CCL15,FCER1G,IGHG3,IGHM,IGKC,JCHAIN
Sphingosine-1-phosphate Signaling	0	0.00847	ND	PDGFRB
Crosstalk between Dendritic Cells and Natural Killer Cells	0	0.0102	ND	TYROBP
Systemic Lupus Erythematosus Signaling	0	0.00937	ND	FCER1G,IGHG3,IGHM,IGKC,IL6R,JCHAIN,NFATC3,PRPF31,PRPF38B,SNRNP70
CDC42 Signaling	0	0.00518	ND	ARPC5,FCER1G,PPP1R12B
EIF2 Signaling	0	0.0042	ND	EIF3D
PAK Signaling	0	0.0084	ND	PDGFRB
Hereditary Breast Cancer Signaling	0	0.00725	ND	IGF1
RAC Signaling	0	0.00725	ND	ARPC5
Phospholipase C Signaling	0	0.0116	2.121	ARHGEF1,CREB3L3,FCER1G,HMOX1,IGHG3,IGHM,IGKC,JCHAIN,MEF2A,NFATC3,PLA2G12A,PLA2G2A,PPP1R12B
Altered T Cell and B Cell Signaling in Rheumatoid Arthritis	0	0.0053	ND	CCL21,FCER1G,IGHG3,IGHM,IGKC
Regulation of eIF4 and p70S6K Signaling	0	0.00529	ND	EIF3D
B Cell Development	0	0.00611	ND	IGHG3,IGHM,IGKC
IL-1 Signaling	0	0.0103	ND	IKBKB
Breast Cancer Regulation by Stathmin1	0	0.00987	1.633	ARHGEF1,CALCRL,CREB3L3,IGF1,MMP2,SIVA1
Glioblastoma Multiforme Signaling	0	0.0117	ND	IGF1,PDGFRB
Regulation of IL-2 Expression in Activated and Anergic T Lymphocytes	0	0.0107	0.447	FCER1G,IKBKB,NFATC3,SMAD2,TGFBR2
NUR77 Signaling in T Lymphocytes	0	0.00385	ND	FCER1G,MAP3K2
PKCθ Signaling in T Lymphocytes	0	0.00714	2	FCER1G,IKBKB,MAP3K2,NFATC3
Role of Hypercytokinemia/hyperchemokinemia in the Pathogenesis of Influenza	0	0.0109	ND	IRF3
Antiproliferative Role of TOB in T Cell Signaling	0	0.00704	ND	FCER1G,SMAD2,TGFBR2
OX40 Signaling Pathway	0	0.00207	ND	FCER1G
PI3K Signaling in B Lymphocytes	0	0.00845	ND	IGHG3,IGHM,IGKC,IKBKB,NFATC3
P2Y Purinergic Receptor Signaling Pathway	0	0.00752	ND	CREB3L3
Cyclins and Cell Cycle Regulation	0	0.0116	ND	RBL2
Dopamine-DARPP32 Feedback in cAMP Signaling	0	0.00535	ND	CREB3L3
Paxillin Signaling	0	0.00935	ND	ACTN1
Hematopoiesis from Pluripotent Stem Cells	0	0.0112	ND	FCER1G,IGHG3,IGHM,IGKC,JCHAIN
D-myo-inositol-5-phosphate Metabolism	0	0.00971	ND	DUSP23,PPP1R12B
D-myo-inositol (1,4,5,6)-Tetrakisphosphate Biosynthesis	0	0.0105	ND	DUSP23,PPP1R12B
Nicotine Degradation II	0	0.0119	ND	FMO3
Superpathway of Inositol Phosphate Compounds	0	0.00823	ND	DUSP23,PPP1R12B
Serotonin Degradation	0	0.0101	ND	ADH1C
D-myo-inositol (3,4,5,6)-tetrakisphosphate Biosynthesis	0	0.0105	ND	DUSP23,PPP1R12B
3-phosphoinositide Degradation	0	0.00995	ND	DUSP23,PPP1R12B
3-phosphoinositide Biosynthesis	0	0.00926	ND	DUSP23,PPP1R12B
Gαs Signaling	0	0.00794	ND	CREB3L3
Regulation of Cellular Mechanics by Calpain Protease	0	0.0112	ND	ACTN1
TEC Kinase Signaling	0	0.00173	ND	FCER1G
Oxidative Phosphorylation	0	0.00917	ND	CYB5B
Adipogenesis pathway	0	0.00725	ND	TXNIP
Parkinson's Signaling Pathway	0	0.00316	ND	ATP6AP2
SAPK/JNK Signaling	0	0.00797	1	FCER1G,MAP3K2,MINK1,NFATC3
Nitric Oxide Signaling in the Cardiovascular System	0	0.00833	ND	FLT1
cAMP-mediated signaling	0	0.00415	ND	CREB3L3
Apoptosis Signaling	0	0.00952	ND	IKBKB
NF-κB Signaling	0	0.00876	2.236	FCER1G,FLT1,IKBKB,PDGFRB,TGFBR2
T Cell Receptor Signaling	0	0.00642	ND	FCER1G,ICAM1,IKBKB,NFATC3
G-Protein Coupled Receptor Signaling	0	0.0098	2.646	ARRB2,CALCRL,CREB3L3,IKBKB,MAP3K2,MEF2A,NFATC3
PDGF Signaling	0	0.0115	ND	PDGFRB
BMP signaling pathway	0	0.0111	ND	CHRD
Phagosome Maturation	0	0.0117	ND	ATP6AP2,CTSO
PD-1, PD-L1 cancer immunotherapy pathway	0	0.00877	ND	IFNGR1
Opioid Signaling Pathway	0	0.0106	ND	ARRB2,CLTB,CREB3L3
Adrenomedullin signaling pathway	0	0.0099	ND	CALCRL,MMP2
Th17 Activation Pathway	0	0.00612	ND	FCER1G,IL6R,NFATC3
Endocannabinoid Developing Neuron Pathway	0	0.00787	ND	CREB3L3
T Cell Exhaustion Signaling Pathway	0	0.0106	2.449	FCER1G,IL6R,NFATC3,PRDM1,SMAD2,TGFBR2
Synaptogenesis Signaling Pathway	0	0.00946	ND	ARPC5,CREB3L3,NAP1L4
Systemic Lupus Erythematosus in T Cell Signaling Pathway	0	0.0062	1	CREB3L3,FCER1G,RAB4A,SP1
Systemic Lupus Erythematosus in B Cell Signaling Pathway	0	0.0096	2.236	IFNGR1,IGHG3,IGHM,IGKC,IL6R,IRF3,NFATC3
BEX2 Signaling Pathway	0	0.012	ND	MMP2
Xenobiotic Metabolism General Signaling Pathway	0	0.0123	ND	HMOX1,MAP3K2
Xenobiotic Metabolism AHR Signaling Pathway	0	0.00917	ND	NRIP1
Xenobiotic Metabolism PXR Signaling Pathway	0	0.00866	ND	DNAJC7,NRIP1
Insulin Secretion Signaling Pathway	0	0.0105	ND	CPE,CREB3L3,FURIN
Kinetochore Metaphase Signaling Pathway	0	0.00885	ND	ANAPC5

## Sheet: 3
Supplemental table 3. Deep sequencing Cluster 1 pathways
Ingenuity Canonical Pathways	-log(p-value)	Ratio	z-score	Molecules
Phase I - Functionalization of compounds	9.74	0.159	4.243	AADAC,ADH1A,ADH1B,ADH4,ADH6,ALDH3A1,BPHL,CES1,CYB5B,CYP2D6,CYP2E1,CYP4A11,CYP4F11,CYP8B1,FMO3,MAOA,MAOB,RXRA
Noradrenaline and Adrenaline Degradation	8.23	0.244	3	ADH1A,ADH1B,ADH4,ADH6,ADHFE1,ALDH3A1,ALDH7A1,ALDH9A1,COMT,MAOA,MAOB
Regulation of Insulin-like Growth Factor (IGF) transport and uptake by IGFBPs	8.21	0.137	4.123	APOA2,APOL1,CKAP4,CST3,EVA1A,FAM20A,GPC3,IGF1,MBTPS1,MIA3,NOTUM,PLG,SERPINA10,SERPINC1,SERPIND1,SPARCL1,VWA1
Post-translational protein phosphorylation	7.45	0.14	3.873	APOA2,APOL1,CKAP4,CST3,EVA1A,FAM20A,GPC3,MBTPS1,MIA3,NOTUM,SERPINA10,SERPINC1,SERPIND1,SPARCL1,VWA1
Metabolism of water-soluble vitamins and cofactors	7.18	0.159	3.606	AMN,AOX1,BTD,CYB5A,ENPP1,GPHN,MCCC2,MMAB,MOCS2,MTR,PNPO,SLC23A2,SLC25A42
COPII-mediated vesicle transport	6.86	0.164	3.464	CTSC,CTSZ,LMAN1,PPP6C,PREB,SEC16B,SEC23A,SEC23B,TMED10,TRAPPC1,TRAPPC3,TRAPPC5
Neutrophil degranulation	6.8	0.0671	5.657	ANO6,AP1M1,ARL8A,ARSA,CD36,CHI3L1,CKAP4,CPPED1,CSNK2B,CST3,CTSC,CTSH,CTSZ,DSP,FUCA1,GGH,GNS,HP,HSPA1A,LCN2,LYZ,MLEC,NAPRT,NEU1,ORMDL3,PSMB1,PTGES2,SNAP29,TOM1,TRAPPC1,TUBB,VAPA
Interferon alpha/beta signaling	6.66	0.158	3.464	EIF2AK2,GBP2,IFI27,IFI6,IFIT1,IFIT3,IFIT5,IRF9,ISG15,OAS2,OAS3,STAT2
Ethanol Degradation II	6.31	0.214	2.646	ACSS3,ADH1A,ADH1B,ADH4,ADH6,ADHFE1,ALDH3A1,ALDH7A1,ALDH9A1
Acute Phase Response Signaling	6.12	0.0942	2.828	AGT,AKT2,APCS,APOA2,C4B,C4BPA,C4BPB,HMOX1,HP,HPX,IL6R,MYD88,PLG,SERPIND1,SERPINF1,SERPINF2,SERPING1,SHC1
ESR-mediated signaling	6.08	0.119	3.606	CXXC5,EBAG9,GPAM,H2AJ,KANK1,KAT2B,NR5A2,NRIP1,POLR2G,POLR2H,SMC1A,STAG2,TNRC6A,YY1
Cargo concentration in the ER	6	0.235	2.828	CTSC,CTSZ,LMAN1,MIA3,PREB,SEC23A,SEC23B,TMED10
DHCR24 Signaling Pathway	5.74	0.104	3.207	AGT,AKT2,APOA2,APOC4,APOL1,C4B,HMOX1,HPX,IGF1,MDM2,NR1I3,RXRA,SERPINF1,SERPINF2,TM7SF2
LXR/RXR Activation	5.53	0.107	2.333	ABCA1,AGT,APOA2,APOC4,APOL1,C4B,CD36,HADH,HPX,LYZ,MLXIPL,RXRA,SERPINF1,SERPINF2
Aspirin ADME	5.1	0.182	2.828	ACSM2B,ACSM5,CES1,CYP2D6,CYP2E1,GLYAT,SLC22A7,UGT1A4
Plasma lipoprotein assembly, remodeling, and clearance	4.92	0.132	3.162	ABCA1,AMN,ANGPTL4,AP2A1,APOA2,APOC4,LIPC,LIPG,MBTPS1,MTTP
Interferon Signaling	4.65	0.189	2	IFI6,IFIT1,IFIT3,IFNGR2,IRF9,ISG15,STAT2
Serotonin Degradation	4.64	0.111	3	ADH1A,ADH1B,ADH4,ADH6,ADHFE1,ALDH3A1,ALDH7A1,ALDH9A1,MAOA,MAOB,UGT1A4
LPS/IL-1 Mediated Inhibition of RXR Function	4.5	0.0673	-0.707	ABCA1,ACOX2,ALDH1L1,ALDH3A1,ALDH7A1,ALDH9A1,APOC4,CYP2D6,CYP2E1,FMO3,GSTZ1,LIPC,MAOA,MAOB,MYD88,NR0B2,NR1I3,NR5A2,RXRA,SLC27A5
Complement System	4.49	0.179	-2.236	C4B,C4BPA,C4BPB,C6,CD46,CFI,SERPING1
Metabolism of Angiotensinogen to Angiotensins	4.44	0.294	2.236	AGT,CES1,CPB2,CTSZ,ENPEP
Peroxisomal lipid metabolism	4.29	0.207	2.449	ACOX2,AMACR,EHHADH,HSD17B4,NUDT7,PECR
Taurine Biosynthesis	4.28	0.75	ND	CDO1,CSAD,FMO3
Activation of gene expression by SREBF (SREBP)	4.27	0.167	2.646	GPAM,LSS,MVK,PMVK,RXRA,SCD,TM7SF2
ISGylation Signaling Pathway	4.24	0.101	2.714	ARIH1,DTX3L,EIF2AK2,IRF9,ISG15,LIPG,NEDD4,NFAT5,STAT2,TRIM25,UBE2L6
RNA Polymerase II Transcription	4.21	0.0867	3.606	CDC73,CPSF7,CSTF3,CTR9,ELOC,GTF2H5,NELFCD,POLDIP3,POLR2G,POLR2H,SRRM1,SRSF4,SUPT6H
FXR/RXR Activation	4.16	0.0769	0.258	AKT2,CYP8B1,FGFR4,GSTZ1,HMOX1,LIPC,MLXIPL,MTTP,NFE2L2,NR0B2,NR5A2,PRKAB1,RXRA,SLC22A7,SLC27A5
Bile acid and bile salt metabolism	4.07	0.156	2.646	ACOX2,AKR1C4,AMACR,CYP8B1,HSD17B4,RXRA,SLC27A5
Complement cascade	4	0.0882	3.464	C4B,C4BPA,C4BPB,C6,CD46,CFHR2,CFHR4,CFHR5,CFI,CPB2,CPN2,SERPING1
Regulation of lipid metabolism by PPARalpha	3.9	0.0924	2.714	ABCA1,ACADM,AGT,ANGPTL4,APOA2,CD36,CYP4A11,NR1D1,PLIN2,RXRA,SIN3B
Formation of xylulose-5-phosphate	3.89	0.6	ND	CRYL1,DCXR,SORD
Coagulation System	3.81	0.171	0	F11,F7,PLG,SERPINC1,SERPIND1,SERPINF2
Fatty Acid β-oxidation I	3.81	0.171	2.449	ACADM,EHHADH,HADH,HSD17B10,HSD17B4,SLC27A5
Deubiquitination	3.67	0.0642	4.123	ADRM1,ASXL1,INO80E,KAT2B,MBD6,MDM2,PSMB1,PSMB9,SEM1,SIAH2,SMAD3,SMAD4,TOMM20,TRIM25,UCHL5,USP47,YY1
WNK Renal Signaling Pathway	3.63	0.0935	1.134	AGT,AKT2,CALM3,ELOC,IGF1,IRS2,MDM2,NEDD4,SGK1,SLC12A7
Putrescine Degradation III	3.58	0.2	2.236	ALDH3A1,ALDH7A1,ALDH9A1,MAOA,MAOB
Phase II - Conjugation of compounds	3.57	0.0917	3.162	ACSM2B,ACSM5,BPNT2,COMT,GLYAT,GSTZ1,MTR,SLC35D1,TPST2,UGT1A4
Dopamine Degradation	3.54	0.154	2.449	ALDH3A1,ALDH7A1,ALDH9A1,COMT,MAOA,MAOB
Class I MHC mediated antigen processing and presentation	3.47	0.0551	4.583	CD36,DTX3L,ELOC,ERAP1,FBXO9,FZR1,MYD88,NEDD4,PSMB1,PSMB9,SEC23A,SEC23B,SEM1,SIAH2,STUB1,TAP2,TRAF7,UBE2L6,UBE2Q1,VAMP3,ZNRF2
ISG15 antiviral mechanism	3.44	0.108	2.828	ARIH1,EIF2AK2,IFIT1,ISG15,NEDD4,TPR,TRIM25,UBE2L6
Cholesterol biosynthesis	3.41	0.185	2.236	ARV1,LSS,MVK,PMVK,TM7SF2
trans-Golgi Network Vesicle Budding	3.4	0.107	2.828	AP1M1,CTSZ,DNASE2,GNS,GOLGB1,TPD52L1,VAMP2,VAMP7
Sulfur amino acid metabolism	3.34	0.179	2.236	CDO1,CSAD,MPST,MTR,TST
Transcriptional regulation by RUNX3	3.34	0.0938	ND	CTNNB1,KAT2B,MDM2,PSMB1,PSMB9,SEM1,SMAD3,SMAD4,YAP1
PKR-mediated signaling	3.29	0.103	2.828	ARIH1,CENPX,EIF2AK2,HSPA1A,ISG15,PPP2R5A,TRIM25,UBE2L6
Thiosulfate Disproportionation III (Rhodanese)	3.25	1	ND	MPST,TST
Glutaryl-CoA Degradation	3.24	0.235	2	EHHADH,HADH,HSD17B10,HSD17B4
D-myo-inositol (1,4,5,6)-Tetrakisphosphate Biosynthesis	3.2	0.0684	2.828	DUSP16,DUSP23,ENPP1,NUDT3,NUDT5,PPP1R10,PPP2R5A,PTPA,PTPN3,PTPRA,PTPRF,PTPRG,TNS3
D-myo-inositol (3,4,5,6)-tetrakisphosphate Biosynthesis	3.2	0.0684	2.828	DUSP16,DUSP23,ENPP1,NUDT3,NUDT5,PPP1R10,PPP2R5A,PTPA,PTPN3,PTPRA,PTPRF,PTPRG,TNS3
Nicotinate metabolism	3.13	0.161	2.236	CYP8B1,NAPRT,PARP10,PARP9,QPRT
Tryptophan Degradation X (Mammalian, via Tryptamine)	3.13	0.161	2.236	ALDH3A1,ALDH7A1,ALDH9A1,MAOA,MAOB
Asparagine N-linked glycosylation	3.1	0.08	3.162	ASGR1,DPM3,EDEM3,FUCA1,FUOM,LMAN1,MLEC,MOGS,PMM1,UGGT1
Mitochondrial protein import	3.07	0.108	2.646	COA4,COA6,SLC25A13,TIMM10,TIMM17A,TIMM8B,TOMM20
PPARα/RXRα Activation	3.05	0.066	0	ABCA1,APOA2,BCL3,CD36,GNA11,MAP4K4,NOTUM,NR0B2,PRKAB1,RXRA,SHC1,SMAD3,SMAD4
Xenobiotic Metabolism Signaling	3.01	0.0545	ND	ALDH1L1,ALDH3A1,ALDH7A1,ALDH9A1,CES1,FMO3,GSTZ1,HMOX1,MAOA,MAOB,NFE2L2,NR1I3,NRIP1,PPP2R5A,PTPA,RXRA,SCAND1,UGT1A4
Cyclophilin Signaling Pathway	3	0.06	3.357	ABCA1,AGT,AKT2,BCL2L1,CD36,CTNNB1,CTNNBL1,IL6R,NFAT5,PPIF,SF3B4,TIMM10,TIMM17A,TIMM8B,TOMM20
3-phosphoinositide Degradation	2.97	0.0647	2.828	DUSP16,DUSP23,ENPP1,NUDT3,NUDT5,PPP1R10,PPP2R5A,PTPA,PTPN3,PTPRA,PTPRF,PTPRG,TNS3
Bile Acid Biosynthesis, Neutral Pathway	2.95	0.2	ND	AKR1C4,AMACR,CYP8B1,SLC27A5
Sphingolipid metabolism	2.91	0.0818	ND	ARSA,ARSL,CERS4,CYB5B,GBA1,NEU1,ORMDL3,SGPL1,VAPA
NR1H2 and NR1H3-mediated signaling	2.9	0.118	2.236	ABCA1,APOC4,NRIP1,RXRA,SCD,TNRC6A
Xenobiotic Metabolism PXR Signaling Pathway	2.88	0.0606	3.606	ALDH1L1,ALDH3A1,ALDH7A1,ALDH9A1,CES1,GSTZ1,MAOA,MAOB,NRIP1,PPM1A,PPP1R10,RXRA,SCAND1,UGT1A4
Tight Junction Signaling	2.88	0.0663	ND	AKT2,CASK,CNKSR3,CSTF3,CTNNB1,EPB41,MPDZ,PPP2R5A,PTPA,VAMP2,VAMP3,VAPA
D-myo-inositol-5-phosphate Metabolism	2.87	0.0631	2.828	DUSP16,DUSP23,ENPP1,NUDT3,NUDT5,PPP1R10,PPP2R5A,PTPA,PTPN3,PTPRA,PTPRF,PTPRG,TNS3
Protein Sorting Signaling Pathway	2.85	0.0659	3.317	AP1M1,GBA1,GGA2,HMOX1,KDELR2,LMAN1,MIA3,PREB,SEC23A,SEC23B,SNX1,TMED10
Aryl Hydrocarbon Receptor Signaling	2.83	0.0656	1.89	ALDH1L1,ALDH3A1,ALDH7A1,ALDH9A1,GSTZ1,MDM2,NFE2L2,NFIA,NFIX,NR0B2,NRIP1,RXRA
Processing of Capped Intron-Containing Pre-mRNA	2.82	0.0556	4	CCDC12,CPSF7,CSTF3,CTNNBL1,NXF1,POLDIP3,POLR2G,POLR2H,PRCC,SF3B4,SNRNP70,SRRM1,SRSF4,SYF2,TPR,TXNL4A
Role of Hypercytokinemia/hyperchemokinemia in the Pathogenesis of Influenza	2.81	0.087	2.449	EIF2AK2,IFIT3,IRF9,ISG15,MYD88,OAS2,OAS3,STAT2
Insertion of tail-anchored proteins into the endoplasmic reticulum membrane	2.79	0.182	2	CYB5A,HMOX1,VAMP2,VAPA
Necroptosis Signaling Pathway	2.76	0.0679	2.714	EIF2AK2,GLUL,IRF9,MDM2,PPIF,SLC25A13,STAT2,TIMM10,TIMM17A,TIMM8B,TOMM20
MicroRNA Biogenesis Signaling Pathway	2.74	0.0638	1.732	AKT2,DNAJA2,EXOSC4,HMOX1,IGF1,POLR2G,POLR2H,SMAD3,TPR,TSNAX,TUT7,YAP1
3-phosphoinositide Biosynthesis	2.69	0.0602	2.828	DUSP16,DUSP23,ENPP1,NUDT3,NUDT5,PPP1R10,PPP2R5A,PTPA,PTPN3,PTPRA,PTPRF,PTPRG,TNS3
Formation of Fibrin Clot (Clotting Cascade)	2.66	0.128	2.236	F11,F7,SERPINC1,SERPIND1,SERPING1
Tryptophan Degradation III (Eukaryotic)	2.64	0.167	2	EHHADH,HADH,HSD17B10,HSD17B4
Histamine Degradation	2.64	0.167	2	ALDH3A1,ALDH7A1,ALDH9A1,HNMT
Interferon gamma signaling	2.64	0.0816	2.828	GBP2,IFNGR2,IRF9,OAS2,OAS3,TRIM25,TRIM26,TRIM38
Autophagy	2.62	0.0591	0.577	AKT1S1,AKT2,ATG13,CALM3,IGF1,IRS2,MYD88,PPP2R5A,PRKAB1,PTPA,RB1CC1,SLC3A2,SNAP29
p53 Signaling	2.61	0.0808	-0.816	AKT2,BCL2L1,CCNG1,COQ8A,CTNNB1,GADD45A,KAT2B,MDM2
Glucocorticoid Receptor Signaling	2.58	0.0432	ND	AGT,AKT2,BCL2L1,GTF2H5,HP,HSPA1A,IGF1,IL13RA1,IL17RB,IL6R,KAT2B,NDUFA7,NDUFB1,NDUFB7,NFAT5,NRIP1,PBRM1,PDK4,POLR2G,POLR2H,PRKAB1,RXRA,SGK1,SHC1,SMAD3,SMAD4
Polyamine Regulation in Colon Cancer	2.57	0.102	1.633	AKT1S1,AKT2,AZIN1,CSNK2B,CTNNB1,SLC3A2
NAFLD Signaling Pathway	2.54	0.0578	0.905	AKT1S1,AKT2,CD36,GPAM,IL6R,IRS2,MLXIPL,MYD88,NFE2L2,PPP2R5A,PRKAB1,PTPA,SCD
IL-13 Signaling Pathway	2.53	0.072	2.828	AKT2,BCL2L1,CD36,CHI3L1,CTNNB1,FOSL2,IL13RA1,IL17RB,MAOA
Dopamine Receptor Signaling	2.51	0.0864	ND	COMT,MAOA,MAOB,PPP1R10,PPP2R5A,PTPA,SPR
NAD Signaling Pathway	2.5	0.0667	2.828	ACADM,AKT2,H1-10,IGF1,NAPRT,PARP10,PARP9,POLR2G,POLR2H,PRKAB1
PTEN Regulation	2.5	0.0667	1.667	AKT2,CSNK2B,NEDD4,PSMB1,PSMB9,RING1,SEM1,STUB1,TNRC6A,VAPA
Mitochondrial calcium ion transport	2.5	0.231	ND	AKAP1,MICU1,MICU2
Molybdenum Cofactor Biosynthesis	2.49	0.5	ND	GPHN,MOCS2
Ethanol Degradation IV	2.45	0.148	2	ACSS3,ALDH3A1,ALDH7A1,ALDH9A1
Xenobiotic Metabolism CAR Signaling Pathway	2.42	0.056	3.606	ALDH1L1,ALDH3A1,ALDH7A1,ALDH9A1,FMO3,GSTZ1,NR1I3,NRIP1,PPP2R5A,PTPA,RXRA,SCAND1,UGT1A4
Formation of axial mesoderm	2.4	0.214	ND	CTNNB1,SMAD3,YAP1
Peroxisomal protein import	2.39	0.0938	2.449	ACOX2,AMACR,EHHADH,HSD17B4,NUDT7,PECR
Signaling by Retinoic Acid	2.34	0.109	2.236	ADH1A,ADH4,PDK4,RDH16,RXRA
Coronavirus Pathogenesis Pathway	2.33	0.0569	0.632	AGT,DPP9,IRF9,OAS2,OAS3,PTGES2,SIGMAR1,SMAD3,SMAD4,STAT2,TMPRSS2,TRIM25
Regulation of cholesterol biosynthesis by SREBP (SREBF)	2.31	0.2	ND	INSIG2,MBTPS1,SEC23A
Phenylalanine Degradation IV (Mammalian, via Side Chain)	2.31	0.2	ND	HPD,MAOA,MAOB
Heme signaling	2.3	0.106	-0.447	HMOX1,NFE2L2,NR1D1,NRIP1,RXRA
Estrogen Biosynthesis	2.3	0.106	ND	CYP2D6,CYP2E1,HSD17B10,HSD17B4,HSD17B6
NoRC negatively regulates rRNA expression	2.29	0.0896	2.449	ARID4B,GTF2H5,H2AJ,POLR1D,POLR2H,SIN3B
Oxidative Ethanol Degradation III	2.29	0.0896	2	ACSS3,ALDH3A1,ALDH7A1,ALDH9A1,CYP2D6,CYP2E1
Amyloid fiber formation	2.28	0.0787	2.646	APCS,CST3,GGA2,LYZ,NAT8,SIAH2,UBE2L6
Superpathway of Cholesterol Biosynthesis	2.28	0.133	2	LSS,MVK,PMVK,TM7SF2
Sirtuin Signaling Pathway	2.28	0.0503	0	ABCA1,ATG13,GADD45A,H1-10,NDUFA7,NDUFB1,NDUFB7,NEDD4,NFE2L2,POLR1D,PPIF,TIMM10,TIMM17A,TIMM8B,TOMM20
Lysine Degradation II	2.27	0.4	ND	AASS,ALDH7A1
D-glucuronate Degradation I	2.27	0.4	ND	CRYL1,DCXR
Melatonin Degradation II	2.27	0.4	ND	MAOA,MAOB
Tyrosine Degradation I	2.27	0.4	ND	GSTZ1,HPD
Superpathway of Inositol Phosphate Compounds	2.26	0.0535	2.828	DUSP16,DUSP23,ENPP1,NUDT3,NUDT5,PPP1R10,PPP2R5A,PTPA,PTPN3,PTPRA,PTPRF,PTPRG,TNS3
Processing of SMDT1	2.23	0.188	ND	MICU1,MICU2,SPG7
TP53 Regulates Transcription of DNA Repair Genes	2.2	0.0857	2.449	AP1M1,ELOC,GTF2H5,NELFCD,POLR2G,POLR2H
Signaling by Type 1 Insulin-like Growth Factor 1 Receptor (IGF1R)	2.15	0.176	ND	IGF1,IRS2,SHC1
FOXO-mediated transcription of cell cycle genes	2.15	0.176	ND	GADD45A,SMAD3,SMAD4
Germ layer formation at gastrulation	2.15	0.176	ND	CTNNB1,SMAD3,SMAD4
Protein Ubiquitination Pathway	2.15	0.0502	3.317	DNAJC21,ELOC,FZR1,HSPA1A,MDM2,NEDD4,PSMB1,PSMB9,STUB1,TAP2,UBE2L6,UBE2Q1,UCHL5,USP47
Retinoate Biosynthesis I	2.12	0.0962	ND	ADH1B,ADH4,AKR1C4,HSD17B6,RDH16
Formation of definitive endoderm	2.08	0.167	ND	CTNNB1,SMAD3,SMAD4
Isoleucine Degradation I	2.08	0.167	ND	EHHADH,HSD17B10,HSD17B4
Mitochondrial Dysfunction	2.06	0.0464	-2.324	ATPAF1,CALM3,CYB5A,CYB5B,GSTZ1,HSD17B10,MAOA,MAOB,MDM2,NDUFA7,NDUFB1,NDUFB7,NFE2L2,PPIF,PRKAB1,TOMM20
CLEAR Signaling Pathway	2.06	0.049	0.832	AKT1S1,AKT2,FGFR4,FNIP1,GBA1,GLMP,GNS,IGF1,NEU1,PPP2R5A,PRKAB1,PTPA,RXRA,STUB1
Huntington's Disease Signaling	2.05	0.0488	2.449	AKT2,BCL2L1,GNA11,HSPA1A,IGF1,POLR2G,POLR2H,PSMB1,PSMB9,SEM1,SGK1,SHC1,VAMP2,VAMP3
Signaling by Activin	2.01	0.158	ND	FST,SMAD3,SMAD4
Intra-Golgi and retrograde Golgi-to-ER traffic	2.01	0.0539	3.317	CUX1,DCTN3,GALNT1,GALNT2,GOLIM4,KDELR2,RAB3GAP1,SNAP29,SYS1,TMED10,VAMP3
S Phase	2.01	0.07	2.646	AKT2,FZR1,PSMB1,PSMB9,SEM1,SMC1A,STAG2
Pancreatic Adenocarcinoma Signaling	2	0.064	1.633	AKT2,BCL2L1,CYP2E1,HMOX1,MDM2,RALBP1,SMAD3,SMAD4
Transcriptional regulation by RUNX1	1.98	0.0592	3	CSNK2B,GPAM,H2AJ,PBRM1,PSMB1,PSMB9,RING1,SEM1,YAP1
Arginine Degradation VI (Arginase 2 Pathway)	1.96	0.286	ND	AGMAT,PYCR2
Valine Degradation I	1.95	0.15	ND	EHHADH,HIBADH,HSD17B4
Gene Silencing by RNA	1.94	0.068	2.646	ANG,H2AJ,POLR2G,POLR2H,TNRC6A,TPR,TSNAX
Glycerophospholipid biosynthesis	1.94	0.0625	2.828	CHKA,CRLS1,CSNK2B,GPAM,GPAT4,MFSD2A,PEMT,STARD10
Clathrin-mediated Endocytosis Signaling	1.94	0.0526	ND	AP1M1,AP2A1,APOA2,APOC4,APOL1,ARPC5L,CSNK2B,IGF1,LYZ,MDM2,RAB4A
IGF-1 Signaling	1.9	0.0667	2.449	AKT2,CSNK2B,GRB10,IGF1,IRS2,NEDD4,SHC1
Branched-chain amino acid catabolism	1.89	0.143	ND	HIBADH,HSD17B10,MCCC2
Senescence Pathway	1.89	0.0467	1.387	AKT2,ASXL1,CALM3,FZR1,GADD45A,KAT2B,MDM2,NFAT5,PDK4,PPP2R5A,PTPA,RING1,SMAD3,SMAD4
Metabolism of polyamines	1.89	0.0847	2.236	AGMAT,AZIN1,PSMB1,PSMB9,SEM1
Epithelial Adherens Junction Signaling	1.88	0.057	-0.333	AKT2,ARPC5L,CFL2,CTNNB1,PPP2R5A,PRKAB1,PTPA,YAP1,ZBTB33
Regulation of TP53 Expression and Degradation	1.88	0.103	2	AKT2,CCNG1,MDM2,SGK1
Response to elevated platelet cytosolic Ca2+	1.87	0.0606	2.828	CD36,CHID1,IGF1,LGALS3BP,PLG,SELENOP,SERPINF2,SERPING1
Microautophagy Signaling Pathway	1.86	0.0566	2.449	COL18A1,COL27A1,PRKAB1,PSMB1,PSMB9,SEC23A,SEC23B,TOMM20,VPS28
Histidine catabolism	1.85	0.25	ND	FTCD,HNMT
Neurotransmitter release cycle	1.84	0.1	2	CASK,LIN7A,MAOA,VAMP2
Transport of bile salts and organic acids, metal ions and amine compounds	1.83	0.0714	2.449	SLC13A5,SLC22A7,SLC30A1,SLC30A10,SLC47A1,SLC6A1
Xenobiotic Metabolism AHR Signaling Pathway	1.82	0.0642	2.646	ALDH1L1,ALDH3A1,ALDH7A1,ALDH9A1,GSTZ1,NRIP1,UGT1A4
RNA Polymerase III Transcription	1.8	0.0976	2	NFIA,NFIX,POLR1D,POLR2H
Fatty Acid α-oxidation	1.78	0.13	ND	ALDH3A1,ALDH7A1,ALDH9A1
Interleukin-4 and Interleukin-13 signaling	1.78	0.0631	2.646	BCL2L1,CD36,HMOX1,IL13RA1,IL6R,LCN2,MAOA
Regulation of beta-cell development	1.77	0.0952	2	AKT2,KAT2B,NR5A2,SLC2A2
HIPPO signaling	1.76	0.069	ND	PPP1R10,PPP2R5A,PTPA,SMAD3,SMAD4,YAP1
BAG2 Signaling Pathway	1.76	0.069	ND	HSPA1A,MDM2,PSMB1,PSMB9,SEM1,STUB1
mRNA 3 Prime End Processing Signaling Pathway	1.76	0.0625	2.449	CFI,CPSF7,CSTF3,EXOSC4,PPP1R10,SRRM1,TUT7
OAS antiviral response	1.74	0.222	ND	OAS2,OAS3
Lipophagy	1.74	0.222	ND	PLIN2,PRKAB1
Leucine Degradation I	1.74	0.222	ND	ACADM,MCCC2
Protein Kinase A Signaling	1.74	0.0417	-0.302	AKAP1,CALM3,CTNNB1,DUSP16,ENPP1,H1-10,KDELR2,NFAT5,NOTUM,PPP1R10,PTPN3,PTPRA,PTPRF,PTPRG,SMAD3,SMAD4,TNS2
Insulin Receptor Signaling	1.73	0.0571	2.121	AKT2,GRB10,IRS2,PPP1R10,PTPRF,SGK1,SHC1,VAMP2
NAP1L1 Transcription Regulation Signaling Pathway	1.72	0.0674	2.449	AKT2,CTNNB1,DCAF8,HDGF,TUBB,YAP1
Parkinson's Signaling Pathway	1.71	0.0443	0.277	ALDH1L1,ALDH3A1,ALDH7A1,ALDH9A1,CALM3,GBA1,MAOA,MAOB,NDUFA7,NDUFB1,NDUFB7,NFE2L2,TOMM20,TUBB
TCF dependent signaling in response to WNT	1.7	0.0505	3.162	AKT2,CDC73,CSNK2B,CTNNB1,H2AJ,LRP5,PPP2R5A,PSMB1,PSMB9,SEM1
RAB GEFs exchange GTP for GDP on RABs	1.7	0.0667	2.449	AKT2,RAB21,RAB3GAP1,TRAPPC1,TRAPPC3,TRAPPC5
Metabolism of cofactors	1.68	0.12	ND	COQ4,COQ8A,SPR
Pregnenolone Biosynthesis	1.68	0.12	ND	CYP2D6,CYP2E1,CYP4F11
Mitotic Roles of Polo-Like Kinase	1.67	0.0746	ND	FZR1,PPP2R5A,PTPA,SMC1A,STAG2
Signaling by Insulin receptor	1.67	0.0889	2	GRB10,IRS2,PTPRF,SHC1
Neurotransmitter clearance	1.65	0.2	ND	COMT,MAOA
Citrulline Biosynthesis	1.65	0.2	ND	AGMAT,PRODH2
Folate Transformations I	1.65	0.2	ND	MTHFS,MTR
RHO GTPase cycle	1.65	0.04	4.243	ABCD3,ARAP1,ARHGEF40,CDC42BPA,CKAP4,CPSF7,DOCK4,DSP,EFHD2,FARP1,LMAN1,MTR,RALBP1,RTKN,SRRM1,TMOD3,TXNL1,VAMP3
Iron homeostasis signaling pathway	1.65	0.0552	ND	HJV,HMOX1,HP,HPX,IL6R,NUBP2,SMAD3,SMAD4
PI3K/AKT Signaling	1.64	0.0495	1.134	AKT2,BCL2L1,CTNNB1,IL13RA1,IL17RB,IL6R,MDM2,PPP2R5A,PTPA,SHC1
Histidine Degradation VI	1.64	0.115	ND	CYP2D6,CYP2E1,CYP4F11
WNT/β-catenin Signaling	1.63	0.0517	0.707	AKT2,CSNK2B,CTNNB1,LRP5,MDM2,NR5A2,PPP2R5A,PTPA,SOX5
Glutamine Biosynthesis I	1.63	1	ND	GLUL
Glutamate Removal from Folates	1.63	1	ND	GGH
Sorbitol Degradation I	1.63	1	ND	SORD
Adenine and Adenosine Salvage VI	1.63	1	ND	ADK
Lanosterol Biosynthesis	1.63	1	ND	LSS
UDP-N-acetyl-D-galactosamine Biosynthesis I	1.63	1	ND	GALE
ID1 Signaling Pathway	1.62	0.049	2.53	AKT2,BCL2L1,BCL3,CTNNB1,FGFR4,FZR1,IL6R,MDM2,SMAD3,SMAD4
PIP3 activates AKT signaling	1.62	0.0544	2.828	AKT1S1,AKT2,FGFR4,IRS2,MDM2,MYD88,PPP2R5A,SGK1
Phenylalanine and tyrosine metabolism	1.57	0.182	ND	GSTZ1,HPD
NFE2L2 regulating tumorigenic genes	1.57	0.182	ND	BCL2L1,NFE2L2
Oleate Biosynthesis II (Animals)	1.57	0.182	ND	CYB5A,SCD
CDP-diacylglycerol Biosynthesis I	1.55	0.107	ND	CRLS1,GPAM,GPAT4
Translocation of SLC2A4 (GLUT4) to the plasma membrane	1.55	0.0694	2.236	AKT2,ASPSCR1,PRKAB1,RAB4A,VAMP2
KEAP1-NFE2L2 pathway	1.54	0.0526	2.828	AKT2,CSNK2B,NFE2L2,NME3,PSMB1,PSMB9,SEM1,STK25
Mitochondrial protein degradation	1.54	0.0612	2.449	HADH,HSD17B10,MICU2,SPG7,TIMM10,TIMM17A
HIF1α Signaling	1.52	0.0472	0.707	AKT2,EGLN2,ELOC,HMOX1,HSPA1A,IGF1,IL6R,MDM2,SLC2A2,STUB1
Signaling by TGFBR3	1.52	0.08	2	RXRA,SMAD3,SMAD4,TNRC6A
Ubiquinol-10 Biosynthesis (Eukaryotic)	1.51	0.103	ND	CYP2D6,CYP2E1,CYP4F11
RNA Polymerase I Transcription	1.51	0.0676	2.236	GTF2H5,H2AJ,KAT2B,POLR1D,POLR2H
Lysine catabolism	1.5	0.167	ND	AASS,ALDH7A1
IL-10 Signaling	1.5	0.0516	0.707	AKT2,BCL2L1,BCL3,HMOX1,IFNGR2,IL6R,MAP4K4,PRKAB1
FAT10 Cancer Signaling Pathway	1.49	0.0784	2	AKT2,CTNNB1,SMAD3,SMAD4
AMPK Signaling	1.49	0.0449	0.707	ADRA1A,AKT1S1,AKT2,GNA11,IRS2,KAT2B,PBRM1,PPM1A,PPP2R5A,PRKAB1,PTPA
mRNA Capping	1.48	0.1	ND	GTF2H5,POLR2G,POLR2H
Regulation of CDH11 Expression and Function	1.48	0.1	ND	ANGPTL4,CTNNB1,TNRC6A
Phosphatidylglycerol Biosynthesis II (Non-plastidic)	1.48	0.1	ND	CRLS1,GPAM,GPAT4
Cellular response to hypoxia	1.46	0.0658	2.236	EGLN2,ELOC,PSMB1,PSMB9,SEM1
B-WICH complex positively regulates rRNA expression	1.46	0.0769	2	H2AJ,KAT2B,POLR1D,POLR2H
Dissolution of Fibrin Clot	1.43	0.154	ND	PLG,SERPINF2
Cholesterol Biosynthesis I	1.43	0.154	ND	LSS,TM7SF2
Cholesterol Biosynthesis II (via 24,25-dihydrolanosterol)	1.43	0.154	ND	LSS,TM7SF2
Cholesterol Biosynthesis III (via Desmosterol)	1.43	0.154	ND	LSS,TM7SF2
Maturity Onset Diabetes of Young (MODY) Signaling	1.42	0.0641	ND	APOA2,APOC4,APOL1,APOL6,SLC2A2
Docosahexaenoic Acid (DHA) Signaling	1.41	0.0437	2.53	AKT1S1,AKT2,BCL2L1,HMOX1,IGF1,MFSD2A,NFE2L2,NOTUM,PRKAB1,RXRA,SERPINF1
Signaling by TGF-beta Receptor Complex	1.41	0.0741	2	SMAD3,SMAD4,STUB1,UCHL5
Retinol Biosynthesis	1.41	0.0741	ND	AADAC,CES1,LIPC,LIPG
Thyroid Cancer Signaling	1.4	0.0633	2.236	AKT2,CTNNB1,IGF1,IRS2,SHC1
Hepatic Fibrosis / Hepatic Stellate Cell Activation	1.4	0.0469	ND	AGT,COL18A1,COL27A1,CYP2E1,IFNGR2,IGF1,IL6R,SMAD3,SMAD4
Production of Nitric Oxide and Reactive Oxygen Species in Macrophages	1.4	0.0469	0.707	AKT2,APOA2,APOC4,APOL1,IFNGR2,LYZ,PPP1R10,PPP2R5A,PTPA
Meiotic synapsis	1.39	0.0727	2	H2AJ,SMC1A,STAG2,SYNE2
Somitogenesis	1.39	0.0727	2	CTNNB1,PSMB1,PSMB9,SEM1
Hepatic Cholestasis	1.38	0.0446	-0.333	AKT2,CALM3,CYP8B1,FGFR4,IL6R,MYD88,NR0B2,NR5A2,RXRA,SLC22A7
Carnitine metabolism	1.37	0.143	ND	MID1IP1,RXRA
Glutamate and glutamine metabolism	1.37	0.143	ND	GLUL,PYCR2
Colanic Acid Building Blocks Biosynthesis	1.37	0.143	ND	GALE,PMM1
Ferroptosis Signaling Pathway	1.36	0.0515	1.134	ABCA1,ANGPTL4,HMOX1,NFE2L2,PRKAB1,SLC3A2,YAP1
PPAR Signaling	1.36	0.0556	0	MAP4K4,NR0B2,NRIP1,RXRA,SCAND1,SHC1
Oxidative Phosphorylation	1.34	0.055	2.236	ATPAF1,CYB5A,CYB5B,NDUFA7,NDUFB1,NDUFB7
Hematoma Resolution Signaling Pathway	1.34	0.0425	1.265	C6,CD36,HMOX1,IFNGR2,MYD88,NDUFA7,NDUFB1,NDUFB7,NFE2L2,PLG,PRKAB1
Folate Signaling Pathway	1.34	0.0702	ND	ALDH1L1,GGH,MTR,OAS2
Adipogenesis pathway	1.33	0.0507	-1.134	CTNNB1,FGFR4,GTF2H5,KAT2B,NR1D1,SIN3B,SMAD3
Transport of glycerol from adipocytes to the liver by Aquaporins	1.33	0.5	ND	AQP9
Choline Degradation I	1.33	0.5	ND	ALDH7A1
L-DOPA Degradation	1.33	0.5	ND	COMT
Glycine Degradation (Creatine Biosynthesis)	1.33	0.5	ND	GATM
Estrogen-Dependent Breast Cancer Signaling	1.33	0.0602	ND	AKT2,HSD17B10,HSD17B4,HSD17B6,IGF1
YAP1- and WWTR1 (TAZ)-stimulated gene expression	1.32	0.133	ND	KAT2B,YAP1
Synthesis of Prostaglandins (PG) and Thromboxanes (TX)	1.32	0.133	ND	CYP8B1,PTGES2
Mitotic Telophase/Cytokinesis	1.32	0.133	ND	SMC1A,STAG2
Mevalonate Pathway I	1.32	0.133	ND	MVK,PMVK
Circadian Clock	1.31	0.069	2	CRY2,NR1D1,NRIP1,RXRA
RUNX1 regulates megakaryocyte differentiation and platelet function	1.31	0.069	1	H2AJ,KAT2B,SIN3B,TNRC6A
Cytoprotection by HMOX1	1.31	0.069	ND	HMOX1,NFE2L2,RXRA,SIN3B
Transcriptional regulation of white adipocyte differentiation	1.31	0.0595	2.236	ADIRF,ANGPTL4,CD36,RXRA,ZNF638
Activation of anterior HOX genes in hindbrain during early embryogenesis	1.31	0.0595	2.236	H2AJ,POLR2G,POLR2H,RXRA,YY1
Nicotine Degradation II	1.31	0.0595	2	AOX1,CYP2D6,CYP2E1,FMO3,UGT1A4
Oncogene Induced Senescence	1.31	0.0857	ND	ERF,MDM2,TNRC6A
Signaling by NOTCH4	1.29	0.0496	2.646	KAT2B,NME3,PSMB1,PSMB9,SEM1,SMAD3,STK25
Signaling by ERBB4	1.29	0.0678	2	NEDD4,SHC1,WWOX,YAP1
Extrinsic Prothrombin Activation Pathway	1.27	0.125	ND	F7,SERPINC1
Superpathway of Citrulline Metabolism	1.27	0.125	ND	AGMAT,PRODH2
PD-1, PD-L1 cancer immunotherapy pathway	1.27	0.0526	0	AKT2,BCL2L1,CSNK2B,IFNGR2,SMAD3,YAP1
RAR Activation	1.26	0.0369	2.673	ADH1B,ADH4,AKT2,CSNK2B,ENPP1,GNA11,GTF2H5,HSD17B6,KAT2B,NRIP1,PBRM1,RDH16,RXRA,SCAND1,SMAD3,SMAD4
Hedgehog 'on' state	1.25	0.0486	2.646	CDC73,NME3,PSMB1,PSMB9,SEM1,SPOP,STK25
Gamma carboxylation, hypusinylation, hydroxylation, and arylsulfatase activation	1.25	0.0656	2	ARSA,ARSL,F7,TPST2
Retinoic acid Mediated Apoptosis Signaling	1.25	0.0656	ND	DAP3,PARP10,PARP9,RXRA
Fatty acyl-CoA biosynthesis	1.25	0.0811	ND	CBR4,SCD,TECR
Nucleotide Excision Repair Pathway	1.25	0.0811	ND	GTF2H5,POLR2G,POLR2H
Cachexia Signaling Pathway	1.24	0.038	2.496	AGT,AKT2,EIF2AK2,HSPA1A,IFNGR2,IGF1,IL6R,LCN2,MYD88,PRKAB1,PSMB1,PSMB9,SMAD3,STAT2
Androgen Signaling	1.24	0.0457	ND	CALM3,GNA11,GTF2H5,KAT2B,POLR2G,POLR2H,SHC1,SMAD3
Oxidative Stress Induced Senescence	1.24	0.0568	1.342	H2AJ,MAP4K4,MDM2,RING1,TNRC6A
Metabolism of folate and pterines	1.22	0.118	ND	ALDH1L1,MTHFS
Zygotic genome activation (ZGA)	1.22	0.118	ND	TUT7,YAP1
Regulation of mRNA stability by proteins that bind AU-rich elements	1.22	0.0562	2.236	EXOSC4,HSPA1A,PSMB1,PSMB9,SEM1
Superpathway of Melatonin Degradation	1.22	0.0562	2	CYP2D6,CYP2E1,MAOA,MAOB,UGT1A4
Role of Osteoblasts in Rheumatoid Arthritis Signaling Pathway	1.22	0.0417	0.632	AKT2,CTNNB1,CTSC,CTSH,CTSZ,IGF1,IL6R,LRP5,SMAD4,STAT2
IL-12 Signaling and Production in Macrophages	1.2	0.0413	-1.414	AKT2,APOA2,APOC4,APOL1,CALM3,LYZ,MYD88,NFAT5,PRKAB1,RXRA
Degradation of beta-catenin by the destruction complex	1.19	0.0549	2.236	CTNNB1,PPP2R5A,PSMB1,PSMB9,SEM1
Cytosolic sensors of pathogen-associated DNA	1.19	0.0625	2	CTNNB1,MYD88,POLR1D,POLR2H
Triacylglycerol Degradation	1.19	0.0625	2	AADAC,LIPC,LIPG,NOTUM
Hedgehog ligand biogenesis	1.17	0.0615	2	NOTUM,PSMB1,PSMB9,SEM1
Role of JAK2 in Hormone-like Cytokine Signaling	1.17	0.0615	2	BCL2L1,IGF1,IRS2,SHC1
Pyridoxal 5'-phosphate Salvage Pathway	1.17	0.0615	2	AKT2,EIF2AK2,PNPO,SGK1
Transcriptional Regulation by VENTX	1.16	0.075	ND	CTNNB1,FZR1,TNRC6A
Metabolism of vitamin K	1.16	0.333	ND	VKORC1
Proline catabolism	1.16	0.333	ND	PRODH2
NFE2L2 regulating TCA cycle genes	1.16	0.333	ND	NFE2L2
Interconversion of 2-oxoglutarate and 2-hydroxyglutarate	1.16	0.333	ND	ADHFE1
L-carnitine Biosynthesis	1.16	0.333	ND	ALDH9A1
Uracil Degradation II (Reductive)	1.16	0.333	ND	UPB1
Proline Degradation	1.16	0.333	ND	PRODH2
Palmitate Biosynthesis I (Animals)	1.16	0.333	ND	CBR4
Tetrahydrobiopterin Biosynthesis I	1.16	0.333	ND	SPR
L-cysteine Degradation III	1.16	0.333	ND	MPST
Thymine Degradation	1.16	0.333	ND	UPB1
Tetrahydrobiopterin Biosynthesis II	1.16	0.333	ND	SPR
Unfolded protein response	1.15	0.0538	ND	DNAJA2,DNAJC21,HSPA1A,MBTPS1,NFE2L2
Chronic Myeloid Leukemia Signaling	1.14	0.0391	2.53	AKT1S1,AKT2,BCL2L1,CALM3,CTNNB1,MDM2,NFAT5,NOTUM,PRKAB1,SMAD3,SMAD4
RHOA Signaling	1.14	0.0488	2.236	ARPC5L,CFL2,IGF1,NEDD4,RTKN,SEPTIN4
RET signaling	1.14	0.0732	ND	GRB10,IRS2,SHC1
Glyoxylate metabolism and glycine degradation	1.13	0.105	ND	PRODH2,PXMP2
Regulation of TP53 Activity through Methylation	1.13	0.105	ND	MDM2,SMYD2
GABA synthesis, release, reuptake and degradation	1.13	0.105	ND	SLC6A1,VAMP2
FOXO-mediated transcription	1.13	0.105	ND	AKT2,KAT2B
γ-linolenate Biosynthesis II (Animals)	1.13	0.105	ND	CYB5A,SLC27A5
Superpathway of Geranylgeranyldiphosphate Biosynthesis I (via Mevalonate)	1.13	0.105	ND	MVK,PMVK
PXR/RXR Activation	1.13	0.0597	1	AKT2,NR0B2,NR1I3,RXRA
Pyrimidine Ribonucleotides Interconversion	1.11	0.0714	ND	NME3,NUDT5,SLC25A42
Complex I biogenesis	1.11	0.0588	2	NDUFA7,NDUFB1,NDUFB7,PYURF
Macrophage Classical Activation Signaling Pathway	1.1	0.0426	1.633	GBP2,IFNGR2,IL13RA1,IRF9,MYD88,PARP9,STAT2,YY1
Class I peroxisomal membrane protein import	1.09	0.1	ND	ABCD3,PXMP2
Sensory processing of sound by inner hair cells of the cochlea	1.09	0.058	2	CASK,EPS8L2,TRIOBP,VAMP2
Phospholipases	1.09	0.058	2	HMOX1,LIPC,LIPG,NOTUM
Intrinsic Prothrombin Activation Pathway	1.09	0.0698	ND	COL18A1,F11,SERPINC1
MHC class II antigen presentation	1.07	0.0469	2.449	AP1M1,AP2A1,CTSC,CTSH,DCTN3,SEC23A
PI3K Cascade	1.07	0.0682	ND	AKT2,FGFR4,IRS2
Netrin-1 signaling	1.07	0.0682	ND	ABLIM1,HJV,SIAH2
Retinoid metabolism and transport	1.07	0.0682	ND	AKR1C4,APOA2,GPC3
Protein folding	1.06	0.0505	2.236	CCT3,CSNK2B,GBA1,GNA11,PFDN2
Macrophage Alternative Activation Signaling Pathway	1.06	0.0417	2.646	ABCA1,ACADM,AKT1S1,AKT2,CD36,IL13RA1,IRS2,RXRA
Pulmonary Fibrosis Idiopathic Signaling Pathway	1.05	0.0368	3.464	AKT2,COL18A1,COL27A1,CTNNB1,EIF4EBP2,FGFR4,IL13RA1,PLG,SMAD3,SMAD4,YAP1,YY1
ATM Signaling	1.05	0.05	-1	GADD45A,MDM2,PPP2R5A,PTPA,SMC1A
Pyrimidine Ribonucleotides De Novo Biosynthesis	1.04	0.0667	ND	NME3,NUDT5,SLC25A42
Neurotransmitter uptake and metabolism In glial cells	1.04	0.25	ND	GLUL
NR1D1 (REV-ERBA) represses gene expression	1.04	0.25	ND	NR1D1
Galactose catabolism	1.04	0.25	ND	GALE
Carnitine synthesis	1.04	0.25	ND	ALDH9A1
Heme Degradation	1.04	0.25	ND	HMOX1
Methionine Salvage II (Mammalian)	1.04	0.25	ND	MTR
Proline Biosynthesis I	1.04	0.25	ND	PYCR2
L-cysteine Degradation I	1.04	0.25	ND	CDO1
Regulation of RUNX2 expression and activity	1.04	0.0556	2	PSMB1,PSMB9,SEM1,STUB1
TR/RXR Activation	1.04	0.0458	2	AKT2,BCL3,ENO1,HP,MDM2,RXRA
Inhibition of ARE-Mediated mRNA Degradation Pathway	1.03	0.0429	-1	AKT2,EXOSC4,PPP2R5A,PSMB1,PSMB9,PTPA,SEM1
Xenobiotic Metabolism General Signaling Pathway	1.03	0.0429	2.646	AKT2,GSTZ1,HMOX1,NFE2L2,NR1I3,RXRA,UGT1A4
Cellular hexose transport	1.02	0.0909	ND	SLC2A10,SLC2A2
Formation of paraxial mesoderm	1.02	0.0909	ND	CTNNB1,KAT2B
DNA damage-induced 14-3-3σ Signaling	1.02	0.0652	ND	AKT2,BCL2L1,MDM2
RAF/MAP kinase cascade	1.02	0.0382	2.449	DUSP16,FGFR4,IRS2,PPP2R5A,PSMB1,PSMB9,PTPN3,PTPRA,SEM1,SHC1
Mitochondrial Division Signaling Pathway	0.997	0.0422	1.89	ADRA1A,AKAP1,GNA11,PPP2R5A,PRKAB1,PTPA,RALBP1
DNA Replication Pre-Initiation	0.995	0.0481	2.236	FZR1,H2AJ,PSMB1,PSMB9,SEM1
RAF-independent MAPK1/3 activation	0.99	0.087	ND	DUSP16,IL6R
Signaling by NODAL	0.99	0.087	ND	SMAD3,SMAD4
NFE2L2 regulating anti-oxidant/detoxification enzymes	0.99	0.087	ND	HMOX1,NFE2L2
Apelin Cardiac Fibroblast Signaling Pathway	0.99	0.087	ND	AKT2,PRKAB1
Granzyme A Signaling	0.99	0.0533	-2	H1-10,NDUFA7,NDUFB1,NDUFB7
Nicotine Degradation III	0.99	0.0533	ND	AOX1,CYP2D6,CYP2E1,UGT1A4
XBP1(S) activates chaperone genes	0.979	0.0625	ND	HDGF,PREB,SHC1
DNA Damage Bypass	0.979	0.0625	ND	ISG15,TRIM25,UBE2L6
Atherosclerosis Signaling	0.968	0.0438	2	APOA2,APOC4,APOL1,CD36,COL18A1,LYZ
Antimicrobial peptides	0.959	0.0612	ND	LCN2,LYZ,REG3A
iNOS Signaling	0.959	0.0612	ND	CALM3,IFNGR2,MYD88
Apelin Muscle Signaling Pathway	0.959	0.0612	ND	AKT2,GNA11,PRKAB1
Vitamin-C Transport	0.959	0.0833	ND	AKR1C4,SLC23A2
Pre-NOTCH Expression and Processing	0.958	0.0519	ND	H2AJ,KAT2B,POFUT1,TNRC6A
SUMOylation of DNA damage response and repair proteins	0.958	0.0519	2	RING1,SMC1A,STAG2,TPR
Phagosome Maturation	0.947	0.0409	ND	CTSC,CTSH,CTSZ,TUBB,VAMP2,VAMP3,VPS28
Intestinal absorption	0.947	0.2	ND	SLC2A2
NFE2L2 regulating ER-stress associated genes	0.947	0.2	ND	NFE2L2
NAD Biosynthesis from 2-amino-3-carboxymuconate Semialdehyde	0.947	0.2	ND	QPRT
Proline Biosynthesis II (from Arginine)	0.947	0.2	ND	PYCR2
Pentose Phosphate Pathway (Oxidative Branch)	0.947	0.2	ND	H6PD
Myo-inositol Biosynthesis	0.947	0.2	ND	BPNT2
Lysine Degradation V	0.947	0.2	ND	ALDH7A1
Arginine Degradation I (Arginase Pathway)	0.947	0.2	ND	AGMAT
Galactose Degradation I (Leloir Pathway)	0.947	0.2	ND	GALE
Acetate Conversion to Acetyl-CoA	0.947	0.2	ND	ACSS3
Fatty Acid β-oxidation III (Unsaturated, Odd Number)	0.947	0.2	ND	EHHADH
Role of PKR in Interferon Induction and Antiviral Response	0.946	0.0432	2.236	EIF2AK2,HSPA1A,IFNGR2,IRF9,MYD88,STAT2
VDR/RXR Activation	0.943	0.0513	ND	GADD45A,LRP5,RXRA,YY1
Integration of energy metabolism	0.943	0.0463	2.236	CD36,GNA11,MLXIPL,SLC2A2,VAMP2
Estrogen Receptor Signaling	0.941	0.034	1.508	AGT,AKT2,CFL2,GNA11,IGF1,MDK,NDUFA7,NDUFB1,NDUFB7,NOTUM,NR0B2,NRIP1,PRKAB1,SHC1
Signaling by ERBB2	0.94	0.06	ND	AKT2,SHC1,STUB1
Beta-catenin independent WNT signaling	0.937	0.039	2	AP2A1,CTNNB1,NME3,PSMB1,PSMB9,SEM1,STK25,TNRC6A
Nucleotide Excision Repair	0.931	0.0459	2.236	GTF2H5,INO80E,POLR2G,POLR2H,YY1
Signaling by MET	0.928	0.0506	2	COL27A1,RAB4A,SHC1,TNS3
Transcriptional activity of SMAD2/SMAD3:SMAD4 heterotrimer	0.921	0.0588	ND	PPM1A,SMAD3,SMAD4
Transcriptional regulation by RUNX2	0.921	0.0588	ND	AKT2,SMAD4,YAP1
Transcriptional regulation of granulopoiesis	0.921	0.0588	ND	H2AJ,IL6R,RXRA
Assembly of RNA Polymerase II Complex	0.921	0.0588	ND	GTF2H5,POLR2G,POLR2H
Glutathione-mediated Detoxification	0.921	0.0588	ND	GGH,GSTZ1,NAT8
Cell Cycle: G2/M DNA Damage Checkpoint Regulation	0.921	0.0588	ND	GADD45A,KAT2B,MDM2
Netrin Signaling	0.918	0.0402	1.89	ABLIM1,AKT2,ARPC5L,FMO3,NFAT5,VAMP2,VAMP3
Role of Tissue Factor in Cancer	0.903	0.0383	0.707	AKT2,BCL2L1,CFL2,F7,GNA11,PPP2R5A,PTPA,SERPINA10
Metabolism of porphyrins	0.901	0.0769	ND	HMOX1,UGT1A4
Signaling by Erythropoietin	0.901	0.0769	ND	IRS2,SHC1
Bupropion Degradation	0.901	0.0769	ND	CYP2D6,CYP2E1
Regulation of Apoptosis	0.884	0.0566	ND	PSMB1,PSMB9,SEM1
Activin Inhibin Signaling Pathway	0.878	0.0377	2.121	AKT2,CTNNB1,FOSL2,FST,MDM2,MYD88,SMAD3,SMAD4
BMAL1:CLOCK,NPAS2 activates circadian gene expression	0.874	0.0741	ND	F7,RXRA
Cardiogenesis	0.874	0.0741	ND	CTNNB1,SMAD4
Role of JAK1, JAK2 and TYK2 in Interferon Signaling	0.874	0.0741	ND	IFNGR2,STAT2
Choline catabolism	0.873	0.167	ND	ALDH7A1
NFE2L2 regulating inflammation associated genes	0.873	0.167	ND	NFE2L2
Chondroitin and Dermatan Biosynthesis	0.873	0.167	ND	CHPF
Selenocysteine Biosynthesis II (Archaea and Eukaryotes)	0.873	0.167	ND	SEPSECS
UDP-N-acetyl-D-glucosamine Biosynthesis II	0.873	0.167	ND	FMO3
Zymosterol Biosynthesis	0.873	0.167	ND	TM7SF2
GDP-mannose Biosynthesis	0.873	0.167	ND	PMM1
JAK/STAT Signaling	0.872	0.0482	2	AKT2,BCL2L1,SHC1,STAT2
BEX2 Signaling Pathway	0.872	0.0482	0	AKT2,CTNNB1,PPP2R5A,PTPA
mTOR Signaling	0.854	0.0372	-0.378	AKT1S1,AKT2,ATG13,EIF4EBP2,HMOX1,PPP2R5A,PRKAB1,PTPA
Intrinsic Pathway for Apoptosis	0.849	0.0545	ND	AKT2,BCL2L1,SEPTIN4
Sensory processing of sound by outer hair cells of the cochlea	0.849	0.0545	ND	CASK,EPS8L2,TRIOBP
MTOR signalling	0.849	0.0714	ND	AKT1S1,AKT2
EGF Signaling	0.833	0.0536	ND	AKT2,CSNK2B,SHC1
FAT10 Signaling Pathway	0.833	0.0536	ND	PSMB1,PSMB9,SEM1
Energy dependent regulation of mTOR by LKB1-AMPK	0.824	0.069	ND	PPM1A,PRKAB1
Myogenesis	0.824	0.069	ND	BNIP2,CTNNB1
Processing of Capped Intronless Pre-mRNA	0.824	0.069	ND	CPSF7,CSTF3
HSP90 chaperone cycle for steroid hormone receptors in the presence of ligand	0.816	0.0526	ND	DCTN3,DNAJA2,HSPA1A
Neurexins and neuroligins	0.816	0.0526	ND	CASK,EPB41,LIN7A
Triacylglycerol Biosynthesis	0.816	0.0526	ND	CRLS1,GPAM,GPAT4
Type II Diabetes Mellitus Signaling	0.815	0.0395	0	AKT2,CD36,IRS2,PRKAB1,SLC27A5,SLC2A2
Fructose metabolism	0.811	0.143	ND	SORD
TYSND1 cleaves peroxisomal proteins	0.811	0.143	ND	HSD17B4
Regulation of CDH19 Expression and Function	0.811	0.143	ND	CTNNB1
Creatine-phosphate Biosynthesis	0.811	0.143	ND	MAP4K4
Urea Cycle	0.811	0.143	ND	AGMAT
Phosphatidylcholine Biosynthesis I	0.811	0.143	ND	CHKA
Regulation of mitotic cell cycle	0.806	0.0455	2	FZR1,PSMB1,PSMB9,SEM1
PTEN Signaling	0.806	0.0392	-2.449	AKT2,BCL2L1,CNKSR3,CSNK2B,FGFR4,SHC1
FOXO-mediated transcription of oxidative stress, metabolic and neuronal genes	0.801	0.0667	ND	SMAD3,SMAD4
Signaling by CSF3 (G-CSF)	0.801	0.0667	ND	ELOC,SHC1
Hepatitis B Chronic Liver Pathogenesis Signaling Pathway	0.796	0.0372	0.378	AKT2,AP1M1,CTNNB1,IRF9,MYD88,NFE2L2,STAT2
Telomere Maintenance	0.794	0.0449	2	H2AJ,POLR2G,POLR2H,PPP6C
Myelination Signaling Pathway	0.788	0.0333	1	AKT1S1,AKT2,CALM3,CTNNB1,FGFR4,IGF1,PTPRA,SMAD3,SMAD4,YY1,ZNF24
Signaling by ALK	0.778	0.0645	ND	MDK,SHC1
Glutamate binding, activation of AMPA receptors and synaptic plasticity	0.778	0.0645	ND	AP2A1,MDM2
Transcriptional regulation of brown and beige adipocyte differentiation	0.778	0.0645	ND	RXRA,SMAD4
NIK-->noncanonical NF-kB signaling	0.77	0.05	ND	PSMB1,PSMB9,SEM1
GADD45 Signaling	0.77	0.05	ND	GADD45A,SMAD3,SMAD4
MAPK6/MAPK4 signaling	0.758	0.0435	ND	PSMB1,PSMB9,SEM1,TNRC6A
Interleukin-17 signaling	0.758	0.125	ND	IL17RB
NFE2L2 regulates pentose phosphate pathway genes	0.758	0.125	ND	NFE2L2
Regulation of NFE2L2 gene expression	0.758	0.125	ND	NFE2L2
NFE2L2 regulating MDR associated enzymes	0.758	0.125	ND	NFE2L2
Phosphatidylethanolamine Biosynthesis II	0.758	0.125	ND	CHKA
Histidine Degradation III	0.758	0.125	ND	FTCD
Surfactant metabolism	0.757	0.0625	ND	CKAP4,CTSH
Regulation of the Epithelial Mesenchymal Transition by Growth Factors Pathway	0.748	0.0361	2.646	AKT2,FGFR4,IL6R,SHC1,SMAD3,SMAD4,YAP1
Fcγ Receptor-mediated Phagocytosis in Macrophages and Monocytes	0.747	0.043	2	AKT2,ARPC5L,HMOX1,VAMP3
Activation of Matrix Metalloproteinases	0.736	0.0606	ND	COL18A1,PLG
Inhibition of Angiogenesis by TSP1	0.736	0.0606	ND	AKT2,CD36
HEY1 Signaling Pathway	0.735	0.0373	1.633	AKT2,BPNT2,MDM2,PRKAB1,SMAD3,SMAD4
eNOS Signaling	0.735	0.0373	ND	AKT2,AQP9,CALM3,HSPA1A,PRKAB1,STUB1
IL-2 Signaling	0.727	0.0476	ND	AKT2,CSNK2B,SHC1
Glioma Signaling	0.726	0.0391	ND	AKT2,CALM3,IGF1,MDM2,SHC1
MITF-M-dependent gene expression	0.724	0.0421	1	AKT2,CTNNB1,SS18L1,TNRC6A
ILK Signaling	0.718	0.0354	0.816	AKT2,CFL2,CTNNB1,DSP,IRS2,PPP2R5A,PTPA
Interleukin-1 family signaling	0.717	0.0388	2	MYD88,PSMB1,PSMB9,SEM1,SMAD3
IL-6 Signaling	0.717	0.0388	1.342	AKT2,CSNK2B,IL6R,MAP4K4,SHC1
Late endosomal microautophagy	0.716	0.0588	ND	PLIN2,VPS28
NRF2-mediated Oxidative Stress Response	0.714	0.0333	ND	AOX1,CYP2D6,CYP2E1,CYP4A11,DNAJA2,DNAJC21,GSTZ1,HMOX1,NFE2L2
Mitochondrial biogenesis	0.713	0.0469	ND	NR1D1,PRKAB1,RXRA
UFMylation Signaling Pathway	0.713	0.0469	ND	ABCA1,AKT2,MDM2
RHO GTPases Activate Rhotekin and Rhophilins	0.712	0.111	ND	RTKN
Serine biosynthesis	0.712	0.111	ND	SERINC5
Malate-aspartate shuttle	0.712	0.111	ND	SLC25A13
Transcriptional Regulatory Network in Embryonic Stem Cells	0.711	0.0366	2.449	AKT2,CTNNB1,FGFR4,IGF1,SMAD3,SMAD4
Neuroprotective Role of THOP1 in Alzheimer's Disease	0.708	0.0385	2	AGT,F11,F7,PLG,TMPRSS2
RAB geranylgeranylation	0.7	0.0462	ND	RAB20,RAB21,RAB4A
Stearate Biosynthesis I (Animals)	0.7	0.0462	ND	CYP2E1,SLC27A5,TECR
Autism Signaling Pathway	0.699	0.0324	2.333	AKT1S1,AKT2,ALDH1L1,ALDH3A1,ALDH7A1,ALDH9A1,CTNNB1,IGF1,LRP5,RXRA
Nucleotide catabolism	0.697	0.0571	ND	NUDT5,UPB1
Transcriptional Regulation by NPAS4	0.697	0.0571	ND	MDM2,TNRC6A
IL-9 Signaling	0.697	0.0571	ND	BCL3,IRS2
Sertoli Cell-Germ Cell Junction Signaling Pathway (Enhanced)	0.695	0.0338	0	AKT2,ARPC5L,CTNNB1,FOSL2,PPP2R5A,PRKAB1,PTPA,SMAD3
UVA-Induced MAPK Signaling	0.692	0.0408	ND	BCL2L1,NOTUM,PARP10,PARP9
Activation of IRF by Cytosolic Pattern Recognition Receptors	0.687	0.0455	ND	IRF9,ISG15,STAT2
SPINK1 Pancreatic Cancer Pathway	0.687	0.0455	ND	CPB2,CPQ,SMAD3
Salvage Pathways of Pyrimidine Ribonucleotides	0.682	0.0404	2	AKT2,EIF2AK2,NME3,SGK1
14-3-3-mediated Signaling	0.681	0.0376	1	AKT1S1,AKT2,NOTUM,TUBB,YAP1
GABA Receptor Signaling	0.681	0.0376	ND	ALDH9A1,AP2A1,GNA11,GPHN,SLC6A1
Striated Muscle Contraction	0.678	0.0556	ND	DMD,TMOD3
Transcriptional regulation by the AP-2 (TFAP2) family of transcription factors	0.678	0.0556	ND	WWOX,YY1
Macroautophagy	0.674	0.0448	ND	ATG13,PRKAB1,RB1CC1
Collagen biosynthesis and modifying enzymes	0.674	0.0448	ND	COL18A1,COL27A1,PLOD3
Abacavir ADME	0.674	0.0448	ND	ADH1A,NME3,STK25
Ribavirin ADME	0.674	0.0448	ND	ADK,NME3,STK25
IL-27 Signaling Pathway	0.672	0.0373	0.447	AKT2,ATG13,IFNGR2,MYD88,SMAD3
Creatine metabolism	0.671	0.1	ND	GATM
Ketone body metabolism	0.671	0.1	ND	ACSS3
Prednisone ADME	0.671	0.1	ND	HSD11B1
Mitotic Prometaphase	0.668	0.0341	2.646	CSNK2B,DCTN3,NUMA1,PPP2R5A,SMC1A,STAG2,TUBB
Sumoylation Pathway	0.661	0.0396	0	MDM2,SENP6,SMAD4,STUB1
TNFR2 non-canonical NF-kB pathway	0.661	0.0441	ND	PSMB1,PSMB9,SEM1
Glutamate Receptor Signaling	0.661	0.0441	ND	CALM3,GLUL,SLC17A1
Mitochondrial Fatty Acid Beta-Oxidation	0.661	0.0541	ND	ACADM,HADH
Methylglyoxal Degradation III	0.661	0.0541	ND	ADH4,CYP2E1
Superpathway of Methionine Degradation	0.661	0.0541	ND	CDO1,MTR
Glioblastoma Multiforme Signaling	0.656	0.0351	2.449	AKT2,CTNNB1,IGF1,MDM2,NOTUM,SHC1
Synaptogenesis Signaling Pathway	0.654	0.0315	2.333	AKT2,AP2A1,ARPC5L,CALM3,CTNNB1,EIF4EBP2,FARP1,SHC1,VAMP2,VAMP3
COPI-mediated anterograde transport	0.652	0.0392	2	DCTN3,GOLGB1,KDELR2,TMED10
Cell Cycle: G1/S Checkpoint Regulation	0.649	0.0435	ND	MDM2,SMAD3,SMAD4
Metabolism of steroid hormones	0.644	0.0526	ND	HSD11B1,STARD3
Triglyceride metabolism	0.644	0.0526	ND	AGMO,GPAM
Cell Cycle Regulation by BTG Family Proteins	0.644	0.0526	ND	PPP2R5A,PTPA
ABC-family proteins mediated transport	0.642	0.0388	2	ABCD3,PSMB1,PSMB9,SEM1
Hereditary Breast Cancer Signaling	0.638	0.0362	-0.447	AKT2,GADD45A,IGF1,POLR2G,POLR2H
Neddylation	0.638	0.0325	2.828	COMMD5,DCAF8,ELOC,FBXO9,NFE2L2,PSMB1,PSMB9,SEM1
GM-CSF Signaling	0.637	0.0429	ND	AKT2,BCL2L1,SHC1
Aspartate and asparagine metabolism	0.635	0.0909	ND	SLC25A13
NAD biosynthesis II (from tryptophan)	0.635	0.0909	ND	QPRT
Prostanoid Biosynthesis	0.635	0.0909	ND	PTGES2
NAD Phosphorylation and Dephosphorylation	0.635	0.0909	ND	ACP2
Pentose Phosphate Pathway	0.635	0.0909	ND	H6PD
Ribonucleotide Reductase Signaling Pathway	0.634	0.0345	2.449	AKT1S1,AKT2,CTNNB1,PARP10,PARP9,PBRM1
STAT3 Pathway	0.63	0.036	ND	FGFR4,IGF1,IL13RA1,IL17RB,IL6R
SUMOylation of ubiquitinylation proteins	0.627	0.0513	ND	MDM2,TPR
FLT3 Signaling	0.627	0.0513	ND	AKT2,GRB10
Remodeling of Epithelial Adherens Junctions	0.625	0.0423	ND	ARPC5L,CTNNB1,TUBB
Cargo recognition for clathrin-mediated endocytosis	0.623	0.0381	2	AP2A1,VAMP2,VAMP3,VAMP7
Mitophagy	0.611	0.05	ND	CSNK2B,TOMM20
Pancreatic Secretion Signaling Pathway	0.608	0.0319	2.828	AKT1S1,AKT2,LIPC,LIPG,NOTUM,PPP1R10,VAMP2,VAMP3
Signaling by FGFR2	0.603	0.0411	ND	POLR2G,POLR2H,SHC1
Ephrin B Signaling	0.603	0.0411	ND	CFL2,CTNNB1,GNA11
Signaling by Leptin	0.602	0.0833	ND	IRS2
Z-decay: degradation of maternal mRNAs by zygotically expressed factors	0.602	0.0833	ND	TUT7
Signaling by LTK	0.602	0.0833	ND	SHC1
Assembly of RNA Polymerase I Complex	0.602	0.0833	ND	POLR1D
α-tocopherol Degradation	0.602	0.0833	ND	CYP4A11
UDP-N-acetyl-D-galactosamine Biosynthesis II	0.602	0.0833	ND	GALE
Signaling by FGFR4	0.596	0.0488	ND	FGFR4,SHC1
Mechanisms of Viral Exit from Host Cells	0.596	0.0488	ND	NEDD4,VPS28
Transport of inorganic cations/anions and amino acids/oligopeptides	0.596	0.037	2	SLC12A7,SLC17A1,SLC20A1,SLC3A2
Telomerase Signaling	0.596	0.037	0	AKT2,PPP2R5A,PTPA,SHC1
Cardiac β-adrenergic Signaling	0.592	0.0333	ND	AKAP1,ENPP1,GNA11,PPP1R10,PPP2R5A,PTPA
Apelin Endothelial Signaling Pathway	0.591	0.0347	2	AKT2,CALM3,GNA11,PRKAB1,SMAD3
Erythropoietin Signaling Pathway	0.586	0.0331	2.449	AKT2,BCL2L1,CTNNB1,IRS2,MDM2,SHC1
MyD88:MAL(TIRAP) cascade initiated on plasma membrane	0.581	0.0476	ND	CD36,MYD88
Formation of WDR5-containing histone-modifying complexes	0.581	0.0476	ND	AKAP8L,KAT2B
Extra-nuclear estrogen signaling	0.581	0.04	ND	AKT2,SHC1,UHMK1
Neuroinflammation Signaling Pathway	0.578	0.0301	2.121	AKT2,CTNNB1,GLUL,HMOX1,IFNGR2,IL6R,MYD88,NFAT5,NFE2L2,SLC6A1
Mitochondrial iron-sulfur cluster biogenesis	0.572	0.0769	ND	GLRX5
Cytosolic iron-sulfur cluster assembly	0.572	0.0769	ND	NUBP2
Passive transport by Aquaporins	0.572	0.0769	ND	AQP9
SUMOylation of immune response proteins	0.572	0.0769	ND	EIF2AK2
Cleavage and Polyadenylation of Pre-mRNA	0.572	0.0769	ND	CSTF3
Dolichyl-diphosphooligosaccharide Biosynthesis	0.572	0.0769	ND	DPM3
Oncostatin M Signaling	0.567	0.0465	ND	CHI3L1,SHC1
Antigen Presentation Pathway	0.567	0.0465	ND	PSMB9,TAP2
Toll-like Receptor Signaling	0.56	0.039	ND	EIF2AK2,MAP4K4,MYD88
Neutrophil Extracellular Trap Signaling Pathway	0.558	0.0291	2.309	AKT2,COL18A1,COL27A1,NDUFA7,NDUFB1,NDUFB7,NOTUM,PPIF,TIMM10,TIMM17A,TIMM8B,TOMM20
Kinetochore Metaphase Signaling Pathway	0.553	0.0354	0	PPP1R10,PPP2R5A,SMC1A,STAG2
SUMOylation of transcription cofactors	0.553	0.0455	ND	NRIP1,RING1
TBC/RABGAPs	0.553	0.0455	ND	GGA2,RAB4A
Collagen chain trimerization	0.553	0.0455	ND	COL18A1,COL27A1
Assembly and cell surface presentation of NMDA receptors	0.553	0.0455	ND	CASK,LIN7A
Acetone Degradation I (to Methylglyoxal)	0.553	0.0455	ND	CYP2D6,CYP2E1
Hypoxia Signaling in the Cardiovascular System	0.55	0.0385	ND	MDM2,UBE2L6,UBE2Q1
Binding and Uptake of Ligands by Scavenger Receptors	0.545	0.0351	2	APOL1,CD36,HP,HPX
Metabolism of nitric oxide: NOS3 activation and regulation	0.545	0.0714	ND	SPR
Regulation of TP53 Activity through Association with Co-factors	0.545	0.0714	ND	AKT2
Tryptophan catabolism	0.545	0.0714	ND	SLC3A2
Role of IL-17A in Psoriasis	0.545	0.0714	ND	IL17RB
Choline Biosynthesis III	0.545	0.0714	ND	HMOX1
Arachidonic acid metabolism	0.539	0.0444	ND	CYP4A11,CYP4F11
tRNA Splicing	0.539	0.0444	ND	ENPP1,TSEN34
Cohesin Chromatin Regulation Pathway	0.538	0.0303	2.121	FAT1,NUMA1,POLR2G,POLR2H,PPP2R5A,PTPA,SMC1A,STAG2
Role of IL-17F in Allergic Inflammatory Airway Diseases	0.526	0.0435	ND	IGF1,IL17RB
Role of Osteoblasts, Osteoclasts and Chondrocytes in Rheumatoid Arthritis	0.522	0.0306	ND	AKT2,CALM3,CTNNB1,IGF1,LRP5,NFAT5,SMAD4
HER-2 Signaling in Breast Cancer	0.522	0.0306	1.633	AKT1S1,AKT2,CYB5A,MDM2,SMAD3,SMAD4,TPR
DDX58/IFIH1-mediated induction of interferon-alpha/beta	0.521	0.037	ND	ISG15,TRIM25,UBE2L6
Signaling by NTRK1 (TRKA)	0.521	0.037	ND	AP2A1,IRS2,SHC1
Pentose phosphate pathway	0.52	0.0667	ND	SHPK
Interleukin-15 signaling	0.52	0.0667	ND	SHC1
Response of EIF2AK1 (HRI) to heme deficiency	0.52	0.0667	ND	GRB10
Fatty Acid Activation	0.52	0.0667	ND	SLC27A5
SUMOylation of RNA binding proteins	0.514	0.0426	ND	RING1,TPR
FLT3 Signaling in Hematopoietic Progenitor Cells	0.512	0.0366	ND	AKT2,SHC1,STAT2
Colorectal Cancer Metastasis Signaling	0.508	0.0296	2	AKT2,BCL2L1,CTNNB1,GNA11,IL6R,LRP5,SMAD3,SMAD4
Antioxidant Action of Vitamin C	0.506	0.0336	ND	HMOX1,NOTUM,SLC23A2,SLC2A2
Role of JAK family kinases in IL-6-type Cytokine Signaling	0.503	0.0361	ND	BCL2L1,IL6R,SERPINA10
Melatonin Degradation I	0.503	0.0361	ND	CYP2D6,CYP2E1,UGT1A4
Complex IV assembly	0.501	0.0417	ND	COA3,PNKD
SUMOylation of DNA methylation proteins	0.497	0.0625	ND	RING1
Granzyme B Signaling	0.497	0.0625	ND	NUMA1
D-myo-inositol (1,4,5)-trisphosphate Degradation	0.497	0.0625	ND	BPNT2
p75 NTR receptor-mediated signalling	0.494	0.0316	2.236	ARHGEF40,BEX3,MYD88,NME3,STK25
PEDF Signaling	0.494	0.0357	ND	AKT2,BCL2L1,SERPINF1
Circadian Rhythm Signaling	0.493	0.0293	ND	AKT1S1,CRY2,EIF4EBP2,GNA11,MDM2,NOTUM,NR1D1,PRKAB1
Nucleosome assembly	0.489	0.0408	ND	CENPX,H2AJ
Pyruvate metabolism	0.489	0.0408	ND	GSTZ1,PDK4
Acetylcholine Receptor Signaling Pathway	0.488	0.0305	2.236	AKT2,CALM3,GNA11,HMOX1,NFE2L2,NOTUM
TP53 Regulates Metabolic Genes	0.485	0.0353	ND	AKT2,PRKAB1,TNRC6A
Synthesis of DNA	0.484	0.0328	2	FZR1,PSMB1,PSMB9,SEM1
Melanoma Signaling	0.478	0.04	ND	AKT2,MDM2
MYC Mediated Apoptosis Signaling	0.478	0.04	ND	BCL2L1,MDM2
nNOS Signaling in Skeletal Muscle Cells	0.478	0.04	ND	CALM3,DMD
Role of NANOG in Mammalian Embryonic Stem Cell Pluripotency	0.477	0.0325	ND	AKT2,CTNNB1,SHC1,SMAD4
Glucose metabolism	0.477	0.0349	ND	ENO1,GCKR,TPR
Transcriptional regulation of pluripotent stem cells	0.475	0.0588	ND	SMAD4
Specification of the neural plate border	0.475	0.0588	ND	CTNNB1
Mitotic G2-G2/M phases	0.472	0.03	2.449	DCTN3,PHLDA1,PSMB1,PSMB9,SEM1,TUBB
PDGF Signaling	0.468	0.0345	ND	CSNK2B,EIF2AK2,SHC1
Transcriptional and post-translational regulation of MITF-M expression and activity	0.467	0.0392	ND	AIMP2,CTNNB1
Amyloid Processing	0.467	0.0392	ND	AKT2,CSNK2B
Human Embryonic Stem Cell Pluripotency	0.466	0.0299	2.449	AKT2,CTNNB1,FGFR4,NR5A2,SMAD3,SMAD4
Adrenomedullin signaling pathway	0.461	0.0297	2.236	AKT2,CALM3,GNA11,NOTUM,RXRA,SHC1
ABRA Signaling Pathway	0.46	0.0341	ND	CFL2,DMD,IGF1
Respiratory electron transport	0.46	0.0341	ND	NDUFA7,NDUFB1,NDUFB7
TCR signaling	0.457	0.0317	2	EVL,PSMB1,PSMB9,SEM1
Apoptotic execution phase	0.456	0.0385	ND	CTNNB1,DSP
Ephrin Receptor Signaling	0.456	0.0296	2.236	AKT2,ARPC5L,CFL2,GNA11,MAP4K4,SHC1
RORA activates gene expression	0.455	0.0556	ND	RXRA
Formation of the nephric duct	0.455	0.0556	ND	CTNNB1
Natural Killer Cell Signaling	0.451	0.0294	0.447	AKT2,CFL2,COL18A1,HSPA1A,MYD88,NFAT5
Signaling by EGFR	0.445	0.0377	ND	PTPN3,SHC1
Spliceosomal Cycle	0.445	0.0377	ND	CTNNBL1,SF3B4
BMP signaling pathway	0.444	0.0333	ND	CHRD,FST,SMAD4
Clathrin-mediated endocytosis	0.437	0.031	2	AP2A1,VAMP2,VAMP3,VAMP7
ROBO SLIT Signaling Pathway	0.437	0.031	-2	AKT2,ARPC5L,CTNNB1,NEDD4
GP6 Signaling Pathway	0.437	0.031	ND	AKT2,CALM3,COL18A1,COL27A1
Unfolded Protein Response (UPR)	0.436	0.0526	ND	MBTPS1
Mitochondrial L-carnitine Shuttle Pathway	0.436	0.0526	ND	SLC27A5
Ceramide Signaling	0.436	0.033	ND	AKT2,PPP2R5A,PTPA
Gαq Signaling	0.429	0.0296	2	ADRA1A,AKT2,CALM3,GNA11,HMOX1
NER (Nucleotide Excision Repair, Enhanced Pathway)	0.429	0.0326	ND	GTF2H5,POLR2G,POLR2H
Lymphotoxin β Receptor Signaling	0.425	0.0364	ND	AKT2,BCL2L1
Glutaminergic Receptor Signaling Pathway (Enhanced)	0.422	0.0274	2.828	AKT1S1,AKT2,CALM3,GLUL,HMOX1,NOTUM,SLC17A1,VAMP2,VAMP3
Regulation of TP53 Activity through Phosphorylation	0.421	0.0323	ND	CSNK2B,MDM2,PRKAB1
Apelin Adipocyte Signaling Pathway	0.421	0.0323	ND	GNA11,GSTZ1,PRKAB1
Signaling by Hippo	0.419	0.05	ND	YAP1
SUMOylation of transcription factors	0.419	0.05	ND	MDM2
Receptor-type tyrosine-protein phosphatases	0.419	0.05	ND	PTPRF
Synthesis, secretion, and deacylation of Ghrelin	0.419	0.05	ND	IGF1
Interleukin-12 family signaling	0.419	0.05	ND	VAMP7
Aldosterone Signaling in Epithelial Cells	0.419	0.0292	ND	DNAJC21,HSPA1A,NEDD4,NOTUM,SGK1
Costimulation by the CD28 family	0.418	0.0303	2	AKT2,NME3,PPP2R5A,STK25
Mitotic G1 phase and G1/S transition	0.418	0.0303	2	AKT2,PSMB1,PSMB9,SEM1
NLR signaling pathways	0.415	0.0357	ND	BCL2L1,HMOX1
Deadenylation-dependent mRNA decay	0.415	0.0357	ND	EXOSC4,TUT7
E3 ubiquitin ligases ubiquitinate target proteins	0.415	0.0357	ND	CDC73,CTR9
fMLP Signaling in Neutrophils	0.412	0.0301	ND	ARPC5L,CALM3,GNA11,NFAT5
Synaptic Long Term Potentiation	0.406	0.0299	ND	CALM3,GNA11,NOTUM,PPP1R10
CSDE1 Signaling Pathway	0.406	0.0351	ND	AKT2,CTNNB1
Synaptic adhesion-like molecules	0.403	0.0476	ND	PTPRF
Endoplasmic Reticulum Stress Pathway	0.403	0.0476	ND	MBTPS1
Apelin Liver Signaling Pathway	0.403	0.0476	ND	AGT
Cardiac Hypertrophy Signaling (Enhanced)	0.4	0.026	3.464	ADRA1A,AGT,AKT2,CALM3,CTNNB1,ENPP1,FGFR4,GNA11,IGF1,IL13RA1,IL17RB,IL6R,NFAT5,NOTUM
Role of CHK Proteins in Cell Cycle Checkpoint Control	0.397	0.0345	ND	PPP2R5A,PTPA
Cancer Drug Resistance by Drug Efflux	0.397	0.0345	ND	AKT2,MDM2
Mitochondrial translation	0.393	0.0309	ND	AURKAIP1,CHCHD1,DAP3
VEGF Signaling	0.393	0.0309	ND	AKT2,BCL2L1,SHC1
Role of Macrophages, Fibroblasts and Endothelial Cells in Rheumatoid Arthritis	0.392	0.0267	1.89	AKT2,CALM3,CTNNB1,IL17RB,IL6R,LRP5,MYD88,NFAT5,NOTUM
SNARE Signaling Pathway	0.389	0.0292	ND	CALM3,SNAP29,VAMP2,VAMP3
Chaperone Mediated Autophagy	0.387	0.0455	ND	PLIN2
Superpathway of D-myo-inositol (1,4,5)-trisphosphate Metabolism	0.387	0.0455	ND	BPNT2
Small Cell Lung Cancer Signaling	0.386	0.0306	ND	AKT2,BCL2L1,RXRA
Death Receptor Signaling	0.386	0.0306	ND	MAP4K4,PARP10,PARP9
Multiple Sclerosis Signaling Pathway	0.384	0.0275	2.449	C6,IFNGR2,IL17RB,PARP10,PARP9,YY1
Iron uptake and transport	0.379	0.0333	ND	HMOX1,LCN2
Endometrial Cancer Signaling	0.379	0.0333	ND	AKT2,CTNNB1
Apelin Cardiomyocyte Signaling Pathway	0.373	0.03	ND	AKT2,GNA11,NOTUM
Nephrin family interactions	0.373	0.0435	ND	CASK
Regulation of TLR by endogenous ligand	0.373	0.0435	ND	CD36
Nucleotide salvage	0.373	0.0435	ND	ADK
Differential Regulation of Cytokine Production in Intestinal Epithelial Cells by IL-17A and IL-17F	0.373	0.0435	ND	LCN2
Androgen Biosynthesis	0.373	0.0435	ND	HSD17B6
NAD Salvage Pathway II	0.373	0.0435	ND	ACP2
Reelin Signaling in Neurons	0.372	0.0286	ND	AKT2,ARHGEF40,ARPC5L,PDK4
Assembly of collagen fibrils and other multimeric structures	0.371	0.0328	ND	COL18A1,COL27A1
Visual phototransduction	0.371	0.0328	ND	HSD17B6,RDH16
Pathogen Induced Cytokine Storm Signaling Pathway	0.371	0.026	3.162	ADRA1A,CCL14,CCL16,COL18A1,COL27A1,IFNGR2,IL6R,IRF9,MYD88,SLC2A2
Cellular response to heat stress	0.367	0.0297	ND	AKT1S1,HSPA1A,TPR
Interleukin-7 signaling	0.359	0.0417	ND	IRS2
Other interleukin signaling	0.359	0.0417	ND	VAMP2
Interleukin-6 family signaling	0.359	0.0417	ND	IL6R
Regulation of RUNX1 Expression and Activity	0.359	0.0417	ND	TNRC6A
RAS processing	0.359	0.0417	ND	BCL2L1
IL-22 Signaling	0.359	0.0417	ND	AKT2
Inflammasome pathway	0.359	0.0417	ND	MYD88
Nuclear Cytoskeleton Signaling Pathway	0.358	0.0268	2.236	CSNK2B,CTNNB1,DCTN3,SYNE2,TPR,YAP1
Transcriptional Regulation by MECP2	0.355	0.0317	ND	SGK1,TNRC6A
GPER1 signaling	0.354	0.0291	ND	NME3,SHC1,STK25
Mouse Embryonic Stem Cell Pluripotency	0.354	0.0291	ND	AKT2,CTNNB1,SMAD4
Glycation Signaling Pathway	0.354	0.0267	0.816	AKT2,CD36,CYP2E1,MAOB,MYD88,NFE2L2
Serotonin Receptor Signaling	0.354	0.0254	3.317	ADRA1A,AKT2,CALM3,GNA11,HMOX1,MAOA,MAOB,MPDZ,NOTUM,RAB4A,SPR,YAP1
Role of Chondrocytes in Rheumatoid Arthritis Signaling Pathway	0.351	0.0278	1	AKT1S1,IL17RB,IL6R,PRKAB1
Mitotic Prophase	0.348	0.0288	ND	H2AJ,NUMA1,TPR
Regulation of endogenous retroelements	0.348	0.0288	ND	H2AJ,SS18L1,ZNF33A
Thrombopoietin Signaling	0.347	0.0312	ND	IRS2,SHC1
Insulin processing	0.346	0.04	ND	VAMP2
Incretin synthesis, secretion, and inactivation	0.346	0.04	ND	CTNNB1
MyD88 cascade initiated on plasma membrane	0.346	0.04	ND	MYD88
Signaling by NTRK2 (TRKB)	0.346	0.04	ND	SHC1
Growth hormone receptor signaling	0.346	0.04	ND	IRS2
Role of NFAT in Cardiac Hypertrophy	0.342	0.0263	2	AKT2,CALM3,IGF1,IL6R,NOTUM,SHC1
Dopamine-DARPP32 Feedback in cAMP Signaling	0.341	0.0267	1	CALM3,NOTUM,PPP1R10,PPP2R5A,PTPA
Endocannabinoid Cancer Inhibition Pathway	0.341	0.0274	-1	AKT1S1,AKT2,CTNNB1,PRKAB1
WNT ligand biogenesis and trafficking	0.333	0.0385	ND	WLS
DNA methylation	0.333	0.0385	ND	H2AJ
Interleukin-20 family signaling	0.333	0.0385	ND	STAT2
Cardiomyocyte Differentiation via BMP Receptors	0.333	0.0385	ND	SMAD4
IL-17A Signaling in Gastric Cells	0.333	0.0385	ND	IL17RB
Pyrimidine Deoxyribonucleotides De Novo Biosynthesis I	0.333	0.0385	ND	NME3
Regulation of eIF4 and p70S6K Signaling	0.332	0.0265	0	AKT2,EIF4EBP2,PPP2R5A,PTPA,SHC1
Induction of Apoptosis by HIV1	0.332	0.0303	ND	BCL2L1,SLC25A13
WNT/Ca+ pathway	0.332	0.0303	ND	NFAT5,NOTUM
Signaling by VEGF	0.325	0.0278	ND	AKT2,CTNNB1,SHB
ERBB4 Signaling	0.325	0.0299	ND	SHC1,YAP1
Syndecan interactions	0.322	0.037	ND	CASK
Integrin signaling	0.322	0.037	ND	SHC1
ATF4 activates genes in response to endoplasmic reticulum stress	0.322	0.037	ND	EXOSC4
IL-17A Signaling in Airway Cells	0.318	0.0294	ND	AKT2,IL17RB
SPINK1 General Cancer Pathway	0.318	0.0294	ND	AKT2,IL6R
Factors Promoting Cardiogenesis in Vertebrates	0.317	0.0265	ND	CTNNB1,LRP5,NOTUM,SMAD4
α-Adrenergic Signaling	0.314	0.0273	ND	ADRA1A,CALM3,GNA11
Regulation of the Epithelial-Mesenchymal Transition Pathway	0.312	0.0258	ND	AKT2,CTNNB1,FGFR4,SMAD3,SMAD4
Mitotic Metaphase and Anaphase	0.311	0.0254	2.449	PPP2R5A,PSMB1,PSMB9,SEM1,SMC1A,STAG2
Role of JAK1 and JAK3 in γc Cytokine Signaling	0.311	0.029	ND	IRS2,SHC1
Activated PKN1 stimulates transcription of AR regulated genes KLK2 and KLK3	0.311	0.0357	ND	H2AJ
Glycolysis I	0.311	0.0357	ND	ENO1
Role of Pattern Recognition Receptors in Recognition of Bacteria and Viruses	0.304	0.026	ND	EIF2AK2,MYD88,OAS2,OAS3
SUMOylation of intracellular receptors	0.3	0.0345	ND	RXRA
SIRT1 negatively regulates rRNA expression	0.3	0.0345	ND	H2AJ
Interconversion of nucleotide di- and triphosphates	0.3	0.0345	ND	NME3
EGR2 and SOX10-mediated initiation of Schwann cell myelination	0.3	0.0345	ND	YAP1
Paracetamol ADME	0.3	0.0345	ND	CYP2E1
Gluconeogenesis I	0.3	0.0345	ND	ENO1
Role of p14/p19ARF in Tumor Suppression	0.3	0.0345	ND	MDM2
Adrenergic Receptor Signaling Pathway (Enhanced)	0.3	0.0254	2.236	ADRA1A,COMT,MAOA,MAOB,NOTUM
O-linked glycosylation	0.298	0.0265	ND	GALNT1,GALNT2,SPON2
SUMOylation of chromatin organization proteins	0.298	0.0282	ND	RING1,TPR
Orexin Signaling Pathway	0.294	0.0249	2.236	AKT1S1,AKT2,CALM3,NOTUM,PRKAB1,SMAD4
Hedgehog 'off' state	0.293	0.0263	ND	PSMB1,PSMB9,SEM1
Synaptic Long Term Depression	0.292	0.0251	0.447	GNA11,IGF1,NOTUM,PPP2R5A,PTPA
Regulation of TP53 Activity through Acetylation	0.29	0.0333	ND	AKT2
Signaling by NTRK3 (TRKC)	0.29	0.0333	ND	SHC1
Glutathione Redox Reactions I	0.29	0.0333	ND	GSTZ1
Oxytocin Signaling Pathway	0.288	0.0246	2.236	AKT2,CALM3,CD36,GNA11,NFE2L2,PRKAB1,SHC1
Insulin Secretion Signaling Pathway	0.288	0.0246	1.89	EIF4EBP2,GNA11,NOTUM,SLC2A2,STAT2,VAMP2,VAMP3
CDK5 Signaling	0.288	0.0261	ND	PPP1R10,PPP2R5A,PTPA
Amyotrophic Lateral Sclerosis Signaling	0.283	0.0259	ND	BCL2L1,GLUL,IGF1
Prostate Cancer Signaling	0.283	0.0259	ND	AKT2,CTNNB1,MDM2
Signaling by BMP	0.28	0.0323	ND	SMAD4
Endosomal Sorting Complex Required For Transport (ESCRT)	0.28	0.0323	ND	VPS28
Signaling by CSF1 (M-CSF) in myeloid cells	0.28	0.0323	ND	SHC1
MyD88 dependent cascade initiated on endosome	0.28	0.0323	ND	MYD88
Senescence-Associated Secretory Phenotype (SASP)	0.279	0.027	ND	FZR1,H2AJ
Melatonin Signaling	0.279	0.027	ND	CALM3,NOTUM
ERK5 Signaling	0.279	0.027	ND	ELK4,SGK1
Signaling by ROBO receptors	0.277	0.0244	2.449	ELOC,EVL,PSMB1,PSMB9,SEM1,ZSWIM8
Hepatic Fibrosis Signaling Pathway	0.276	0.024	2.828	AGT,AKT2,CALM3,CTNNB1,IRS2,LRP5,MYD88,SMAD3,SMAD4,YAP1
Pulmonary Healing Signaling Pathway	0.274	0.0245	1.342	CFL2,CTNNB1,MYD88,PRKAB1,YAP1
GPCR-Mediated Integration of Enteroendocrine Signaling Exemplified by an L Cell	0.273	0.0267	ND	GNA11,NOTUM
Toll-like Receptor Cascades	0.271	0.0312	ND	CD36
G-protein beta:gamma signalling	0.271	0.0312	ND	AKT2
Thrombin signalling through proteinase activated receptors (PARs)	0.271	0.0312	ND	GNA11
RIPK1-mediated regulated necrosis	0.271	0.0312	ND	STUB1
RHO GTPases activate IQGAPs	0.271	0.0312	ND	CTNNB1
rRNA processing	0.271	0.0312	ND	HSD17B10
Chromatin modifications during the maternal to zygotic transition (MZT)	0.271	0.0312	ND	H2AJ
Gap Junction Signaling	0.27	0.024	1.89	AKT2,CALM3,CTNNB1,IGF1,LRP5,NOTUM,SMAD3,TUBB
Leptin Signaling in Obesity	0.267	0.0263	ND	AKT2,NOTUM
GDNF Family Ligand-Receptor Interactions	0.267	0.0263	ND	IRS2,SHC1
Signal amplification	0.262	0.0303	ND	GNA11
Sialic acid metabolism	0.262	0.0303	ND	NEU1
Airway Inflammation in Asthma	0.262	0.0303	ND	IFNGR2
IL-8 Signaling	0.26	0.024	2	AKT2,BCL2L1,GNA11,HMOX1,MAP4K4
NF-κB Activation by Viruses	0.256	0.0256	ND	AKT2,EIF2AK2
Renal Cell Carcinoma Signaling	0.256	0.0256	ND	AKT2,ELOC
HOTAIR Regulatory Pathway	0.255	0.0241	1	AKT2,CTNNB1,MDM2,YY1
Signaling by NOTCH2	0.254	0.0294	ND	MDK
Transcriptional Regulation by E2F6	0.254	0.0294	ND	RING1
TREM1 Signaling	0.251	0.0253	ND	AKT2,MYD88
L1CAM interactions	0.247	0.0242	ND	ALCAM,AP2A1,CSNK2B
Oxytocin in Spinal Neurons Signaling Pathway	0.245	0.0286	ND	GNA11
PRC2 methylates histones and DNA	0.245	0.0286	ND	H2AJ
SUMOylation of SUMOylation proteins	0.245	0.0286	ND	TPR
G alpha (12/13) signalling events	0.245	0.025	ND	ADRA1A,ARHGEF40
Role of BRCA1 in DNA Damage Response	0.245	0.025	ND	GADD45A,PBRM1
IL-17A Signaling in Fibroblasts	0.245	0.025	ND	IL17RB,LCN2
IL-7 Signaling Pathway	0.245	0.025	ND	AKT2,SHC1
Role of MAPK Signaling in Inhibiting the Pathogenesis of Influenza	0.245	0.025	ND	EIF2AK2,MYD88
IL-3 Signaling	0.24	0.0247	ND	AKT2,SHC1
ERCC6 (CSB) and EHMT2 (G9a) positively regulate rRNA expression	0.23	0.027	ND	H2AJ
RNA polymerase II transcribes snRNA genes	0.23	0.0241	ND	POLR2G,POLR2H
PI Metabolism	0.225	0.0238	ND	PLEKHA5,RAB4A
Fanconi Anemia Pathway	0.223	0.0263	ND	CENPX
NGF-stimulated transcription	0.216	0.0256	ND	SGK1
Signaling by FGFR3	0.21	0.025	ND	SHC1
tRNA processing in the mitochondrion	0.203	0.0244	ND	HSD17B10
April Mediated Signaling	0.197	0.0238	ND	NFAT5
Dilated Cardiomyopathy Signaling Pathway	0	0.0133	ND	AKT2,DMD
Neurovascular Coupling Signaling Pathway	0	0.00858	ND	CALM3,CYP4A11
Oxytocin in Brain Signaling Pathway	0	0.0149	ND	AKT2,CALM3,GNA11
Pyroptosis Signaling Pathway	0	0.0098	ND	GBP2
Wound Healing Signaling Pathway	0	0.0158	2	COL18A1,COL27A1,IFNGR2,SHC1
CDX Gastrointestinal Cancer Signaling Pathway	0	0.0203	0	AKT2,CTNNB1,IL6R,SMAD4
Immunogenic Cell Death Signaling Pathway	0	0.0208	ND	HSPA1A,IFNGR2
Role of Osteoclasts in Rheumatoid Arthritis Signaling Pathway	0	0.0189	2.236	AKT2,CALM3,COL18A1,COL27A1,CTNNB1,SHC1
S100 Family Signaling Pathway	0	0.0203	2.673	ADRA1A,AKT2,BCL3,CALM3,CD36,CTNNB1,FGFR4,GNA11,MYD88,NOTUM,PLG,RTKN,SERPINF1,SERPINF2,SMAD3,SMAD4
Neuregulin Signaling	0	0.0168	ND	AKT2,SHC1
Leukocyte Extravasation Signaling	0	0.00515	ND	CTNNB1
Axonal Guidance Signaling	0	0.0212	ND	ABLIM1,AKT2,ARPC5L,CFL2,GNA11,IGF1,NFAT5,NOTUM,SEMA4G,SHC1,TUBB
Fc Epsilon RI Signaling	0	0.00833	ND	AKT2
Actin Cytoskeleton Signaling	0	0.0123	ND	ARPC5L,CFL2,SHC1
Chaperone Mediated Autophagy Signaling Pathway	0	0.0172	-0.632	HSPA1A,IL17RB,KAT2B,MDM2,NFE2L2,PLIN2,PRKAB1,PSMB1,PSMB9,SLC2A2,STUB1
IL-33 Signaling Pathway	0	0.0153	ND	AKT2,BCL2L1,MYD88
NOD1/2 Signaling Pathway	0	0.0155	ND	HSPA1A,MAP4K4,MYD88
GABAergic Receptor Signaling Pathway (Enhanced)	0	0.0214	ND	GLUL,GPHN,SLC6A1
NFKBIE Signaling Pathway	0	0.00223	ND	PPP6C
Opioid Signalling	0	0.0111	ND	GNA11
G alpha (i) signalling events	0	0.00772	ND	AGT,CCL16
Signaling by SCF-KIT	0	0.0233	ND	GRB10
Collagen degradation	0	0.0156	ND	COL18A1
Degradation of the extracellular matrix	0	0.0123	ND	PLG
Extracellular matrix organization	0	0.0187	ND	COL18A1,DMD
Glycosaminoglycan metabolism	0	0.0234	ND	CHPF,GNS,GPC3
Signaling by PDGF	0	0.0172	ND	PLG
Metabolism of non-coding RNA	0	0.0179	ND	TPR
Signaling by NOTCH1	0	0.013	ND	KAT2B
Cell surface interactions at the vascular wall	0	0.0093	ND	SHC1,SLC3A2
Generic Transcription Pathway	0	0.0186	2.828	KAT2B,NR0B2,NR1D1,NR1I3,NR5A2,RXRA,ZKSCAN1,ZNF33A
Integrin cell surface interactions	0	0.0118	ND	COL18A1
DAP12 interactions	0	0.0233	ND	SHC1
Selenoamino acid metabolism	0	0.0205	ND	AIMP2,HNMT,SEPSECS
Fc epsilon receptor (FCERI) signaling	0	0.0194	ND	PSMB1,PSMB9,SEM1,SHC1
DNA Damage/Telomere Stress Induced Senescence	0	0.0179	ND	H2AJ
EPH-Ephrin signaling	0	0.0108	ND	AP2A1
Class A/1 (Rhodopsin-like receptors)	0	0.00901	ND	ADRA1A,AGT,CCL16
Class B/2 (Secretin family receptors)	0	0.0104	ND	RAMP1
NCAM signaling for neurite out-growth	0	0.0159	ND	PTPRA
G alpha (q) signalling events	0	0.0171	ND	ADRA1A,AGT,GNA11
Platelet homeostasis	0	0.0116	ND	PPP2R5A
G alpha (s) signalling events	0	0.0069	ND	RAMP1
Transport of vitamins, nucleosides, and related molecules	0	0.0233	ND	SLC35D1
Activation of NMDA receptors and postsynaptic events	0	0.0118	ND	PRKAB1
Cell junction organization	0	0.0217	ND	ANG,CTNNB1
Interleukin-2 family signaling	0	0.0213	ND	SHC1
SUMOylation of DNA replication proteins	0	0.0217	ND	TPR
Interleukin-3, Interleukin-5 and GM-CSF signaling	0	0.0179	ND	SHC1
Cardiac conduction	0	0.0152	ND	CES1,KAT2B
Cilium Assembly	0	0.0147	ND	CCT3,DCTN3,TUBB
C-type lectin receptors (CLRs)	0	0.0207	ND	PSMB1,PSMB9,SEM1
TP53 Regulates Transcription of Cell Death Genes	0	0.0227	ND	TMEM219
Signaling by FGFR1	0	0.0192	ND	SHC1
RHO GTPases Activate Formins	0	0.0143	ND	EVL,PPP2R5A
HDR through Homologous Recombination (HRR) or Single Strand Annealing (SSA)	0	0.00877	ND	SEM1
Major pathway of rRNA processing in the nucleolus and cytosol	0	0.0161	ND	EBNA1BP2,EXOSC4,RCL1
TP53 Regulates Transcription of Cell Cycle Genes	0	0.0204	ND	GADD45A
Keratinization	0	0.00463	ND	DSP
Cell Cycle Checkpoints	0	0.0184	2.236	MDM2,PPP2R5A,PSMB1,PSMB9,SEM1
TNF signaling	0	0.0175	ND	STUB1
Signaling by PTK6	0	0.0182	ND	ARAP1
Signaling by NOTCH3	0	0.02	ND	KAT2B
Meiotic recombination	0	0.02	ND	H2AJ
Amino acids regulate mTORC1	0	0.0182	ND	FNIP1
GABA receptor activation	0	0.0167	ND	NPTN
Factors involved in megakaryocyte development and platelet production	0	0.0215	ND	AKAP1,DOCK4
Signaling by the B Cell Receptor (BCR)	0	0.0176	ND	PSMB1,PSMB9,SEM1
Ion channel transport	0	0.0109	ND	ANO6,SGK1
CGAS-STING Signaling Pathway	0	0.00725	ND	ENPP1
BBSome Signaling Pathway	0	0.00808	ND	ADRA1A,ASXL1,CCT3,RING1
Sleep REM Signaling Pathway	0	0.00943	ND	CFL2
WNT/SHH Axonal Guidance Signaling Pathway	0	0.00658	ND	CTNNB1
Histone Modification Signaling Pathway	0	0.0233	2.646	CSNK2B,H1-10,KAT2B,MORF4L1,PBRM1,SMYD2,ZMYND11
Ribosomal Quality Control Signaling Pathway	0	0.0113	ND	EXOSC4,PSMB1,PSMB9
Sheddase Signaling Pathway	0	0.0146	ND	IGF1,PLG,TMPRSS2
Inositol phosphate metabolism	0	0.0208	ND	NUDT3
Post-translational modification: synthesis of GPI-anchored proteins	0	0.0108	ND	DPM3
Chromatin organization	0	0.0235	2.449	ARID4B,H2AJ,KAT2B,MORF4L1,PBRM1,SMYD2
rRNA modification in the nucleus and cytosol	0	0.0145	ND	RCL1
M-decay: degradation of maternal mRNAs by maternally stored factors	0	0.0217	ND	ELOC
Irritable Bowel Syndrome Signaling Pathway	0	0.0172	2.236	IFNGR2,IL13RA1,IL17RB,IL6R,MYD88
Lung Ionic Balance Signaling Pathway	0	0.0114	2.449	ADRA1A,NEDD4,NOTUM,PPP2R5A,PRKAB1,PTPA
TRIM21 Intracellular Antibody Signaling Pathway	0	0.0123	1.134	CTNNB1,IFNGR2,NMI,PSMB1,PSMB9,STAT2,YAP1
Regulation of Actin-based Motility by Rho	0	0.00893	ND	ARPC5L
Role of RIG1-like Receptors in Antiviral Innate Immunity	0	0.0213	ND	TRIM25
Role of NFAT in Regulation of the Immune Response	0	0.00382	ND	AKT2,CALM3,GNA11,NFAT5
FcγRIIB Signaling in B Lymphocytes	0	0.00188	ND	SHC1
CCR5 Signaling in Macrophages	0	0.00399	ND	CALM3,GNA11
Calcium-induced T Lymphocyte Apoptosis	0	0.00215	ND	CALM3
CD27 Signaling in Lymphocytes	0	0.0179	ND	BCL2L1
IL-17 Signaling	0	0.0159	ND	AKT2,IL17RB,LCN2
Airway Pathology in Chronic Obstructive Pulmonary Disease	0	0.00877	ND	LCN2
CXCR4 Signaling	0	0.012	ND	AKT2,GNA11
CTLA4 Signaling in Cytotoxic T Lymphocytes	0	0.0131	0.707	AKT2,AP1M1,AP2A1,BCL2L1,HMOX1,NFAT5,PPP2R5A,PTPA
B Cell Activating Factor Signaling	0	0.0233	ND	NFAT5
IL-15 Production	0	0.0082	ND	FGFR4
T Helper Cell Differentiation	0	0.00422	ND	IFNGR2,IL6R
CCR3 Signaling in Eosinophils	0	0.0221	ND	CALM3,CFL2,GNA11
CD28 Signaling in T Helper Cells	0	0.00766	ND	AKT2,ARPC5L,CALM3,NFAT5
IL-15 Signaling	0	0.00759	2	AKT1S1,AKT2,BCL2L1,SHC1
Virus Entry via Endocytic Pathways	0	0.0167	ND	AP1M1,AP2A1
Dendritic Cell Maturation	0	0.00824	1.342	AKT2,COL18A1,MYD88,NOTUM,STAT2
Angiopoietin Signaling	0	0.013	ND	AKT2
Cellular Effects of Sildenafil (Viagra)	0	0.013	0.707	ADRA1A,AKT2,CALM3,NFAT5,PPP1R10,PPP2R5A,PRKAB1,PTPA,SMAD3
Neuropathic Pain Signaling in Dorsal Horn Neurons	0	0.0099	ND	NOTUM
Endothelin-1 Signaling	0	0.0206	2	GNA11,HMOX1,NOTUM,SHC1
Relaxin Signaling	0	0.0192	ND	AKT2,ENPP1,GNA11
Renin-Angiotensin Signaling	0	0.0165	ND	AGT,SHC1
Semaphorin Signaling in Neurons	0	0.0169	ND	CFL2
Thrombin Signaling	0	0.0225	ND	AKT2,ARHGEF40,GNA11,NOTUM,SHC1
Cardiac Hypertrophy Signaling	0	0.0231	2.236	ADRA1A,CALM3,GNA11,IGF1,IL6R,NOTUM
ICOS-ICOSL Signaling in T Helper Cells	0	0.00781	ND	AKT2,CALM3,NFAT5,SHC1
Molecular Mechanisms of Cancer	0	0.0174	3.873	ADRA1A,AKT2,BCL2L1,CTNNB1,GNA11,IGF1,IL13RA1,IL17RB,IL6R,LRP5,MDM2,RALBP1,SHC1,SMAD3,SMAD4
Lipid Antigen Presentation by CD1	0	0.00242	ND	AP2A1
Corticotropin Releasing Hormone Signaling	0	0.00649	ND	CALM3
HGF Signaling	0	0.00758	ND	AKT2
HMGB1 Signaling	0	0.0187	ND	AKT2,IFNGR2,KAT2B
GNRH Signaling	0	0.0104	ND	CALM3,GNA11
Cholecystokinin/Gastrin-mediated Signaling	0	0.00855	ND	SHC1
Melanocyte Development and Pigmentation Signaling	0	0.0102	ND	SHC1
DNA Methylation and Transcriptional Repression Signaling	0	0.0204	ND	ARID4B,GADD45A
Role of OCT4 in Mammalian Embryonic Stem Cell Pluripotency	0	0.0217	ND	NR5A2
Germ Cell-Sertoli Cell Junction Signaling	0	0.0175	ND	CFL2,CTNNB1,TUBB
Growth Hormone Signaling	0	0.013	ND	IGF1
Prolactin Signaling	0	0.0208	ND	NMI,SHC1
CREB Signaling in Neurons	0	0.0162	2.449	ADRA1A,AKT2,CALM3,FGFR4,GNA11,IGF1,NOTUM,POLR2G,POLR2H,SHC1
Type I Diabetes Mellitus Signaling	0	0.00391	ND	IFNGR2,MYD88
Basal Cell Carcinoma Signaling	0	0.0141	ND	CTNNB1
Primary Immunodeficiency Signaling	0	0.0161	ND	TAP2
Acute Myeloid Leukemia Signaling	0	0.0109	ND	AKT2
Bladder Cancer Signaling	0	0.0084	ND	MDM2
Non-Small Cell Lung Cancer Signaling	0	0.0208	ND	AKT2,RXRA
Gα12/13 Signaling	0	0.0149	ND	AKT2,CTNNB1
p70S6K Signaling	0	0.0103	0.816	AGT,AKT2,NOTUM,PPP2R5A,PTPA,SHC1
G Beta Gamma Signaling	0	0.0231	ND	AKT2,GNA11,SHC1
G Protein Signaling Mediated by Tubby	0	0.00213	ND	GNA11
Sphingosine-1-phosphate Signaling	0	0.0169	ND	AKT2,NOTUM
Systemic Lupus Erythematosus Signaling	0	0.00656	ND	AKT2,C6,IL6R,NFAT5,SF3B4,SNRNP70,TXNL4A
CDC42 Signaling	0	0.00518	ND	ARPC5L,CDC42BPA,CFL2
FAK Signaling	0	0.0115	2.887	ADRA1A,AKT2,ARPC5L,CTNNB1,IL13RA1,IL17RB,IL6R,MDM2,PTPRA,RB1CC1,SHB,SPARCL1
EIF2 Signaling	0	0.0126	ND	AKT2,EIF2AK2,SHC1
PAK Signaling	0	0.0168	ND	CFL2,SHC1
RAC Signaling	0	0.0217	ND	ARPC5L,CFL2,ELK4
Phospholipase C Signaling	0	0.00356	ND	CALM3,HMOX1,NFAT5,SHC1
Ovarian Cancer Signaling	0	0.0126	ND	AKT2,CTNNB1
Glioma Invasiveness Signaling	0	0.0141	ND	PLG
IL-1 Signaling	0	0.0206	ND	GNA11,MYD88
Breast Cancer Regulation by Stathmin1	0	0.0148	1.414	ADRA1A,IGF1,PPP1R10,PPP2R5A,PTPA,RB1CC1,SHC1,TUBB,UHMK1
RANK Signaling in Osteoclasts	0	0.0215	ND	AKT2,CALM3
Regulation of IL-2 Expression in Activated and Anergic T Lymphocytes	0	0.00857	ND	CALM3,NFAT5,SMAD3,SMAD4
Role of WNT/GSK-3β Signaling in the Pathogenesis of Influenza	0	0.0128	ND	CTNNB1
NUR77 Signaling in T Lymphocytes	0	0.00578	ND	CALM3,RXRA,SIN3B
PKCθ Signaling in T Lymphocytes	0	0.00179	ND	NFAT5
Role of MAPK Signaling in the Pathogenesis of Influenza	0	0.0118	ND	AKT2
Role of PI3K/AKT Signaling in the Pathogenesis of Influenza	0	0.0149	ND	AKT2
Antiproliferative Role of TOB in T Cell Signaling	0	0.00469	ND	SMAD3,SMAD4
MSP-RON Signaling Pathway	0	0.0161	ND	F11
OX40 Signaling Pathway	0	0.00207	ND	BCL2L1
PI3K Signaling in B Lymphocytes	0	0.00845	ND	AKT2,CALM3,IRS2,NFAT5,NOTUM
P2Y Purinergic Receptor Signaling Pathway	0	0.015	ND	AKT2,NOTUM
Cyclins and Cell Cycle Regulation	0	0.0233	ND	PPP2R5A,PTPA
Role of IL-17A in Arthritis	0	0.0172	ND	IL17RB
Actin Nucleation by ARP-WASP Complex	0	0.0109	ND	ARPC5L
NGF Signaling	0	0.0165	ND	AKT2,SHC1
Signaling by Rho Family GTPases	0	0.0187	ND	ARPC5L,CFL2,GNA11,NEDD4,SEPTIN4
RHOGDI Signaling	0	0.0136	ND	ARPC5L,CFL2,GNA11
Sertoli Cell-Sertoli Cell Junction Signaling	0	0.0162	2	AKT2,CTNNB1,EPB41,TUBB
nNOS Signaling in Neurons	0	0.0204	ND	CALM3
VEGF Family Ligand-Receptor Interactions	0	0.0233	ND	AKT2,SHC1
Ephrin A Signaling	0	0.0213	ND	AKT2,CFL2,IGF1
ERBB Signaling	0	0.0108	ND	SHC1
ERB2-ERBB3 Signaling	0	0.0154	ND	SHC1
Heparan Sulfate Biosynthesis	0	0.0196	ND	AADAC,NOTUM
Thyroid Hormone Metabolism II (via Conjugation and/or Degradation)	0	0.0167	ND	UGT1A4
Heparan Sulfate Biosynthesis (Late Stages)	0	0.0211	ND	AADAC,NOTUM
Chondroitin Sulfate Biosynthesis	0	0.0141	ND	CHPF
Dermatan Sulfate Biosynthesis	0	0.0137	ND	CHPF
Chondroitin Sulfate Biosynthesis (Late Stages)	0	0.0159	ND	CHPF
Gαi Signaling	0	0.0137	ND	GNA11,SHC1
Gαs Signaling	0	0.00794	ND	GNA11
Agranulocyte Adhesion and Diapedesis	0	0.00885	ND	CCL14,CCL16
Granulocyte Adhesion and Diapedesis	0	0.00971	ND	CCL14,CCL16
Sperm Motility	0	0.0155	ND	CALM3,FGFR4,GNA11,NOTUM
TEC Kinase Signaling	0	0.00518	ND	GNA11,GTF2I,STAT2
ERK/MAPK Signaling	0	0.0181	-1	PPP1R10,PPP2R5A,PTPA,SHC1
SAPK/JNK Signaling	0	0.00598	ND	GADD45A,MAP4K4,SHC1
Nitric Oxide Signaling in the Cardiovascular System	0	0.0167	ND	AKT2,CALM3
FGF Signaling	0	0.0233	ND	AKT2,FGFR4
IL-4 Signaling	0	0.0139	2.828	AKT1S1,AKT2,BCL2L1,COL18A1,COL27A1,IL13RA1,IRS2,MAOA
B Cell Receptor Signaling	0	0.00939	2.236	AKT2,BCL2L1,CALM3,CFL2,NFAT5,SHC1
Chemokine Signaling	0	0.0123	ND	CALM3
Neurotrophin/TRK Signaling	0	0.0127	ND	SHC1
Integrin Signaling	0	0.0191	ND	AKT2,ARPC5L,SHC1,TSPAN4
cAMP-mediated signaling	0	0.0124	ND	AKAP1,CALM3,ENPP1
TGF-β Signaling	0	0.0206	ND	SMAD3,SMAD4
Apoptosis Signaling	0	0.019	ND	BCL2L1,MAP4K4
NF-κB Signaling	0	0.0105	2.449	AKT2,CSNK2B,EIF2AK2,FGFR4,MAP4K4,MYD88
T Cell Receptor Signaling	0	0.00803	2	AKT1S1,AKT2,CALM3,CTNNB1,NFAT5
G-Protein Coupled Receptor Signaling	0	0.0126	2.646	ADRA1A,AKT2,CALM3,CTNNB1,ENPP1,GNA11,NFAT5,SHC1,YAP1
GPCR-Mediated Nutrient Sensing in Enteroendocrine Cells	0	0.0169	ND	GNA11,NOTUM
Gustation Pathway	0	0.019	ND	CD36,LIPC,LIPG,NOTUM
Phagosome Formation	0	0.0113	1.89	ADRA1A,AKT2,AP1M1,ARPC5L,CD36,CFL2,HMOX1,MYD88
Th1 and Th2 Activation Pathway	0	0.017	ND	IFNGR2,IL17RB,IL6R
Th1 Pathway	0	0.016	ND	IFNGR2,IL6R
Th2 Pathway	0	0.00709	ND	IL17RB
Osteoarthritis Pathway	0	0.0167	1	CTNNB1,PRKAB1,SMAD3,SMAD4
Opioid Signaling Pathway	0	0.0213	2	AKT2,AP2A1,CALM3,CTNNB1,GNA11,SIGMAR1
Th17 Activation Pathway	0	0.00612	ND	IL6R,MYD88,NFAT5
Endocannabinoid Neuronal Synapse Pathway	0	0.0134	ND	GNA11,NOTUM
Endocannabinoid Developing Neuron Pathway	0	0.0236	ND	AKT1S1,AKT2,CTNNB1
Apelin Pancreas Signaling Pathway	0	0.0217	ND	PRKAB1
T Cell Exhaustion Signaling Pathway	0	0.0141	2.121	AKT2,IL6R,IRF9,NFAT5,PPP2R5A,PTPA,SMAD3,STAT2
IL-23 Signaling Pathway	0	0.0217	ND	AKT2
Systemic Lupus Erythematosus in T Cell Signaling Pathway	0	0.0093	2.449	AKT1S1,AKT2,GADD45A,PPP2R5A,PTPA,RAB4A
Systemic Lupus Erythematosus in B Cell Signaling Pathway	0	0.0192	3.464	AKT2,BCL2L1,CALM3,CTNNB1,IFIT3,IFNGR2,IL6R,IRF9,ISG15,MAP4K4,MYD88,NFAT5,SHC1,STAT2
White Adipose Tissue Browning Pathway	0	0.0217	ND	FGFR4,PRKAB1,RXRA
Semaphorin Neuronal Repulsive Signaling Pathway	0	0.0203	ND	AKT2,CFL2,FARP1
Regulation of the Epithelial Mesenchymal Transition in Development Pathway	0	0.0116	ND	CTNNB1
Coronavirus Replication Pathway	0	0.012	ND	TMPRSS2,TUBB
Tumor Microenvironment Pathway	0	0.0222	2	AKT2,IGF1,IL6R,SLC2A2
MSP-RON Signaling in Cancer Cells Pathway	0	0.021	ND	AKT2,CTNNB1,F11
MSP-RON Signaling in Macrophages Pathway	0	0.0167	ND	F11,IFNGR2
Calcium Signaling	0	0.0138	ND	CALM3,MICU1,NFAT5
Eicosanoid Signaling	0	0.0212	2.449	AKT2,AP1M1,CTNNB1,GNA11,NOTUM,PTGES2

## Sheet: 4
Supplemental table 4. Deep sequencing Cluster 2 pathways
Ingenuity Canonical Pathways	-log(p-value)	Ratio	z-score	Molecules
PXR/RXR Activation	14.3	0.169	-0.447	ABCB11,CYP1A2,CYP2C8,CYP2C9,CYP3A5,CYP3A7,G6PC1,HMGCS2,IGFBP1,PRKACA,SULT2A1,UGT1A1
Acute Phase Response Signaling	12.7	0.0777	2.236	C4BPA,C4BPB,CFB,CP,F2,HAMP,HP,HPX,IL6R,ITIH3,KLKB1,MBL2,ORM1,ORM2,SERPINF2
LXR/RXR Activation	12.1	0.0942	2.53	APOA5,APOC1,APOC4,APOF,APOM,CD14,HPR,HPX,KNG1,MLXIPL,ORM1,ORM2,SERPINF2
LPS/IL-1 Mediated Inhibition of RXR Function	10.9	0.0532	-1	ABCB11,APOC1,APOC4,CAT,CD14,CYP2C8,CYP2C9,CYP3A5,CYP3A7,FABP1,FMO3,HMGCS2,SLC10A1,SLC27A2,SLC27A5,SULT2A1
Coagulation System	10.9	0.229	1.134	F10,F2,F5,F9,KLKB1,KNG1,SERPINC1,SERPINF2
Bile acid and bile salt metabolism	10.7	0.102	3.317	ABCB11,ATP,CYP27A1,NAD ,NADPH,phosphate,SCP2,SLC10A1,SLC27A2,SLC27A5,SLC51A
Phase I - Functionalization of compounds	10.4	0.0609	3.742	ADH1A,ADH1C,ATP,CYP1A2,CYP27A1,CYP2C8,CYP2C9,CYP3A5,CYP3A7,FMO3,MTARC2,NAD ,NADPH,POR
Intrinsic Prothrombin Activation Pathway	9.99	0.182	1.89	COL5A3,F10,F2,F5,F9,KLKB1,KNG1,SERPINC1
Nicotine Degradation II	9.95	0.106	1	AOX1,CYP1A2,CYP2C8,CYP2C9,CYP3A5,CYP3A7,FMO3,NADPH,POR,UGT1A1
Response to elevated platelet cytosolic Ca2+	9.36	0.0769	3.317	ATP,F5,ITIH3,KNG1,ORM1,ORM2,phosphate,SCCPDH,SELENOP,SERPINF2,SPP2
Regulation of Insulin-like Growth Factor (IGF) transport and uptake by IGFBPs	8.66	0.0787	3.162	APOA5,ATP,CP,F2,F5,IGFBP1,IGFBP2,KNG1,SERPINC1,SPP2
Plasma lipoprotein assembly, remodeling, and clearance	8.64	0.0968	3	APOA5,APOC1,APOC4,APOF,ATP,FURIN,PCSK6,phosphate,PRKACA
Formation of Fibrin Clot (Clotting Cascade)	8.38	0.159	2.646	F10,F2,F5,F9,KLKB1,KNG1,SERPINC1
Bupropion Degradation	8.08	0.214	ND	CYP1A2,CYP2C8,CYP2C9,CYP3A5,CYP3A7,POR
Acetone Degradation I (to Methylglyoxal)	7.91	0.137	ND	CYP1A2,CYP2C8,CYP2C9,CYP3A5,CYP3A7,NADPH,POR
Nicotine Degradation III	7.85	0.1	ND	AOX1,CYP1A2,CYP2C8,CYP2C9,CYP3A5,CYP3A7,POR,UGT1A1
FXR/RXR Activation	7.71	0.0537	-1	ABCB11,ABCB4,CYP27A1,FBP1,G6PC1,MLXIPL,SLC10A1,SLC22A7,SLC27A5,SLC51A,SULT2A1
Pyruvate metabolism	7.6	0.093	2.646	ATP,HAGH,MPC1,MPC2,NAD ,NADPH,PDK4,phosphate
Estrogen Biosynthesis	7.51	0.121	ND	CYP1A2,CYP2C8,CYP2C9,CYP3A5,CYP3A7,NADPH,POR
Formation of xylulose-5-phosphate	7.43	0.278	2.236	ATP,CRYL1,NAD ,NADPH,SORD
DHCR24 Signaling Pathway	7.41	0.0585	2.828	APOC1,APOC4,APOF,APOM,HPR,HPX,KNG1,ORM1,ORM2,SERPINF2
Complement System	7.09	0.15	-1	C4BPA,C4BPB,C8B,CFB,CFH,MBL2
Hepatic Cholestasis	7	0.0456	-0.378	ABCB11,ABCB4,ATP,CD14,CYP27A1,CYP3A5,CYP3A7,IL6R,PRKACA,SLC10A1,SLC22A7
Fructose metabolism	6.95	0.227	2.236	ATP,GLYCTK,NAD ,NADPH,SORD
Signaling by Retinoic Acid	6.93	0.1	2.646	ADH1A,ADH1C,ATP,NAD ,NADPH,PDK4,RDH16
Post-translational protein phosphorylation	6.79	0.0734	2.828	APOA5,ATP,CP,F5,IGFBP1,KNG1,SERPINC1,SPP2
Sulfur amino acid metabolism	6.53	0.0875	2.646	ATP,BHMT,CDO1,GOT1,NAD ,NADPH,phosphate
Glucose metabolism	6.44	0.0661	2.828	ATP,FBP1,G6PC1,NAD ,PCK1,phosphate,PPP2R1B,PRKACA
Mevalonate Pathway I	6.31	0.172	0.447	ACAT1,ATP,HMGCS2,NADPH,phosphate
Detoxification of Reactive Oxygen Species	6.15	0.105	2.449	ATOX1,ATP,CAT,GPX3,NADPH,phosphate
Melatonin Degradation I	6.05	0.0745	ND	CYP1A2,CYP2C8,CYP2C9,CYP3A5,CYP3A7,POR,UGT1A1
Bile Acid Biosynthesis, Neutral Pathway	5.97	0.0984	0	ATP,CYP27A1,NAD ,NADPH,SCP2,SLC27A5
Complement cascade	5.87	0.0556	2.828	C4BPA,C4BPB,C8B,CFB,CFH,CFHR2,F2,MBL2
Aspirin ADME	5.81	0.0923	2.449	ATP,CYP2C8,CYP2C9,phosphate,SLC22A7,UGT1A1
Production of Nitric Oxide and Reactive Oxygen Species in Macrophages	5.8	0.0455	1.414	APOC1,APOC4,APOF,APOM,CAT,MAP3K13,ORM1,ORM2,PPP2R1B
Superpathway of Geranylgeranyldiphosphate Biosynthesis I (via Mevalonate)	5.76	0.135	0.447	ACAT1,ATP,HMGCS2,NADPH,phosphate
Prednisone ADME	5.71	0.235	2	ATP,NADPH,phosphate,SERPINA6
Xenobiotic Metabolism Signaling	5.61	0.033	ND	CAT,CYP1A2,CYP2C8,CYP2C9,CYP3A5,CYP3A7,FMO3,MAP3K13,PPP2R1B,SULT2A1,UGT1A1
Extrinsic Prothrombin Activation Pathway	5.6	0.222	ND	F10,F2,F5,SERPINC1
NAD Phosphorylation and Dephosphorylation	5.6	0.222	ND	ATP,NAD ,NADPH,phosphate
Superpathway of Melatonin Degradation	5.59	0.0636	ND	CYP1A2,CYP2C8,CYP2C9,CYP3A5,CYP3A7,POR,UGT1A1
Superpathway of Methionine Degradation	5.58	0.0845	0.816	ATP,BHMT,CDO1,GOT1,NAD ,phosphate
Interferon alpha/beta signaling	5.31	0.0759	2.449	ATP,IFI27,IFI6,IFIT1,MX1,phosphate
Maturity Onset Diabetes of Young (MODY) Signaling	5.25	0.0741	ND	APOA5,APOC1,APOC4,APOF,APOM,FABP1
Xenobiotic Metabolism CAR Signaling Pathway	5.24	0.0388	ND	CYP1A2,CYP2C8,CYP2C9,CYP3A5,CYP3A7,FMO3,PPP2R1B,SULT2A1,UGT1A1
Gamma carboxylation, hypusinylation, hydroxylation, and arylsulfatase activation	5.21	0.0732	2.449	ATP,F10,F2,F9,FURIN,NAD
Citric acid cycle (TCA cycle)	5.18	0.104	2.236	ATP,FH,NAD ,NADPH,phosphate
Fatty Acid β-oxidation I	5.18	0.104	0.447	ATP,NAD ,SCP2,SLC27A2,SLC27A5
Paracetamol ADME	5.09	0.1	2.236	ATP,NADPH,phosphate,SULT2A1,UGT1A1
Gluconeogenesis I	5.09	0.1	ND	ATP,FBP1,NAD ,NADPH,phosphate
Arginine Biosynthesis IV	5.07	0.167	0	ASL,ATP,NADPH,phosphate
NADH Repair	5.05	0.375	ND	ATP,NAXE,phosphate
Ketone body metabolism	5	0.16	2	ACAT1,ATP,HMGCS2,NAD
Lysine Degradation V	5	0.16	-1	ATP,NAD ,NADPH,phosphate
Atherosclerosis Signaling	4.94	0.0507	2.449	APOC1,APOC4,APOF,APOM,COL5A3,ORM1,ORM2
RAF-independent MAPK1/3 activation	4.93	0.154	ND	ATP,DUSP10,IL6R,phosphate
Cardiac conduction	4.86	0.0493	2.449	ATP,ATP1B1,FXYD1,ITPR2,NAD ,phosphate,PRKACA
Integration of energy metabolism	4.84	0.049	2.646	ATP,ITPR2,MLXIPL,NAD ,phosphate,PPP2R1B,PRKACA
Metabolism of porphyrins	4.74	0.0847	2.236	ATP,FABP1,NADPH,phosphate,UGT1A1
Folate Transformations I	4.73	0.138	ND	ATP,NAD ,NADPH,phosphate
Taurine Biosynthesis	4.73	0.3	ND	CDO1,FMO3,NAD
Urea cycle	4.67	0.133	2	ASL,ATP,NADPH,phosphate
Mitochondrial protein degradation	4.64	0.0583	2.449	ACAT1,ATP,FH,HMGCS2,phosphate,PRKACA
NAD biosynthesis II (from tryptophan)	4.61	0.129	0	ATP,NAD ,NADPH,TDO2
Iron homeostasis signaling pathway	4.52	0.0437	ND	ATP,CP,HAMP,HP,HPX,IL6R,TFR2
Opioid Signalling	4.46	0.0541	1.633	ATP,ITPR2,NAD ,phosphate,PPP2R1B,PRKACA
Arachidonic acid metabolism	4.46	0.0541	2.449	ATP,CYP1A2,CYP2C8,CYP2C9,NAD ,NADPH
FOXO-mediated transcription of oxidative stress, metabolic and neuronal genes	4.45	0.118	2	CAT,G6PC1,IGFBP1,PCK1
Phenylalanine Degradation IV (Mammalian, via Side Chain)	4.4	0.114	0	ATP,GOT1,NAD ,SLC27A2
Nicotinate metabolism	4.38	0.0714	2.236	ATP,NAD ,NADPH,NAXE,phosphate
D-glucuronate Degradation I	4.35	0.231	ND	CRYL1,NAD ,NADPH
Xenobiotic Metabolism PXR Signaling Pathway	4.35	0.0345	ND	CAT,CYP2C8,CYP2C9,CYP3A5,CYP3A7,PRKACA,SULT2A1,UGT1A1
Colanic Acid Building Blocks Biosynthesis	4.35	0.111	-1	ATP,GFUS,NAD ,NADPH
Metabolism of folate and pterines	4.3	0.108	2	ATP,NAD ,NADPH,phosphate
Peroxisomal lipid metabolism	4.29	0.0685	2.236	ATP,NAD ,NADPH,SCP2,SLC27A2
Proline Biosynthesis I	4.25	0.214	ND	ATP,NADPH,phosphate
Glutamate and glutamine metabolism	4.21	0.103	2	ATP,NAD ,NADPH,phosphate
Iron uptake and transport	4.2	0.0658	2.236	ATP,CP,NADPH,phosphate,TFR2
Superpathway of Citrulline Metabolism	4.17	0.1	0	ASL,ATP,NADPH,phosphate
Asparagine N-linked glycosylation	4.15	0.0383	2.646	ASGR1,ATP,GFUS,NADPH,phosphate,ST6GAL1,UAP1
TCA Cycle II (Eukaryotic)	4.13	0.0976	0	ATP,FH,NAD ,phosphate
Oxidative Ethanol Degradation III	4.12	0.0633	ND	ATP,CYP2C8,CYP2C9,NAD ,NADPH
Citrulline-Nitric Oxide Cycle	4.07	0.188	ND	ASL,ATP,NADPH
4-hydroxybenzoate Biosynthesis	4.07	0.188	ND	ATP,NAD ,TAT
Regulation of TP53 Expression and Degradation	4.04	0.093	2	ATP,phosphate,PPP2R1B,SGK1
Phase II - Conjugation of compounds	4.02	0.0365	2.646	ATP,CYP1A2,NAD ,NADPH,phosphate,SULT2A1,UGT1A1
Abacavir ADME	4.02	0.0602	2.236	ADH1A,ATP,NAD ,PCK1,phosphate
Glycolysis I	4	0.0909	ND	ATP,FBP1,NAD ,phosphate
2-oxobutanoate Degradation I	3.98	0.176	ND	ATP,NAD ,phosphate
Neuroprotective Role of THOP1 in Alzheimer's Disease	3.97	0.0441	0	ATP,FURIN,HGFAC,HPN,KNG1,PRKACA
Signaling by MET	3.95	0.0581	2.236	ATP,COL5A3,HGFAC,HPN,phosphate
Superpathway of Cholesterol Biosynthesis	3.92	0.0575	1	ACAT1,ATP,HMGCS2,NADPH,phosphate
Choline catabolism	3.83	0.158	ND	BHMT,NAD ,SARDH
Sphingosine and Sphingosine-1-phosphate Metabolism	3.83	0.158	ND	ATP,NADPH,phosphate
Tryptophan Degradation III (Eukaryotic)	3.82	0.0816	ND	ACAT1,NAD ,NADPH,TDO2
Clathrin-mediated Endocytosis Signaling	3.76	0.033	ND	APOC1,APOC4,APOF,APOM,F2,ORM1,ORM2
DAG and IP3 signaling	3.72	0.0769	1	ATP,ITPR2,NAD ,PRKACA
Branched-chain amino acid catabolism	3.72	0.0769	2	ACAT1,ATP,NAD ,phosphate
Ethanol Degradation II	3.72	0.0769	ND	ADH1A,ADH1C,ATP,NAD
Fatty Acid Activation	3.7	0.143	ND	ATP,SLC27A2,SLC27A5
Ketogenesis	3.7	0.143	ND	ACAT1,HMGCS2,NAD
Urea Cycle	3.7	0.143	ND	ASL,ATP,phosphate
Synthesis of Lipoxins (LX)	3.64	0.136	ND	HPGD,NAD ,NADPH
Creatine metabolism	3.64	0.136	ND	ATP,GAMT,phosphate
Glucose and Glucose-1-phosphate Degradation	3.64	0.136	ND	ATP,phosphate,RGN
Visual phototransduction	3.6	0.049	2.236	ATP,NAD ,NADPH,phosphate,RDH16
Transcriptional activity of SMAD2/SMAD3:SMAD4 heterotrimer	3.59	0.0714	ND	ATP,FURIN,NAD ,phosphate
Serine biosynthesis	3.58	0.13	ND	ATP,NAD ,phosphate
Signaling by TGF-beta Receptor Complex	3.53	0.069	2	ATP,F11R,FURIN,phosphate
NGF processing	3.53	0.4	ND	FURIN,PCSK6
Sorbitol Degradation I	3.53	0.4	ND	NAD ,SORD
C-type lectin receptors (CLRs)	3.51	0.0364	2.449	ATP,ITPR2,NAD ,phosphate,PRKACA,SGK3
Fatty acyl-CoA biosynthesis	3.51	0.0678	2	ATP,NADPH,phosphate,SLC27A2
Triglyceride metabolism	3.51	0.0678	2	ATP,FABP1,phosphate,PRKACA
Signaling by NODAL	3.47	0.12	ND	ATP,FURIN,PCSK6
FOXO-mediated transcription	3.42	0.115	ND	ATP,NAD ,YWHAQ
γ-linolenate Biosynthesis II (Animals)	3.42	0.115	ND	ATP,SLC27A2,SLC27A5
Leucine Degradation I	3.42	0.115	ND	ATP,NAD ,phosphate
Histidine catabolism	3.37	0.111	ND	ATP,NAD ,phosphate
Signaling by PDGF	3.34	0.0615	2	ATP,COL5A3,FURIN,phosphate
PFKFB4 Signaling Pathway	3.34	0.0615	1	ATP,FBP1,NADPH,PRKACA
Salvage Pathways of Pyrimidine Ribonucleotides	3.34	0.0431	0.447	ATP,G6PC1,PCK1,phosphate,SGK1
Citrulline Biosynthesis	3.32	0.107	ND	ATP,NADPH,phosphate
Transcriptional Regulation by MECP2	3.32	0.0606	2	ATP,GAMT,PRKACA,SGK1
Peroxisomal protein import	3.32	0.0606	2	ATP,CAT,SCP2,SLC27A2
Cholesterol biosynthesis	3.29	0.0597	2	ATP,NAD ,NADPH,phosphate
Signaling by MST1	3.21	0.286	ND	ATP,HPN
Glutamine Biosynthesis I	3.21	0.286	ND	ATP,phosphate
GDP-L-fucose Biosynthesis I (from GDP-D-mannose)	3.21	0.286	ND	GFUS,NADPH
NAD Salvage Pathway II	3.15	0.0938	ND	ATP,NAD ,phosphate
NRF2-mediated Oxidative Stress Response	3.13	0.0259	ND	AOX1,CAT,CYP1A2,CYP2C8,CYP2C9,CYP3A5,CYP3A7
RHO GTPases activate PKNs	3.11	0.0909	ND	ATP,phosphate,YWHAQ
D-myo-inositol (1,4,5,6)-Tetrakisphosphate Biosynthesis	3.11	0.0305	ND	ATP,DUSP10,G6PC1,phosphate,PPP2R1B,PTPN3
D-myo-inositol (3,4,5,6)-tetrakisphosphate Biosynthesis	3.11	0.0305	ND	ATP,DUSP10,G6PC1,phosphate,PPP2R1B,PTPN3
Signaling by VEGF	3.1	0.0382	2.236	ATP,ITPR2,NAD ,NADPH,PRKACA
Acetyl-CoA Biosynthesis III (from Citrate)	3.09	0.25	ND	ATP,phosphate
Citrulline Degradation	3.09	0.25	ND	ATP,phosphate
S-adenosyl-L-methionine Biosynthesis	3.09	0.25	ND	ATP,phosphate
Regulation of lipid metabolism by PPARalpha	3.09	0.0379	2.236	ABCB4,APOA5,FABP1,HMGCS2,SULT2A1
Ion channel transport	3.05	0.0297	2.449	ATP,ATP1B1,FXYD1,phosphate,SGK1,SGK3
Lysine catabolism	3.03	0.0857	ND	NAD ,NADPH,phosphate
Stearate Biosynthesis I (Animals)	3.02	0.0506	0	ATP,NADPH,SLC27A2,SLC27A5
TR/RXR Activation	3	0.0362	2	APOA5,F10,G6PC1,HP,PCK1
MAPK targets/ Nuclear events mediated by MAP kinases	3	0.0833	ND	ATP,phosphate,PPP2R1B
1,25-dihydroxyvitamin D3 Biosynthesis	2.98	0.222	ND	NADPH,POR
Glutathione Redox Reactions I	2.96	0.0811	ND	CP,GPX3,NADPH
Interferon Signaling	2.96	0.0811	ND	IFI6,IFIT1,MX1
Mitochondrial Dysfunction	2.93	0.0212	-1.89	ATP,ATP1B1,CP,GPX3,ITPR2,NAD ,NADPH,PRKACA
D-myo-inositol-5-phosphate Metabolism	2.93	0.0282	ND	ATP,DUSP10,G6PC1,phosphate,PPP2R1B,PTPN3
Pentose phosphate pathway	2.93	0.0789	ND	ATP,NADPH,phosphate
Histamine Degradation	2.93	0.0789	ND	ATP,NAD ,phosphate
Ethanol Degradation IV	2.93	0.0789	ND	ATP,CAT,NAD
Metabolism of water-soluble vitamins and cofactors	2.9	0.0345	2.236	AOX1,ATP,NAD ,NADPH,phosphate
Neurotransmitter uptake and metabolism In glial cells	2.88	0.2	ND	ATP,phosphate
NAD Biosynthesis III	2.88	0.2	ND	ATP,NAD
Nucleotide biosynthesis	2.8	0.0714	ND	ATP,NAD ,phosphate
Purine Nucleotides De Novo Biosynthesis II	2.8	0.0714	ND	ATP,NAD ,phosphate
NAD Salvage Pathway III	2.8	0.182	ND	ATP,NAD
Glutathione Biosynthesis	2.8	0.182	ND	ATP,phosphate
L-glutamine Biosynthesis II (tRNA-dependent)	2.8	0.182	ND	ATP,phosphate
L-cysteine Degradation I	2.8	0.182	ND	CDO1,GOT1
3-phosphoinositide Biosynthesis	2.77	0.0262	ND	ATP,DUSP10,G6PC1,phosphate,PPP2R1B,PTPN3
Mitochondrial Fatty Acid Beta-Oxidation	2.76	0.043	2	ATP,NAD ,NADPH,phosphate
Apelin Adipocyte Signaling Pathway	2.76	0.043	ND	CAT,CP,GPX3,PRKACA
Tryptophan catabolism	2.74	0.0682	ND	NAD ,NADPH,TDO2
Diphthamide Biosynthesis	2.72	0.167	ND	ATP,phosphate
Serine Biosynthesis	2.72	0.167	ND	NAD ,phosphate
Methylmalonyl Pathway	2.72	0.167	ND	ATP,phosphate
Ascorbate Recycling (Cytosolic)	2.72	0.167	ND	NAD ,NADPH
Biotin-carboxyl Carrier Protein Assembly	2.72	0.167	ND	ATP,phosphate
Sphingolipid metabolism	2.69	0.0309	2	ATP,NAD ,NADPH,phosphate,PLPP3
Synthesis of Prostaglandins (PG) and Thromboxanes (TX)	2.69	0.0652	ND	HPGD,NAD ,NADPH
Azathioprine ADME	2.69	0.0652	ND	ATP,NAD ,phosphate
NAFLD Signaling Pathway	2.67	0.025	2.449	ATP,G6PC1,IL6R,MLXIPL,PCK1,PPP2R1B
Galactose catabolism	2.65	0.154	ND	ATP,NAD
RHOBTB3 ATPase cycle	2.65	0.154	ND	ATP,phosphate
Calcium Transport I	2.59	0.143	ND	ATP,phosphate
Aspartate Degradation II	2.59	0.143	ND	GOT1,NAD
IGF-1 Signaling	2.54	0.0374	ND	IGFBP1,IGFBP2,PRKACA,YWHAQ
IL-12 Signaling and Production in Macrophages	2.54	0.0235	-2.236	APOC1,APOC4,APOF,APOM,ORM1,ORM2
tRNA Splicing	2.53	0.0577	ND	ATP,NAD ,phosphate
Pyrimidine Ribonucleotides Interconversion	2.51	0.0566	ND	ATP,PCK1,phosphate
TP53 Regulates Metabolic Genes	2.48	0.036	2	ATP,NADPH,phosphate,YWHAQ
Threonine catabolism	2.47	0.125	ND	ATP,NAD
NAD Biosynthesis from 2-amino-3-carboxymuconate Semialdehyde	2.47	0.125	ND	ATP,NAD
Selenocysteine Biosynthesis II (Archaea and Eukaryotes)	2.47	0.125	ND	ATP,phosphate
Tryptophan Degradation to 2-amino-3-carboxymuconate Semialdehyde	2.47	0.125	ND	NADPH,TDO2
Sialic acid metabolism	2.46	0.0545	ND	ATP,phosphate,ST6GAL1
Retinoate Biosynthesis I	2.46	0.0545	ND	ADH1C,NAD ,RDH16
Platelet homeostasis	2.45	0.0354	2	ATP,ITPR2,NADPH,PPP2R1B
NR1H2 and NR1H3-mediated signaling	2.44	0.0536	ND	APOC1,APOC4,PCK1
Superpathway of Inositol Phosphate Compounds	2.43	0.0224	ND	ATP,DUSP10,G6PC1,phosphate,PPP2R1B,PTPN3
Malate-aspartate shuttle	2.42	0.118	ND	GOT1,NAD
Superpathway of Serine and Glycine Biosynthesis I	2.42	0.118	ND	NAD ,phosphate
CMP-N-acetylneuraminate Biosynthesis I (Eukaryotes)	2.42	0.118	ND	ATP,phosphate
UDP-N-acetyl-D-glucosamine Biosynthesis II	2.42	0.118	ND	FMO3,UAP1
Inosine-5'-phosphate Biosynthesis II	2.42	0.118	ND	ATP,phosphate
Aryl Hydrocarbon Receptor Signaling	2.41	0.0266	ND	CYP1A2,CYP2C8,CYP2C9,CYP3A5,CYP3A7
Serotonin Degradation	2.41	0.0345	ND	ADH1A,ADH1C,NAD ,UGT1A1
Intrinsic Pathway for Apoptosis	2.38	0.0508	ND	ATP,phosphate,YWHAQ
Response of EIF2AK1 (HRI) to heme deficiency	2.37	0.111	ND	ATF5,ATP
Proline Biosynthesis II (from Arginine)	2.37	0.111	ND	NADPH,phosphate
5-aminoimidazole Ribonucleotide Biosynthesis I	2.37	0.111	ND	ATP,phosphate
Folate Polyglutamylation	2.37	0.111	ND	ATP,phosphate
Signaling by EGFR	2.34	0.0492	ND	ATP,phosphate,PTPN3
Lysine Degradation II	2.32	0.105	ND	NAD ,NADPH
Salvage Pathways of Pyrimidine Deoxyribonucleotides	2.32	0.105	ND	ATP,phosphate
Metabolism of cofactors	2.32	0.0484	ND	ATP,NAD ,NADPH
Noradrenaline and Adrenaline Degradation	2.32	0.0484	ND	ADH1A,ADH1C,NAD
Uridine-5'-phosphate Biosynthesis	2.27	0.1	ND	ATP,phosphate
Ketolysis	2.27	0.1	ND	ACAT1,NAD
Vitamin E	2.26	1	ND	TTPA
Deadenylation-dependent mRNA decay	2.26	0.0462	ND	DCPS,phosphate,TUT7
3-phosphoinositide Degradation	2.23	0.024	ND	DUSP10,G6PC1,phosphate,PPP2R1B,PTPN3
Pyrimidine Ribonucleotides De Novo Biosynthesis	2.22	0.0448	ND	ATP,PCK1,phosphate
Collagen degradation	2.21	0.0441	ND	COL5A3,FURIN,phosphate
Antimicrobial peptides	2.21	0.0441	ND	ATOX1,ATP,phosphate
NCAM signaling for neurite out-growth	2.19	0.0435	ND	ATP,COL5A3,phosphate
Nucleotide catabolism	2.18	0.0296	2	ATP,NAD ,NADPH,phosphate
Retinoid metabolism and transport	2.17	0.0429	ND	APOM,NAD ,NADPH
Glucocorticoid Receptor Signaling	2.17	0.0147	ND	FBP1,G6PC1,HP,IL6R,PCK1,PDK4,PRKACA,SGK1,TAT
RHO GTPases Activate ROCKs	2.16	0.087	ND	ATP,phosphate
Formation of ATP by chemiosmotic coupling	2.16	0.087	ND	ATP,phosphate
Mitochondrial L-carnitine Shuttle Pathway	2.16	0.087	ND	SLC27A2,SLC27A5
D-myo-inositol (1,3,4)-trisphosphate Biosynthesis	2.16	0.087	ND	ATP,phosphate
Inositol phosphate metabolism	2.15	0.0423	ND	ATP,NAD ,phosphate
Metabolism of steroid hormones	2.14	0.0417	ND	NAD ,NADPH,SERPINA6
Rap1 signalling	2.12	0.0833	ND	ATP,PRKACA
Urate Biosynthesis/Inosine 5'-phosphate Degradation	2.12	0.0833	ND	NAD ,phosphate
Guanosine Nucleotides Degradation III	2.12	0.0833	ND	NAD ,phosphate
Glycine Betaine Degradation	2.12	0.0833	ND	BHMT,SARDH
Pyridoxal 5'-phosphate Salvage Pathway	2.09	0.04	ND	ATP,G6PC1,SGK1
Insertion of tail-anchored proteins into the endoplasmic reticulum membrane	2.08	0.08	ND	ATP,phosphate
1D-myo-inositol Hexakisphosphate Biosynthesis II (Mammalian)	2.08	0.08	ND	ATP,phosphate
γ-glutamyl Cycle	2.08	0.08	ND	ATP,phosphate
Protein Kinase A Signaling	2.06	0.0167	0.816	ATP,DUSP10,H1-0,ITPR2,PRKACA,PTPN3,YWHAQ
ISG15 antiviral mechanism	2.06	0.039	ND	ATP,IFIT1,MX1
RHO GTPases activate PAKs	2.05	0.0769	ND	ATP,phosphate
Interleukin-6 family signaling	2.05	0.0769	ND	ATP,IL6R
Translocation of SLC2A4 (GLUT4) to the plasma membrane	2.03	0.038	ND	ATP,phosphate,YWHAQ
COPII-mediated vesicle transport	2.03	0.038	ND	ATP,F5,phosphate
VDR/RXR Activation	2.03	0.038	ND	CD14,IGFBP1,SULT2A1
Carnitine metabolism	2.02	0.0741	ND	ATP,phosphate
Regulation of RUNX1 Expression and Activity	2.02	0.0741	ND	ATP,phosphate
UDP-N-acetyl-D-galactosamine Biosynthesis II	2.02	0.0741	ND	ATP,UAP1
Sirtuin Signaling Pathway	2	0.0181	1.633	ATP,GADD45G,H1-0,HMGCS2,NAD ,PCK1
Nucleotide salvage	2	0.037	ND	ATP,NADPH,phosphate
Mitochondrial RNA degradation	1.99	0.0714	ND	ATP,phosphate
Glutaryl-CoA Degradation	1.99	0.0714	ND	ACAT1,NAD
Adenosine Nucleotides Degradation II	1.99	0.0714	ND	NAD ,phosphate
Interconversion of nucleotide di- and triphosphates	1.97	0.0361	ND	ATP,NADPH,phosphate
Cytoprotection by HMOX1	1.97	0.0361	ND	ATP,FABP1,NADPH
Role of JAK family kinases in IL-6-type Cytokine Signaling	1.97	0.0361	ND	IL6R,SERPINA6,SERPINA7
GPCR-Mediated Integration of Enteroendocrine Signaling Exemplified by an L Cell	1.97	0.0361	ND	ATP,ITPR2,PRKACA
PIP3 activates AKT signaling	1.97	0.0256	2	ATP,phosphate,PPP2R1B,SGK1
Growth hormone receptor signaling	1.96	0.069	ND	ATP,phosphate
Glucocorticoid Biosynthesis	1.96	0.069	ND	NAD ,NADPH
Mineralocorticoid Biosynthesis	1.96	0.069	ND	NAD ,NADPH
Methionine Degradation I (to Homocysteine)	1.96	0.069	ND	ATP,phosphate
Sertoli Cell-Germ Cell Junction Signaling Pathway (Enhanced)	1.92	0.0202	0	ATP,F11R,MAP3K13,PPP2R1B,PRKACA
Superpathway of D-myo-inositol (1,4,5)-trisphosphate Metabolism	1.9	0.0645	ND	ATP,phosphate
HIPPO signaling	1.9	0.0341	ND	phosphate,PPP2R1B,YWHAQ
Pre-NOTCH Expression and Processing	1.89	0.0337	ND	ATP,FURIN,NAD
Pregnenolone Biosynthesis	1.88	0.0625	ND	CYP27A1,NADPH
Signaling by NTRK1 (TRKA)	1.86	0.033	ND	ATP,phosphate,PPP2R1B
Signaling by CSF3 (G-CSF)	1.85	0.0606	ND	ATP,phosphate
MyD88 dependent cascade initiated on endosome	1.85	0.0606	ND	ATP,CD14
Isoleucine Degradation I	1.85	0.0606	ND	ACAT1,NAD
Cell junction organization	1.82	0.0319	ND	ATP,F11R,LIMS2
Type II Diabetes Mellitus Signaling	1.82	0.0231	ND	ATP,ITPR2,SLC27A2,SLC27A5
Dopamine Receptor Signaling	1.81	0.0316	ND	ATP,PPP2R1B,PRKACA
eNOS Signaling	1.81	0.023	ND	ATP,ITPR2,KNG1,PRKACA
Metabolism of nitric oxide: NOS3 activation and regulation	1.8	0.0571	ND	ATP,NADPH
Energy dependent regulation of mTOR by LKB1-AMPK	1.8	0.0571	ND	ATP,phosphate
Aspartate and asparagine metabolism	1.8	0.0571	ND	ATP,GOT1
Endosomal Sorting Complex Required For Transport (ESCRT)	1.8	0.0571	ND	ATP,phosphate
Androgen Biosynthesis	1.8	0.0571	ND	NAD ,NADPH
MAPK6/MAPK4 signaling	1.8	0.0312	ND	ATP,phosphate,PRKACA
Neutrophil degranulation	1.79	0.0147	2.646	CAT,CD14,HP,ORM1,ORM2,PGRMC1,SLC27A2
Activation of Matrix Metalloproteinases	1.78	0.0556	ND	FURIN,KLKB1
RHO GTPases Activate NADPH Oxidases	1.78	0.0556	ND	ATP,NADPH
Effects of PIP2 hydrolysis	1.76	0.0541	ND	ATP,ITPR2
Regulation of TP53 Activity through Acetylation	1.76	0.0541	ND	ATP,phosphate
Phenylalanine and tyrosine metabolism	1.76	0.0541	ND	NAD ,TAT
Signaling by NTRK3 (TRKC)	1.76	0.0541	ND	ATP,phosphate
Purine Nucleotides Degradation II (Aerobic)	1.76	0.0541	ND	NAD ,phosphate
Cysteine Biosynthesis III (mammalia)	1.76	0.0541	ND	ATP,phosphate
EPH-Ephrin signaling	1.74	0.0297	ND	ATP,EFNA1,phosphate
Activation of NMDA receptors and postsynaptic events	1.74	0.0297	ND	ATP,phosphate,PRKACA
RAF/MAP kinase cascade	1.74	0.0181	ND	ATP,DUSP10,phosphate,PPP2R1B,PTPN3
Fcgamma receptor (FCGR) dependent phagocytosis	1.73	0.0219	1	ATP,ITPR2,NAD ,phosphate
Integrin signaling	1.73	0.0526	ND	ATP,phosphate
Activation of the pre-replicative complex	1.73	0.0526	ND	ATP,phosphate
The Visual Cycle	1.73	0.0526	ND	NAD ,NADPH
Signaling by ALK	1.71	0.0513	ND	ATP,phosphate
Glutamate binding, activation of AMPA receptors and synaptic plasticity	1.71	0.0513	ND	ATP,phosphate
Glycogen metabolism	1.71	0.0513	ND	ATP,phosphate
Factors involved in megakaryocyte development and platelet production	1.71	0.0288	ND	ATP,NADPH,PRKACA
MyD88-independent TLR4 cascade	1.69	0.05	ND	ATP,CD14
Striated Muscle Contraction	1.69	0.05	ND	ATP,phosphate
Maturation of TCA enzymes and regulation of TCA cycle	1.69	0.05	ND	ACAT1,NAD
NGF-stimulated transcription	1.67	0.0488	ND	ATP,SGK1
Tryptophan Degradation X (Mammalian, via Tryptamine)	1.67	0.0488	ND	NAD ,NADPH
Cellular response to heat stress	1.65	0.0275	ND	ATP,NAD ,phosphate
RET signaling	1.63	0.0465	ND	ATP,PRKACA
GNRH Signaling	1.62	0.0202	ND	ATP,ITPR2,MAP3K13,PRKACA
Pyrimidine Deoxyribonucleotides De Novo Biosynthesis I	1.61	0.0455	ND	ATP,PCK1
Methylglyoxal Degradation III	1.61	0.0455	ND	NAD ,NADPH
Airway Pathology in Chronic Obstructive Pulmonary Disease	1.6	0.0263	ND	APOM,ORM1,ORM2
Dopamine-DARPP32 Feedback in cAMP Signaling	1.6	0.0199	2	ATP,ITPR2,PPP2R1B,PRKACA
FLT3 Signaling	1.6	0.0444	ND	ATP,phosphate
Phosphatidylglycerol Biosynthesis II (Non-plastidic)	1.6	0.0444	ND	NADPH,phosphate
PPARα/RXRα Activation	1.6	0.0198	ND	ATP,CYP2C8,CYP2C9,PRKACA
MyD88:MAL(TIRAP) cascade initiated on plasma membrane	1.58	0.0435	ND	ATP,CD14
Resolution of Abasic Sites (AP sites)	1.58	0.0435	ND	NAD ,phosphate
Nucleotide Excision Repair	1.57	0.0256	ND	ATP,NAD ,phosphate
Mitotic Prophase	1.57	0.0256	ND	ATP,phosphate,PPP2R1B
Senescence Pathway	1.57	0.0164	1.342	CAT,GADD45G,ITPR2,PDK4,PPP2R1B
Thiamin Salvage III	1.57	0.2	ND	ATP
Lipoate Salvage and Modification	1.57	0.2	ND	ATP
Adenine and Adenosine Salvage VI	1.57	0.2	ND	ATP
4-hydroxyphenylpyruvate Biosynthesis	1.57	0.2	ND	TAT
Insulin Secretion Signaling Pathway	1.56	0.0162	2.236	ATP,FURIN,ITPR2,NADPH,PRKACA
Mitotic G2-G2/M phases	1.56	0.0192	2	ATP,phosphate,PPP2R1B,PRKACA
CDK5 Signaling	1.56	0.0252	ND	ATP,PPP2R1B,PRKACA
Oxidative Phosphorylation	1.56	0.0252	ND	ATP,NAD ,phosphate
α-Adrenergic Signaling	1.55	0.025	ND	ATP,ITPR2,PRKACA
Glyoxylate metabolism and glycine degradation	1.54	0.0417	ND	NAD ,NADPH
Surfactant metabolism	1.54	0.0417	ND	ATP,phosphate
ABC-family proteins mediated transport	1.54	0.0248	ND	ABCB4,ATP,phosphate
Mitotic Prometaphase	1.53	0.0189	2	ATP,phosphate,PPP2R1B,PRKACA
Signaling by FGFR4	1.53	0.0408	ND	ATP,phosphate
Assembly and cell surface presentation of NMDA receptors	1.53	0.0408	ND	ATP,phosphate
HDR through Homologous Recombination (HRR) or Single Strand Annealing (SSA)	1.52	0.0244	ND	ATP,NAD ,phosphate
Vasopressin regulates renal water homeostasis via Aquaporins	1.51	0.04	ND	ATP,PRKACA
TP53 Regulates Transcription of Cell Death Genes	1.51	0.04	ND	ATP,NADPH
Signaling by FGFR3	1.51	0.04	ND	ATP,phosphate
GPCR-Mediated Nutrient Sensing in Enteroendocrine Cells	1.5	0.024	ND	ATP,ITPR2,PRKACA
Signaling by Insulin receptor	1.5	0.0392	ND	ATP,phosphate
Pyrophosphate hydrolysis	1.49	0.167	ND	phosphate
S-methyl-5'-thioadenosine Degradation II	1.49	0.167	ND	phosphate
Glycerol-3-phosphate Shuttle	1.49	0.167	ND	NAD
Glycine Biosynthesis II	1.49	0.167	ND	NAD
Smooth Muscle Contraction	1.47	0.0377	ND	ATP,phosphate
Carboxyterminal post-translational modifications of tubulin	1.47	0.0377	ND	ATP,phosphate
Fc epsilon receptor (FCERI) signaling	1.46	0.0179	ND	ATP,ITPR2,NAD ,phosphate
Renin-Angiotensin Signaling	1.46	0.0231	ND	ATP,ITPR2,PRKACA
Apoptotic execution phase	1.45	0.037	ND	ATP,H1-0
Cell surface interactions at the vascular wall	1.44	0.0177	2	ATP,ATP1B1,F11R,F2
G alpha (q) signalling events	1.44	0.0176	2	ATP,F2,KNG1,phosphate
Nitric Oxide Signaling in the Cardiovascular System	1.43	0.0226	ND	ITPR2,KNG1,PRKACA
Reelin signalling pathway	1.42	0.143	ND	ATP
TYSND1 cleaves peroxisomal proteins	1.42	0.143	ND	SCP2
UDP-D-xylose and UDP-D-glucuronate Biosynthesis	1.42	0.143	ND	NAD
Retinoate Biosynthesis II	1.42	0.143	ND	NAD
Choline Degradation I	1.42	0.143	ND	NAD
Glutamate Biosynthesis II	1.42	0.143	ND	NADPH
Glutamate Degradation X	1.42	0.143	ND	NADPH
Aspartate Biosynthesis	1.42	0.143	ND	GOT1
Mitotic G1 phase and G1/S transition	1.42	0.0222	ND	ATP,phosphate,PPP2R1B
Interleukin-3, Interleukin-5 and GM-CSF signaling	1.39	0.0345	ND	ATP,PRKACA
Role of NFAT in Cardiac Hypertrophy	1.39	0.017	ND	ATP,IL6R,ITPR2,PRKACA
Binding and Uptake of Ligands by Scavenger Receptors	1.39	0.0216	ND	HP,HPR,HPX
Transcriptional and post-translational regulation of MITF-M expression and activity	1.38	0.0339	ND	ATP,NAD
Costimulation by the CD28 family	1.38	0.0214	ND	ATP,phosphate,PPP2R1B
G Beta Gamma Signaling	1.38	0.0214	ND	ATP,ITPR2,PRKACA
DNA Damage/Telomere Stress Induced Senescence	1.37	0.0333	ND	ATP,H1-0
Signaling by FGFR1	1.37	0.0333	ND	ATP,phosphate
SLC15A4:TASL-dependent IRF5 activation	1.37	0.125	ND	ATP
PRPP Biosynthesis I	1.37	0.125	ND	ATP
Methylglyoxal Degradation I	1.37	0.125	ND	HAGH
Proline Degradation	1.37	0.125	ND	NAD
Flavin Biosynthesis IV (Mammalian)	1.37	0.125	ND	ATP
GDP-L-fucose Biosynthesis II (from L-fucose)	1.37	0.125	ND	ATP
Sulfate Activation for Sulfonation	1.37	0.125	ND	ATP
Morphine Biosynthesis	1.37	0.125	ND	NADPH
Asparagine Biosynthesis I	1.37	0.125	ND	ATP
Synaptic Long Term Potentiation	1.36	0.0211	ND	ATP,ITPR2,PRKACA
MSP-RON Signaling in Cancer Cells Pathway	1.35	0.021	ND	HGFAC,KLKB1,YWHAQ
Signaling by ERBB2	1.34	0.0323	ND	ATP,phosphate
G alpha (z) signalling events	1.34	0.0323	ND	ATP,phosphate
RHO GTPases Activate Formins	1.33	0.0205	ND	ATP,phosphate,PPP2R1B
Insulin Receptor Signaling	1.33	0.0205	ND	ATP,PRKACA,SGK1
Mitotic Metaphase and Anaphase	1.33	0.0163	2	ATP,NAD ,phosphate,PPP2R1B
Signaling by PTK6	1.32	0.0312	ND	ATP,phosphate
Sensory processing of sound by outer hair cells of the cochlea	1.32	0.0312	ND	ATP,phosphate
Epoxysqualene Biosynthesis	1.32	0.111	ND	NADPH
Pyruvate Fermentation to Lactate	1.32	0.111	ND	NAD
2-ketoglutarate Dehydrogenase Complex	1.32	0.111	ND	NAD
Branched-chain α-keto acid Dehydrogenase Complex	1.32	0.111	ND	NAD
Thioredoxin Pathway	1.32	0.111	ND	NADPH
Glutathione Redox Reactions II	1.32	0.111	ND	NADPH
Myo-inositol Biosynthesis	1.32	0.111	ND	phosphate
Glycine Degradation (Creatine Biosynthesis)	1.32	0.111	ND	GAMT
Threonine Degradation II	1.32	0.111	ND	NAD
Methylglyoxal Degradation VI	1.32	0.111	ND	NAD
Cardiolipin Biosynthesis II	1.32	0.111	ND	phosphate
1D-myo-inositol Hexakisphosphate Biosynthesis V (from Ins(1,3,4)P3)	1.32	0.111	ND	ATP
Rapoport-Luebering Glycolytic Shunt	1.32	0.111	ND	phosphate
Formaldehyde Oxidation II (Glutathione-dependent)	1.32	0.111	ND	NADPH
Glutamate Degradation II	1.32	0.111	ND	GOT1
Role of JAK2 in Hormone-like Cytokine Signaling	1.3	0.0308	ND	CYP3A5,CYP3A7
GABAergic Receptor Signaling Pathway (Enhanced)	1.3	0.02	ND	GOT1,ITPR2,PRKACA
SPINK1 Pancreatic Cancer Pathway	1.29	0.0303	ND	KLKB1,SPINK1
DNA Double Strand Break Response	1.28	0.0299	ND	ATP,phosphate
WNT/SHH Axonal Guidance Signaling Pathway	1.28	0.0195	ND	ITPR2,PRKACA,YWHAQ
STAT5 Activation	1.27	0.1	ND	ATP
Uracil Degradation II (Reductive)	1.27	0.1	ND	NADPH
β-alanine Degradation I	1.27	0.1	ND	NAD
Lipoate Biosynthesis and Incorporation II	1.27	0.1	ND	ATP
Superoxide Radicals Degradation	1.27	0.1	ND	CAT
L-cysteine Degradation III	1.27	0.1	ND	GOT1
Methionine Salvage II (Mammalian)	1.27	0.1	ND	BHMT
2-amino-3-carboxymuconate Semialdehyde Degradation to Glutaryl-CoA	1.27	0.1	ND	NAD
Thymine Degradation	1.27	0.1	ND	NADPH
Xanthine and Xanthosine Salvage	1.27	0.1	ND	phosphate
4-aminobutyrate Degradation I	1.27	0.1	ND	NAD
SPINK1 General Cancer Pathway	1.27	0.0294	ND	IL6R,SPINK1
Eukaryotic Translation Initiation	1.27	0.0194	ND	ATP,CP,phosphate
Neurovascular Coupling Signaling Pathway	1.26	0.0154	ND	ATP,ITPR2,KNG1,PRKACA
RNA Polymerase II Transcription	1.26	0.0192	ND	ATP,phosphate,WDR33
Mitochondrial protein import	1.26	0.029	ND	ATP,phosphate
Semaphorin interactions	1.26	0.029	ND	ATP,phosphate
Triacylglycerol Biosynthesis	1.26	0.029	ND	phosphate,PLPP3
Transport of bile salts and organic acids, metal ions and amine compounds	1.26	0.0191	ND	CP,SLC13A5,SLC22A7
Hedgehog ligand biogenesis	1.24	0.0282	ND	ATP,phosphate
mRNA Editing	1.23	0.0909	ND	A1CF
Miro GTPase Cycle	1.23	0.0909	ND	phosphate
Cellular response to mitochondrial stress	1.23	0.0909	ND	ATP
Trehalose Degradation II (Trehalase)	1.23	0.0909	ND	ATP
Creatine-phosphate Biosynthesis	1.23	0.0909	ND	ATP
Pentose Phosphate Pathway (Oxidative Branch)	1.23	0.0909	ND	NADPH
Heme Degradation	1.23	0.0909	ND	NADPH
Guanine and Guanosine Salvage I	1.23	0.0909	ND	phosphate
S-methyl-5-thio-α-D-ribose 1-phosphate Degradation	1.23	0.0909	ND	phosphate
Phenylethylamine Degradation I	1.23	0.0909	ND	NAD
Tetrahydrobiopterin Biosynthesis I	1.23	0.0909	ND	NADPH
4-hydroxyproline Degradation I	1.23	0.0909	ND	NAD
Adenine and Adenosine Salvage I	1.23	0.0909	ND	phosphate
Phenylalanine Degradation I (Aerobic)	1.23	0.0909	ND	NAD
Acetate Conversion to Acetyl-CoA	1.23	0.0909	ND	ATP
Docosahexaenoic Acid (DHA) Signaling	1.22	0.0149	2	CAT,FABP1,ITPR2,PRKACA
Inhibition of ARE-Mediated mRNA Degradation Pathway	1.22	0.0184	ND	PPP2R1B,PRKACA,YWHAQ
Cardiac Hypertrophy Signaling	1.21	0.0149	2	ATP,IL6R,MAP3K13,PRKACA
Corticotropin Releasing Hormone Signaling	1.21	0.0183	ND	ATP,ITPR2,PRKACA
Xenobiotic Metabolism General Signaling Pathway	1.2	0.0181	ND	MAP3K13,SLC51A,UGT1A1
Caspase activation via Dependence Receptors in the absence of ligand	1.2	0.0833	ND	ATP
Proline catabolism	1.2	0.0833	ND	NAD
OAS antiviral response	1.2	0.0833	ND	ATP
Interleukin-9 signaling	1.2	0.0833	ND	ATP
Lipophagy	1.2	0.0833	ND	ATP
Acetyl-CoA Biosynthesis I (Pyruvate Dehydrogenase Complex)	1.2	0.0833	ND	NAD
Tetrahydrobiopterin Biosynthesis II	1.2	0.0833	ND	NADPH
N-acetylglucosamine Degradation II	1.2	0.0833	ND	ATP
Glutamate Degradation III (via 4-aminobutyrate)	1.2	0.0833	ND	NAD
Neurotransmitter release cycle	1.2	0.0267	ND	ATP,phosphate
HSP90 chaperone cycle for steroid hormone receptors in the presence of ligand	1.2	0.0267	ND	ATP,phosphate
Sensory processing of sound by inner hair cells of the cochlea	1.2	0.0267	ND	ATP,phosphate
ERK5 Signaling	1.2	0.0267	ND	SGK1,YWHAQ
NAD Signaling Pathway	1.18	0.0178	ND	H1-0,HMGCS2,NAD
rRNA modification in the nucleus and cytosol	1.18	0.026	ND	ATP,phosphate
Ribavirin ADME	1.18	0.026	ND	ATP,phosphate
Macroautophagy	1.17	0.0256	ND	ATP,phosphate
Mitochondrial Division Signaling Pathway	1.16	0.0174	ND	ITPR2,PPP2R1B,PRKACA
Alpha-protein kinase 1 signaling pathway	1.16	0.0769	ND	ATP
Cleavage and Polyadenylation of Pre-mRNA	1.16	0.0769	ND	WDR33
L-carnitine Biosynthesis	1.16	0.0769	ND	NAD
Dolichol and Dolichyl Phosphate Biosynthesis	1.16	0.0769	ND	NADPH
L-DOPA Degradation	1.16	0.0769	ND	NAD
Glycerol Degradation I	1.16	0.0769	ND	ATP
Glycine Cleavage Complex	1.16	0.0769	ND	NAD
Palmitate Biosynthesis I (Animals)	1.16	0.0769	ND	NADPH
Mitochondrial biogenesis	1.16	0.0253	ND	ATP,NAD
Leptin Signaling in Obesity	1.15	0.025	ND	ATP,PRKACA
trans-Golgi Network Vesicle Budding	1.14	0.0247	ND	ATP,phosphate
Signaling by FGFR2	1.14	0.0247	ND	ATP,phosphate
Signaling by Leptin	1.13	0.0714	ND	ATP
Processing and activation of SUMO	1.13	0.0714	ND	ATP
Dissolution of Fibrin Clot	1.13	0.0714	ND	SERPINF2
Z-decay: degradation of maternal mRNAs by zygotically expressed factors	1.13	0.0714	ND	TUT7
Signaling by LTK	1.13	0.0714	ND	ATP
Inositol Pyrophosphates Biosynthesis	1.13	0.0714	ND	ATP
Ceramide Degradation	1.13	0.0714	ND	ATP
Arginine Degradation I (Arginase Pathway)	1.13	0.0714	ND	NAD
Galactose Degradation I (Leloir Pathway)	1.13	0.0714	ND	ATP
dTMP De Novo Biosynthesis	1.13	0.0714	ND	NADPH
Tyrosine Degradation I	1.13	0.0714	ND	TAT
Molybdenum Cofactor Biosynthesis	1.13	0.0714	ND	ATP
Androgen Signaling	1.13	0.0169	ND	ITPR2,PRKACA,SHBG
Folate Signaling Pathway	1.12	0.0241	ND	ATP,NADPH
Processing of Capped Intron-Containing Pre-mRNA	1.11	0.0137	2	ATP,CHERP,phosphate,WDR33
Tight Junction Signaling	1.11	0.0166	ND	F11R,PPP2R1B,PRKACA
Netrin Signaling	1.1	0.0165	ND	FMO3,ITPR2,PRKACA
Trafficking and processing of endosomal TLR	1.1	0.0667	ND	ATP
Carnitine synthesis	1.1	0.0667	ND	NAD
Atorvastatin ADME	1.1	0.0667	ND	NADPH
Coenzyme A Biosynthesis	1.1	0.0667	ND	ATP
PKR-mediated signaling	1.1	0.0235	ND	ATP,PPP2R1B
Signaling by the B Cell Receptor (BCR)	1.1	0.0164	ND	ATP,ITPR2,NAD
Integrin cell surface interactions	1.09	0.0233	ND	COL5A3,F11R
Caspase activation via Death Receptors in the presence of ligand	1.07	0.0625	ND	CD14
HDR through MMEJ (alt-NHEJ)	1.07	0.0625	ND	NAD
Regulation of TP53 Activity through Association with Co-factors	1.07	0.0625	ND	ATP
Glycogen Degradation II	1.07	0.0625	ND	phosphate
Cardiac β-adrenergic Signaling	1.07	0.016	ND	ATP,PPP2R1B,PRKACA
Protein Sorting Signaling Pathway	1.07	0.0159	ND	GPLD1,PLPP3,PRKACA
RNA polymerase II transcribes snRNA genes	1.06	0.0222	ND	ATP,phosphate
Platelet Aggregation (Plug Formation)	1.05	0.0588	ND	F2
Mitotic Telophase/Cytokinesis	1.05	0.0588	ND	ATP
Interleukin-15 signaling	1.05	0.0588	ND	ATP
Zygotic genome activation (ZGA)	1.05	0.0588	ND	TUT7
Ceramide Biosynthesis	1.05	0.0588	ND	NADPH
Arginine Degradation VI (Arginase 2 Pathway)	1.05	0.0588	ND	NADPH
Phosphatidylcholine Biosynthesis I	1.05	0.0588	ND	ATP
α-tocopherol Degradation	1.05	0.0588	ND	NADPH
Selenoamino acid metabolism	1.04	0.0155	ND	ATP,NADPH,phosphate
Degradation of beta-catenin by the destruction complex	1.03	0.0215	ND	ATP,PPP2R1B
Hepatic Fibrosis / Hepatic Stellate Cell Activation	1.03	0.0153	ND	CD14,COL5A3,IL6R
Erythrocytes take up carbon dioxide and release oxygen	1.03	0.0556	ND	NAD
Regulation of cholesterol biosynthesis by SREBP (SREBF)	1.03	0.0556	ND	INSIG1
Vitamin D (calciferol) metabolism	1.03	0.0556	ND	NADPH
Signal regulatory protein family interactions	1.03	0.0556	ND	ATP
Wax and plasmalogen biosynthesis	1.03	0.0556	ND	NADPH
Mitochondrial Uncoupling	1.03	0.0556	ND	ATP
Sucrose Degradation V (Mammalian)	1.03	0.0556	ND	ATP
Phosphatidylethanolamine Biosynthesis II	1.03	0.0556	ND	ATP
Glycogen Degradation III	1.03	0.0556	ND	phosphate
Adenine and Adenosine Salvage III	1.03	0.0556	ND	phosphate
GDP-glucose Biosynthesis	1.03	0.0556	ND	ATP
Amyloid fiber formation	1.02	0.0211	ND	FURIN,TGFBI
Glycerophospholipid biosynthesis	1.01	0.015	ND	ATP,NAD ,phosphate
Extra-nuclear estrogen signaling	1	0.0206	ND	ATP,NADPH
Prolactin receptor signaling	0.983	0.05	ND	ATP
Purine Ribonucleosides Degradation to Ribose-1-phosphate	0.983	0.05	ND	phosphate
Melanocyte Development and Pigmentation Signaling	0.981	0.02	ND	ATP,PRKACA
ATM Signaling	0.981	0.02	ND	GADD45G,PPP2R1B
IL-1 Signaling	0.981	0.02	ND	ATP,PRKACA
PI3K/AKT Signaling	0.977	0.0145	ND	IL6R,PPP2R1B,YWHAQ
Interferon gamma signaling	0.974	0.0198	ND	ATP,phosphate
TCF dependent signaling in response to WNT	0.973	0.0144	ND	ATP,NAD ,PPP2R1B
Endothelin-1 Signaling	0.968	0.0144	ND	ATP,GPLD1,ITPR2
Telomere Maintenance	0.967	0.0196	ND	ATP,phosphate
Adrenomedullin signaling pathway	0.963	0.0143	ND	CFH,ITPR2,PRKACA
Signaling by Activin	0.963	0.0476	ND	ATP
Signaling by Type 1 Insulin-like Growth Factor 1 Receptor (IGF1R)	0.963	0.0476	ND	ATP
Cytosolic iron-sulfur cluster assembly	0.963	0.0476	ND	NADPH
Unfolded Protein Response (UPR)	0.963	0.0476	ND	ATP
Mismatch Repair in Eukaryotes	0.963	0.0476	ND	ATP
D-myo-inositol (1,4,5)-trisphosphate Degradation	0.963	0.0476	ND	phosphate
Protein folding	0.96	0.0194	ND	ATP,phosphate
S Phase	0.946	0.019	ND	ATP,phosphate
Neuropathic Pain Signaling in Dorsal Horn Neurons	0.946	0.019	ND	ITPR2,PRKACA
Mitochondrial iron-sulfur cluster biogenesis	0.944	0.0455	ND	NADPH
Signaling by Hippo	0.944	0.0455	ND	ATP
Interleukin-12 family signaling	0.944	0.0455	ND	ATP
RHO GTPases activate CIT	0.944	0.0455	ND	ATP
Zymosterol Biosynthesis	0.944	0.0455	ND	NADPH
Adrenergic Receptor Signaling Pathway (Enhanced)	0.937	0.0139	ND	ATP,ITPR2,PRKACA
COPI-mediated anterograde transport	0.933	0.0187	ND	ATP,phosphate
Sumoylation Pathway	0.933	0.0187	ND	ATP,phosphate
Regulation of TP53 Activity through Methylation	0.925	0.0435	ND	ATP
Gastrin-CREB signalling pathway via PKC and MAPK	0.925	0.0435	ND	ATP
Choline Biosynthesis III	0.925	0.0435	ND	GPLD1
Pentose Phosphate Pathway	0.925	0.0435	ND	NADPH
Glutaminergic Receptor Signaling Pathway (Enhanced)	0.921	0.0117	2	GOT1,GPLD1,ITPR2,PRKACA
PI Metabolism	0.92	0.0183	ND	ATP,phosphate
Beta-catenin independent WNT signaling	0.919	0.0136	ND	ATP,ITPR2,phosphate
GPER1 signaling	0.913	0.0182	ND	ATP,PRKACA
Xenobiotic Metabolism AHR Signaling Pathway	0.913	0.0182	ND	CYP1A2,UGT1A1
Mismatch Repair	0.908	0.0417	ND	ATP
ERK/MAPK Signaling	0.898	0.0133	ND	PPP2R1B,PRKACA,YWHAQ
Interleukin-4 and Interleukin-13 signaling	0.894	0.0177	ND	ATP,IL6R
mRNA 3 Prime End Processing Signaling Pathway	0.894	0.0177	ND	TUT7,WDR33
Calcium Signaling	0.894	0.0133	ND	ATP,ITPR2,PRKACA
Nephrin family interactions	0.892	0.04	ND	ATP
WNK Renal Signaling Pathway	0.888	0.0175	ND	ATP,SGK1
Interleukin-7 signaling	0.876	0.0385	ND	ATP
Fatty Acid α-oxidation	0.876	0.0385	ND	NAD
Inflammasome pathway	0.876	0.0385	ND	ATP
Gustation Pathway	0.873	0.013	ND	ATP,ITPR2,PRKACA
ATF4 activates genes in response to endoplasmic reticulum stress	0.86	0.037	ND	IGFBP1
MyD88 cascade initiated on plasma membrane	0.86	0.037	ND	ATP
Serotonin Receptor Signaling	0.852	0.01	2.236	ACAT1,FBP1,G6PC1,GPLD1,PRKACA
Hedgehog 'off' state	0.846	0.0165	ND	ATP,PRKACA
Interleukin-20 family signaling	0.846	0.0357	ND	ATP
NFE2L2 regulating anti-oxidant/detoxification enzymes	0.846	0.0357	ND	ATP
Sleep NREM Signaling Pathway	0.841	0.0164	ND	PRKACA,YWHAQ
Syndecan interactions	0.832	0.0345	ND	COL5A3
Processing of Capped Intronless Pre-mRNA	0.832	0.0345	ND	WDR33
Antioxidant Action of Vitamin C	0.824	0.016	ND	GPLD1,NADPH
ESR-mediated signaling	0.819	0.0159	ND	ATP,phosphate
O-linked glycosylation	0.808	0.0156	ND	ATP,ST6GAL1
Signaling by NTRK2 (TRKB)	0.805	0.0323	ND	ATP
IL-6 Signaling	0.802	0.0155	ND	CD14,IL6R
Gαs Signaling	0.797	0.0154	ND	ATP,PRKACA
Signaling by ROBO receptors	0.794	0.0119	ND	ATP,phosphate,PRKACA
Neurotransmitter clearance	0.792	0.0312	ND	NAD
Toll-like Receptor Cascades	0.792	0.0312	ND	CD14
Cellular hexose transport	0.792	0.0312	ND	ATP
Myogenesis	0.792	0.0312	ND	ATP
Sonic Hedgehog Signaling	0.792	0.0312	ND	PRKACA
L1CAM interactions	0.792	0.0153	ND	ATP,phosphate
MHC class II antigen presentation	0.782	0.015	ND	ATP,phosphate
Signaling by BMP	0.78	0.0303	ND	ATP
Protein ubiquitination	0.78	0.0303	ND	ATP
GABA synthesis, release, reuptake and degradation	0.78	0.0303	ND	NAD
TCR signaling	0.772	0.0148	ND	ATP,phosphate
MTOR signalling	0.768	0.0294	ND	ATP
SIRT1 negatively regulates rRNA expression	0.768	0.0294	ND	NAD
Regulation of TLR by endogenous ligand	0.768	0.0294	ND	CD14
Signaling by Erythropoietin	0.768	0.0294	ND	ATP
Vitamin-C Transport	0.768	0.0294	ND	NADPH
AMPK Signaling	0.763	0.0115	ND	NAD ,PPP2R1B,PRKACA
Toll Like Receptor 3 (TLR3) Cascade	0.757	0.0286	ND	ATP
Thrombin signalling through proteinase activated receptors (PARs)	0.757	0.0286	ND	F2
IL-27 Signaling Pathway	0.757	0.0145	ND	ATP,GADD45G
Class I MHC mediated antigen processing and presentation	0.756	0.0101	2	ATP,CD14,NADPH,phosphate
Pancreatic Secretion Signaling Pathway	0.746	0.0113	ND	ATP,ITPR2,PRKACA
RHO GTPases activate IQGAPs	0.746	0.0278	ND	ATP
Cargo concentration in the ER	0.746	0.0278	ND	F5
mRNA Capping	0.746	0.0278	ND	phosphate
Transcriptional Regulation by E2F6	0.746	0.0278	ND	ATP
D-myo-inositol (1,4,5)-Trisphosphate Biosynthesis	0.746	0.0278	ND	ATP
SNARE Signaling Pathway	0.743	0.0142	ND	ATP,PRKACA
Oncogene Induced Senescence	0.735	0.027	ND	ATP
Activated PKN1 stimulates transcription of AR regulated genes KLK2 and KLK3	0.735	0.027	ND	ATP
Valine Degradation I	0.735	0.027	ND	NAD
Putrescine Degradation III	0.735	0.027	ND	NAD
Cardiac Hypertrophy Signaling (Enhanced)	0.733	0.00909	2	ATP,IL6R,ITPR2,MAP3K13,PRKACA
P2Y Purinergic Receptor Signaling Pathway	0.733	0.014	ND	ATP,PRKACA
Hematoma Resolution Signaling Pathway	0.733	0.0111	ND	C8B,CAT,F2
Clathrin-mediated endocytosis	0.729	0.0139	ND	ATP,phosphate
Ephrin A Signaling	0.729	0.0139	ND	EFNA1,PRKACA
Signal amplification	0.725	0.0263	ND	ATP
Cell Cycle Regulation by BTG Family Proteins	0.725	0.0263	ND	PPP2R1B
Notch Signaling	0.725	0.0263	ND	FURIN
Sperm Motility	0.723	0.011	ND	ATP,ITPR2,PRKACA
Cell Cycle Checkpoints	0.717	0.0109	ND	ATP,PPP2R1B,YWHAQ
Colorectal Cancer Metastasis Signaling	0.717	0.0109	ND	ATP,IL6R,PRKACA
G-protein beta:gamma signalling	0.715	0.0256	ND	ATP
RAS processing	0.715	0.0256	ND	ATP
CDP-diacylglycerol Biosynthesis I	0.715	0.0256	ND	NADPH
Class A/1 (Rhodopsin-like receptors)	0.713	0.00964	2	ATP,F2,KNG1,phosphate
Gαi Signaling	0.706	0.0134	ND	ATP,PRKACA
Signaling by CSF1 (M-CSF) in myeloid cells	0.705	0.025	ND	ATP
MIF-mediated Glucocorticoid Regulation	0.705	0.025	ND	CD14
Cholesterol Biosynthesis I	0.705	0.025	ND	NADPH
Cholesterol Biosynthesis II (via 24,25-dihydrolanosterol)	0.705	0.025	ND	NADPH
Cholesterol Biosynthesis III (via Desmosterol)	0.705	0.025	ND	NADPH
White Adipose Tissue Browning Pathway	0.698	0.0132	ND	ITPR2,PRKACA
MAP kinase activation	0.695	0.0244	ND	ATP
Dilated Cardiomyopathy Signaling Pathway	0.693	0.0132	ND	ITPR2,PRKACA
Mitophagy	0.686	0.0238	ND	ATP
RIPK1-mediated regulated necrosis	0.686	0.0238	ND	ATP
Fanconi Anemia Pathway	0.686	0.0238	ND	ATP
Replacement of protamines by nucleosomes in the male pronucleus	0.686	0.0238	ND	ATP
GPVI-mediated activation cascade	0.677	0.0233	ND	ATP
CLEAR Signaling Pathway	0.669	0.0103	ND	ITPR2,PPP2R1B,YWHAQ
PTEN Regulation	0.668	0.0127	ND	ATP,NAD
Regulation of beta-cell development	0.668	0.0227	ND	ATP
tRNA processing in the mitochondrion	0.668	0.0227	ND	ATP
Collagen chain trimerization	0.668	0.0227	ND	COL5A3
Transcriptional Regulation by NPAS4	0.668	0.0227	ND	ATP
Ubiquinol-10 Biosynthesis (Eukaryotic)	0.668	0.0227	ND	NADPH
Opioid Signaling Pathway	0.666	0.0103	ND	ATP,ITPR2,PRKACA
Elastic fibre formation	0.659	0.0222	ND	FURIN
Epithelial Adherens Junction Signaling	0.656	0.0124	ND	PPP2R1B,YWHAQ
IL-10 Signaling	0.652	0.0123	ND	IL6R,NAD
Endocannabinoid Neuronal Synapse Pathway	0.648	0.0123	ND	ITPR2,PRKACA
TAK1-dependent IKK and NF-kappa-B activation	0.643	0.0213	ND	ATP
Interleukin-10 signaling	0.643	0.0213	ND	ATP
TBC/RABGAPs	0.643	0.0213	ND	phosphate
Apelin Pancreas Signaling Pathway	0.643	0.0213	ND	PRKACA
RAR Activation	0.64	0.00897	ND	ADH1C,F11R,PRKACA,RDH16
Relaxin Signaling	0.637	0.012	ND	ATP,PRKACA
G alpha (i) signalling events	0.63	0.00984	ND	ATP,KNG1,phosphate
Signaling by SCF-KIT	0.627	0.0204	ND	ATP
DAP12 interactions	0.627	0.0204	ND	ATP
Interleukin-2 family signaling	0.627	0.0204	ND	ATP
MIF Regulation of Innate Immunity	0.627	0.0204	ND	CD14
G alpha (s) signalling events	0.626	0.0118	ND	ATP,phosphate
Metabolism of amine-derived hormones	0.619	0.02	ND	NADPH
RHO GTPases Activate WASPs and WAVEs	0.619	0.02	ND	ATP
PI3K Cascade	0.612	0.0196	ND	ATP
Netrin-1 signaling	0.612	0.0196	ND	ATP
TP53 Regulates Transcription of Cell Cycle Genes	0.612	0.0196	ND	ATP
Transcriptional regulation of granulopoiesis	0.612	0.0196	ND	IL6R
MYC Mediated Apoptosis Signaling	0.612	0.0196	ND	PRKACA
Cell Cycle: G2/M DNA Damage Checkpoint Regulation	0.612	0.0196	ND	YWHAQ
Eicosanoid Signaling	0.609	0.00958	ND	HPGD,NAD ,PRKACA
Signaling by TGFBR3	0.604	0.0192	ND	ATP
iNOS Signaling	0.604	0.0192	ND	CD14
Amyloid Processing	0.604	0.0192	ND	PRKACA
CXCR4 Signaling	0.604	0.0114	ND	ATP,ITPR2
Autism Signaling Pathway	0.599	0.00946	ND	ATP,CYP27A1,PRKACA
Signaling by NOTCH3	0.597	0.0189	ND	ATP
Dopamine Degradation	0.597	0.0189	ND	NAD
Gαq Signaling	0.597	0.0113	ND	GPLD1,ITPR2
Nonhomologous End-Joining (NHEJ)	0.59	0.0185	ND	ATP
Gap junction trafficking and regulation	0.583	0.0182	ND	ATP
nNOS Signaling in Skeletal Muscle Cells	0.583	0.0182	ND	ITPR2
Aldosterone Signaling in Epithelial Cells	0.583	0.011	ND	ITPR2,SGK1
Synaptogenesis Signaling Pathway	0.579	0.00923	ND	ATP,EFNA1,PRKACA
DNA Damage Bypass	0.577	0.0179	ND	ATP
CD27 Signaling in Lymphocytes	0.577	0.0179	ND	MAP3K13
Meiotic synapsis	0.57	0.0175	ND	ATP
Spliceosomal Cycle	0.57	0.0175	ND	ATP
Transcriptional regulation by RUNX2	0.564	0.0172	ND	ATP
Digestion	0.564	0.0172	ND	phosphate
Role of CHK Proteins in Cell Cycle Checkpoint Control	0.564	0.0172	ND	PPP2R1B
FAT10 Signaling Pathway	0.557	0.0169	ND	ATP
TNF signaling	0.551	0.0167	ND	ATP
GADD45 Signaling	0.551	0.0167	ND	GADD45G
EGF Signaling	0.551	0.0167	ND	ITPR2
NLR signaling pathways	0.545	0.0164	ND	ATP
Amino acids regulate mTORC1	0.545	0.0164	ND	phosphate
NIK-->noncanonical NF-kB signaling	0.539	0.0161	ND	ATP
MSP-RON Signaling Pathway	0.533	0.0159	ND	KLKB1
Retinol Biosynthesis	0.533	0.0159	ND	NADPH
Phototransduction Pathway	0.528	0.0156	ND	PRKACA
MicroRNA Biogenesis Signaling Pathway	0.526	0.0101	ND	ATP,TUT7
ILK Signaling	0.524	0.01	ND	LIMS2,PPP2R1B
Assembly of collagen fibrils and other multimeric structures	0.522	0.0154	ND	COL5A3
Dermatan Sulfate Biosynthesis (Late Stages)	0.522	0.0154	ND	SULT2A1
Cancer Drug Resistance by Drug Efflux	0.522	0.0154	ND	ATP
Kinesins	0.517	0.0152	ND	ATP
Signaling by ERBB4	0.511	0.0149	ND	ATP
GABA receptor activation	0.511	0.0149	ND	phosphate
Mitotic Roles of Polo-Like Kinase	0.511	0.0149	ND	PPP2R1B
Sheddase Signaling Pathway	0.509	0.00976	ND	IGFBP1,IGFBP2
Synaptic Long Term Depression	0.501	0.00962	ND	ITPR2,PPP2R1B
Natural Killer Cell Signaling	0.498	0.00957	ND	COL5A3,MAP3K13
Acetylcholine Receptor Signaling Pathway	0.498	0.00957	ND	ITPR2,PRKACA
Cilium Assembly	0.498	0.00957	ND	phosphate,PRKACA
Role of Tissue Factor in Cancer	0.498	0.00957	ND	F10,F2
UFMylation Signaling Pathway	0.496	0.0143	ND	ATP
Coronavirus Pathogenesis Pathway	0.493	0.00948	ND	FURIN,KNG1
Circadian Clock	0.49	0.0141	ND	ATP
TP53 Regulates Transcription of DNA Repair Genes	0.485	0.0139	ND	ATP
Chondroitin Sulfate Biosynthesis (Late Stages)	0.485	0.0139	ND	SULT2A1
Intra-Golgi and retrograde Golgi-to-ER traffic	0.482	0.0093	ND	ATP,phosphate
Cytosolic sensors of pathogen-associated DNA	0.481	0.0137	ND	ATP
Collagen biosynthesis and modifying enzymes	0.476	0.0135	ND	COL5A3
Sensory perception of taste	0.471	0.0133	ND	ATP
Granzyme A Signaling	0.471	0.0133	ND	H1-0
Macropinocytosis Signaling	0.466	0.0132	ND	CD14
mTOR Signaling	0.466	0.00905	ND	GPLD1,PPP2R1B
Lung Ionic Balance Signaling Pathway	0.464	0.00741	1	ATP,ATP1B1,PPP2R1B,PRKACA
Cachexia Signaling Pathway	0.461	0.00789	ND	ATP,IL6R,PRKACA
Keratinization	0.461	0.00897	ND	FURIN,PCSK6
Senescence-Associated Secretory Phenotype (SASP)	0.457	0.0128	ND	ATP
Regulation of RUNX2 expression and activity	0.457	0.0128	ND	ATP
Toll-like Receptor Signaling	0.457	0.0128	ND	CD14
RNA Polymerase I Transcription	0.453	0.0127	ND	ATP
GDNF Family Ligand-Receptor Interactions	0.453	0.0127	ND	ITPR2
Phospholipases	0.453	0.0127	ND	GPLD1
Multiple Sclerosis Signaling Pathway	0.449	0.00877	ND	ATP,C8B
Thrombin Signaling	0.449	0.00877	ND	F2,ITPR2
Signaling by NOTCH1	0.449	0.0125	ND	ATP
Melatonin Signaling	0.449	0.0125	ND	PRKACA
Renal Cell Carcinoma Signaling	0.449	0.0125	ND	FH
Pathogen Induced Cytokine Storm Signaling Pathway	0.447	0.00773	ND	ATP,COL5A3,IL6R
Thyroid Hormone Metabolism II (via Conjugation and/or Degradation)	0.444	0.0123	ND	UGT1A1
tRNA Charging	0.444	0.0123	ND	ATP
Gap Junction Signaling	0.443	0.00769	ND	ATP,ITPR2,PRKACA
Autophagy	0.442	0.00866	ND	PPP2R1B,PRKACA
DDX58/IFIH1-mediated induction of interferon-alpha/beta	0.432	0.0119	ND	ATP
LPS-stimulated MAPK Signaling	0.428	0.0118	ND	CD14
BEX2 Signaling Pathway	0.428	0.0118	ND	PPP2R1B
Cyclins and Cell Cycle Regulation	0.424	0.0116	ND	PPP2R1B
Chondroitin Sulfate Biosynthesis	0.42	0.0115	ND	SULT2A1
Dermatan Sulfate Biosynthesis	0.416	0.0114	ND	SULT2A1
BAG2 Signaling Pathway	0.412	0.0112	ND	ATP
cAMP-mediated signaling	0.41	0.00816	ND	ATP,PRKACA
Actin Cytoskeleton Signaling	0.406	0.0081	ND	CD14,F2
Regulation of mitotic cell cycle	0.405	0.011	ND	ATP
BMP signaling pathway	0.405	0.011	ND	PRKACA
Transcriptional regulation of white adipocyte differentiation	0.401	0.0109	ND	PCK1
Regulation of mRNA stability by proteins that bind AU-rich elements	0.401	0.0109	ND	ATP
Sertoli Cell-Sertoli Cell Junction Signaling	0.4	0.008	ND	F11R,MAP3K13
Cyclophilin Signaling Pathway	0.398	0.00797	ND	F2,IL6R
Role of Hypercytokinemia/hyperchemokinemia in the Pathogenesis of Influenza	0.397	0.0108	ND	MX1
Unfolded protein response	0.397	0.0108	ND	INSIG1
Orexin Signaling Pathway	0.395	0.00794	ND	ITPR2,PRKACA
RAB GEFs exchange GTP for GDP on RABs	0.394	0.0106	ND	ATP
RANK Signaling in Osteoclasts	0.394	0.0106	ND	MAP3K13
Oxidative Stress Induced Senescence	0.39	0.0105	ND	ATP
Ceramide Signaling	0.39	0.0105	ND	PPP2R1B
Regulation of TP53 Activity through Phosphorylation	0.387	0.0104	ND	ATP
NER (Nucleotide Excision Repair, Enhanced Pathway)	0.387	0.0104	ND	ATP
Wound Healing Signaling Pathway	0.385	0.00778	ND	COL5A3,F2
Olfactory Signaling Pathway	0.383	0.0103	ND	ATP
MITF-M-dependent gene expression	0.383	0.0103	ND	ATP
Neutrophil Extracellular Trap Signaling Pathway	0.38	0.00701	ND	CD14,COL5A3,ITPR2
p53 Signaling	0.377	0.0101	ND	GADD45G
Fcγ Receptor-mediated Phagocytosis in Macrophages and Monocytes	0.377	0.0101	ND	GPLD1
Immunogenic Cell Death Signaling Pathway	0.373	0.01	ND	ATP
Mitochondrial translation	0.367	0.0098	ND	phosphate
Transcriptional regulation by RUNX3	0.367	0.0098	ND	ATP
Non-Small Cell Lung Cancer Signaling	0.367	0.0098	ND	ITPR2
Deubiquitination	0.364	0.00746	ND	ATP,VCPIP1
Heparan Sulfate Biosynthesis (Late Stages)	0.361	0.00962	ND	SULT2A1
Response of EIF2AK4 (GCN2) to amino acid deficiency	0.358	0.00952	ND	ATP
Respiratory electron transport	0.358	0.00952	ND	NAD
Apelin Cardiomyocyte Signaling Pathway	0.358	0.00952	ND	CAT
Pyroptosis Signaling Pathway	0.355	0.00943	ND	PRKACA
DNA Replication Pre-Initiation	0.355	0.00943	ND	ATP
Post-translational modification: synthesis of GPI-anchored proteins	0.355	0.00943	ND	GPLD1
Potassium Channels	0.352	0.00935	ND	ATP
DNA Methylation and Transcriptional Repression Signaling	0.352	0.00935	ND	GADD45G
Gene Silencing by RNA	0.349	0.00926	ND	phosphate
Telomerase Signaling	0.349	0.00926	ND	PPP2R1B
Sleep REM Signaling Pathway	0.343	0.00909	ND	PRKACA
ISGylation Signaling Pathway	0.34	0.00901	ND	ATP
Protein Ubiquitination Pathway	0.337	0.00707	ND	ATP,phosphate
Extracellular matrix organization	0.334	0.00885	ND	COL5A3
Circadian Rhythm Signaling	0.332	0.00699	ND	ITPR2,PRKACA
Transport of vitamins, nucleosides, and related molecules	0.329	0.0087	ND	ATP
Cargo recognition for clathrin-mediated endocytosis	0.329	0.0087	ND	ATP
Heparan Sulfate Biosynthesis	0.329	0.0087	ND	SULT2A1
Oxytocin Signaling Pathway	0.32	0.00683	ND	ITPR2,PRKACA
Nonsense-Mediated Decay (NMD)	0.316	0.00833	ND	ATP
Cholecystokinin/Gastrin-mediated Signaling	0.311	0.0082	ND	ITPR2
Histone Modification Signaling Pathway	0.309	0.00667	ND	H1-0,YWHAQ
MSP-RON Signaling in Macrophages Pathway	0.308	0.00813	ND	KLKB1
Neuregulin Signaling	0.306	0.00806	ND	ERRFI1
p38 MAPK Signaling	0.306	0.00806	ND	DUSP10
Amyotrophic Lateral Sclerosis Signaling	0.303	0.008	ND	CAT
Eukaryotic Translation Elongation	0.303	0.008	ND	phosphate
Th1 Pathway	0.301	0.00794	ND	IL6R
Eukaryotic Translation Termination	0.298	0.00787	ND	phosphate
Pancreatic Adenocarcinoma Signaling	0.298	0.00787	ND	GPLD1
NGF Signaling	0.298	0.00787	ND	MAP3K13
Endocannabinoid Developing Neuron Pathway	0.296	0.00781	ND	PRKACA
ROBO SLIT Signaling Pathway	0.291	0.00769	ND	PRKACA
Interleukin-1 family signaling	0.289	0.00763	ND	ATP
Synthesis of DNA	0.285	0.00752	ND	ATP
GP6 Signaling Pathway	0.282	0.00746	ND	COL5A3
14-3-3-mediated Signaling	0.28	0.00741	ND	YWHAQ
HGF Signaling	0.28	0.00741	ND	MAP3K13
Gα12/13 Signaling	0.28	0.00741	ND	F2
GABA Receptor Signaling	0.272	0.00719	ND	ITPR2
Pulmonary Fibrosis Idiopathic Signaling Pathway	0.27	0.00612	ND	COL5A3,F2
fMLP Signaling in Neutrophils	0.27	0.00714	ND	ITPR2
Hereditary Breast Cancer Signaling	0.27	0.00714	ND	GADD45G
STAT3 Pathway	0.27	0.00714	ND	IL6R
CCR3 Signaling in Eosinophils	0.268	0.00709	ND	ITPR2
Reelin Signaling in Neurons	0.268	0.00709	ND	PDK4
Signaling by NOTCH4	0.262	0.00694	ND	ATP
Hedgehog 'on' state	0.258	0.00685	ND	ATP
Role of Chondrocytes in Rheumatoid Arthritis Signaling Pathway	0.256	0.0068	ND	IL6R
Myelination Signaling Pathway	0.255	0.0059	ND	ATP,PRKACA
Semaphorin Neuronal Repulsive Signaling Pathway	0.25	0.00667	ND	PRKACA
Neuroinflammation Signaling Pathway	0.245	0.00576	ND	ATP,IL6R
Endocannabinoid Cancer Inhibition Pathway	0.245	0.00654	ND	PRKACA
Role of Pattern Recognition Receptors in Recognition of Bacteria and Viruses	0.243	0.00649	ND	MBL2
Glycosaminoglycan metabolism	0.239	0.00641	ND	ATP
Transcriptional regulation by RUNX1	0.239	0.00641	ND	ATP
KEAP1-NFE2L2 pathway	0.239	0.00641	ND	ATP
Microautophagy Signaling Pathway	0.232	0.00625	ND	COL5A3
Ovarian Cancer Signaling	0.231	0.00621	ND	PRKACA
p75 NTR receptor-mediated signalling	0.221	0.00599	ND	ATP
Necroptosis Signaling Pathway	0.221	0.00599	ND	ATP
Germ Cell-Sertoli Cell Junction Signaling	0.21	0.00575	ND	MAP3K13
WNT/β-catenin Signaling	0.21	0.00575	ND	PPP2R1B
Ribonucleotide Reductase Signaling Pathway	0.207	0.00568	ND	ATP
Glioblastoma Multiforme Signaling	0.207	0.00568	ND	ITPR2
Th1 and Th2 Activation Pathway	0.206	0.00565	ND	IL6R
Oxytocin in Brain Signaling Pathway	0	0.00483	ND	ITPR2
ID1 Signaling Pathway	0	0.00488	ND	IL6R
CDX Gastrointestinal Cancer Signaling Pathway	0	0.005	ND	IL6R
Macrophage Classical Activation Signaling Pathway	0	0.00513	ND	CD14
Role of Osteoblasts in Rheumatoid Arthritis Signaling Pathway	0	0.00415	ND	IL6R
Role of Osteoclasts in Rheumatoid Arthritis Signaling Pathway	0	0.00312	ND	COL5A3
S100 Family Signaling Pathway	0	0.00378	ND	ITPR2,PRKACA,SERPINF2
Leukocyte Extravasation Signaling	0	0.005	ND	F11R
Axonal Guidance Signaling	0	0.00382	ND	EFNA1,PRKACA
Huntington's Disease Signaling	0	0.00341	ND	SGK1
IL-33 Signaling Pathway	0	0.00503	ND	PRKACA
Activin Inhibin Signaling Pathway	0	0.00467	ND	HAMP
Transport of inorganic cations/anions and amino acids/oligopeptides	0	0.00529	ND	phosphate
Neddylation	0	0.00402	ND	ATP
RHO GTPase cycle	0	0.00438	ND	ATP,phosphate
BBSome Signaling Pathway	0	0.00202	ND	PRKACA
Cohesin Chromatin Regulation Pathway	0	0.00379	ND	PPP2R1B
Glycation Signaling Pathway	0	0.00386	ND	HAGH
Ribosomal Quality Control Signaling Pathway	0	0.00375	ND	ATP
Chromatin organization	0	0.00375	ND	ATP
Irritable Bowel Syndrome Signaling Pathway	0	0.00341	ND	IL6R
Erythropoietin Signaling Pathway	0	0.00535	ND	ITPR2
IL-8 Signaling	0	0.00472	ND	GPLD1
Role of NFAT in Regulation of the Immune Response	0	0.000949	ND	ITPR2
FcγRIIB Signaling in B Lymphocytes	0	0.00186	ND	ITPR2
CCR5 Signaling in Macrophages	0	0.00198	ND	ITPR2
Calcium-induced T Lymphocyte Apoptosis	0	0.00213	ND	ITPR2
CTLA4 Signaling in Cytotoxic T Lymphocytes	0	0.00324	ND	GPLD1,PPP2R1B
T Helper Cell Differentiation	0	0.00211	ND	IL6R
CD28 Signaling in T Helper Cells	0	0.0019	ND	ITPR2
Dendritic Cell Maturation	0	0.00164	ND	COL5A3
HIF1α Signaling	0	0.00459	ND	IL6R
Cellular Effects of Sildenafil (Viagra)	0	0.00426	ND	ATP,PPP2R1B,PRKACA
ICOS-ICOSL Signaling in T Helper Cells	0	0.00193	ND	ITPR2
Molecular Mechanisms of Cancer	0	0.00457	ND	ATP,F2,IL6R,PRKACA
CREB Signaling in Neurons	0	0.0048	ND	ATP,ITPR2,PRKACA
p70S6K Signaling	0	0.00511	ND	F2,PPP2R1B,YWHAQ
Systemic Lupus Erythematosus Signaling	0	0.0028	ND	C8B,IL6R,KNG1
FAK Signaling	0	0.00192	ND	EFNA1,IL6R
EIF2 Signaling	0	0.00415	ND	ATF5
Phospholipase C Signaling	0	0.00177	ND	GPLD1,ITPR2
Role of Macrophages, Fibroblasts and Endothelial Cells in Rheumatoid Arthritis	0	0.00292	ND	IL6R
Regulation of eIF4 and p70S6K Signaling	0	0.00518	ND	PPP2R1B
Breast Cancer Regulation by Stathmin1	0	0.00327	ND	PPP2R1B,PRKACA
PKCθ Signaling in T Lymphocytes	0	0.00355	ND	ITPR2,MAP3K13
PI3K Signaling in B Lymphocytes	0	0.00335	ND	ATF5,ITPR2
Parkinson's Signaling Pathway	0	0.003	ND	ITPR2
Estrogen Receptor Signaling	0	0.0024	ND	PRKACA
SAPK/JNK Signaling	0	0.00398	ND	DUSP10,MAP3K13
IL-4 Signaling	0	0.00173	ND	COL5A3
B Cell Receptor Signaling	0	0.00155	ND	MAP3K13
NF-κB Signaling	0	0.00175	ND	PRKACA
G-Protein Coupled Receptor Signaling	0	0.00414	ND	ATP,MAP3K13,PRKACA
Phagosome Formation	0	0.00416	ND	CD14,GPLD1,ITPR2
Osteoarthritis Pathway	0	0.00405	ND	ATP
Th17 Activation Pathway	0	0.00203	ND	IL6R
T Cell Exhaustion Signaling Pathway	0	0.0035	ND	IL6R,PPP2R1B
Systemic Lupus Erythematosus in T Cell Signaling Pathway	0	0.00153	ND	PPP2R1B
Systemic Lupus Erythematosus in B Cell Signaling Pathway	0	0.00136	ND	IL6R
Hepatic Fibrosis Signaling Pathway	0	0.00234	ND	PRKACA
Regulation of the Epithelial Mesenchymal Transition by Growth Factors Pathway	0	0.00515	ND	IL6R
Tumor Microenvironment Pathway	0	0.00529	ND	IL6R
Ephrin Receptor Signaling	0	0.00485	ND	EFNA1

## Sheet: 5
Supplemental table 5. Deep sequencing Cluster 3 pathways
Ingenuity Canonical Pathways	-log(p-value)	Ratio	z-score	Molecules
Integrin cell surface interactions	19.6	0.2	4.123	BSG,CD44,COL1A1,COL1A2,COL3A1,COL4A1,COL4A2,COL5A1,COL6A1,COL6A2,COL6A3,FBN1,ICAM1,ITGB2,LUM,PECAM1,SPP1
Assembly of collagen fibrils and other multimeric structures	13.9	0.197	3.464	COL1A1,COL1A2,COL3A1,COL4A1,COL4A2,COL5A1,COL6A1,COL6A2,COL6A3,CTSS,MMP7,PLEC
Neutrophil Extracellular Trap Signaling Pathway	12.6	0.0533	-0.426	C1QA,C1QB,C1QC,CCL5,COL1A1,COL1A2,COL3A1,COL4A1,COL4A2,COL5A1,COL6A1,COL6A2,COL6A3,IGHG1,IGHG3,IGHM,IGKC,IGLC1,ITGB2,JCHAIN,PLA2G2A,RAC2
Hepatic Fibrosis / Hepatic Stellate Cell Activation	12.2	0.0833	ND	ACTA2,CCL5,COL1A1,COL1A2,COL3A1,COL4A1,COL4A2,COL5A1,COL6A1,COL6A2,COL6A3,ECE1,ICAM1,PDGFRB,SERPINE1,TIMP1
Extracellular matrix organization	12.1	0.121	3.606	COL1A1,COL1A2,COL3A1,COL4A1,COL4A2,COL5A1,COL6A1,COL6A2,COL6A3,LUM,SERPINE1,SPARC,VCAN
Collagen degradation	12.1	0.172	3.317	COL1A1,COL1A2,COL3A1,COL4A1,COL4A2,COL5A1,COL6A1,COL6A2,COL6A3,MMP14,MMP7
Signaling by PDGF	11	0.172	3.162	COL3A1,COL4A1,COL4A2,COL5A1,COL6A1,COL6A2,COL6A3,PDGFRB,SPP1,THBS2
Collagen chain trimerization	10.7	0.205	3	COL1A1,COL1A2,COL3A1,COL4A1,COL4A2,COL5A1,COL6A1,COL6A2,COL6A3
Neutrophil degranulation	10.5	0.044	4.583	ADA2,CD44,CMTM6,COTL1,CTSC,CTSS,CYBA,FGL2,FTH1,GRN,GSN,HEXB,ITGB2,LCN2,LYZ,NPC2,PECAM1,PIGR,STING1,TXNDC5,TYROBP
Collagen biosynthesis and modifying enzymes	10.4	0.149	3.162	COL1A1,COL1A2,COL3A1,COL4A1,COL4A2,COL5A1,COL6A1,COL6A2,COL6A3,SERPINH1
Role of Osteoclasts in Rheumatoid Arthritis Signaling Pathway	9.88	0.0535	4.123	COL1A1,COL1A2,COL3A1,COL4A1,COL4A2,COL5A1,COL6A1,COL6A2,COL6A3,CSF1R,GSN,MMP14,MMP7,RAC2,SPI1,SPP1,TYROBP
Binding and Uptake of Ligands by Scavenger Receptors	9.25	0.0965	3.317	COL1A1,COL1A2,COL3A1,COL4A1,COL4A2,FTH1,IGKC,IGLC1,JCHAIN,SPARC,STAB1
Leukocyte Extravasation Signaling	8.85	0.067	2.496	ACTA2,CD44,CYBA,ICAM1,ITGB2,MMP14,MMP7,MSN,PECAM1,RAC2,THY1,TIMP1,VASP
Pulmonary Fibrosis Idiopathic Signaling Pathway	7.89	0.046	3.742	ACTA2,COL1A1,COL1A2,COL3A1,COL4A1,COL4A2,COL5A1,COL6A1,COL6A2,COL6A3,MMP14,MMP7,NOTCH3,PDGFRB,SERPINE1
Pathogen Induced Cytokine Storm Signaling Pathway	7.78	0.0417	3.873	CCL20,CCL5,COL1A1,COL1A2,COL3A1,COL4A1,COL4A2,COL5A1,COL6A1,COL6A2,COL6A3,CRP,FTH1,PRDM1,SPI1,STING1
Microautophagy Signaling Pathway	6.68	0.0629	ND	COL1A1,COL1A2,COL3A1,COL4A1,COL4A2,COL5A1,COL6A1,COL6A2,COL6A3,SQSTM1
Sheddase Signaling Pathway	6.59	0.0537	0.302	BSG,CD44,COL1A1,COL1A2,COL4A1,COL4A2,ITGB2,MMP14,MMP7,PDGFRB,TIMP1
NCAM signaling for neurite out-growth	6.5	0.111	2.646	COL3A1,COL4A1,COL4A2,COL5A1,COL6A1,COL6A2,COL6A3
Hepatic Fibrosis Signaling Pathway	6.5	0.036	3.207	ACTA2,CCL5,COL1A1,COL1A2,COL3A1,FTH1,ICAM1,ITGB2,PDGFRB,PDK1,RAC2,SERPINE1,SOD2,SPP1,TIMP1
GP6 Signaling Pathway	6.44	0.0698	3	COL1A1,COL1A2,COL3A1,COL4A1,COL4A2,COL5A1,COL6A1,COL6A2,COL6A3
Cell surface interactions at the vascular wall	6.38	0.0512	3.317	BSG,CD44,CD74,COL1A1,COL1A2,IGHM,IGKC,IGLC1,ITGB2,JCHAIN,PECAM1
Agranulocyte Adhesion and Diapedesis	6.17	0.0487	ND	ACTA2,CCL20,CCL5,CD34,ICAM1,ITGB2,MMP14,MMP7,MSN,PECAM1,PODXL
Post-translational protein phosphorylation	6.02	0.0748	2.828	CALU,FBN1,GPC3,LGALS1,SPP1,TIMP1,VCAN,VWA1
Degradation of the extracellular matrix	5.75	0.0864	2.646	BSG,CD44,CTSS,FBN1,MMP14,MMP7,SPP1
Wound Healing Signaling Pathway	5.69	0.0435	3.317	ACTA2,CCL5,COL1A1,COL1A2,COL3A1,COL4A1,COL4A2,COL5A1,COL6A1,COL6A2,COL6A3
Activin Inhibin Signaling Pathway	5.54	0.0472	3.162	COL1A1,COL1A2,IGHG1,IGHG3,IGHM,IGKC,IGLC1,JCHAIN,MMP7,SERPINE1
Regulation of Insulin-like Growth Factor (IGF) transport and uptake by IGFBPs	5.53	0.0645	2.828	CALU,FBN1,GPC3,LGALS1,SPP1,TIMP1,VCAN,VWA1
Immunoregulatory interactions between a Lymphoid and a non-Lymphoid cell	5.48	0.0465	3.162	CD34,COL1A1,COL1A2,COL3A1,ICAM1,IGKC,IGLC1,ITGB2,TRAC,TYROBP
Primary Immunodeficiency Signaling	5.29	0.0968	ND	IGHG1,IGHG3,IGHM,IGKC,IGLC1,JCHAIN
Complement cascade	5.23	0.0588	2.828	C1QA,C1QB,C1QC,CRP,IGHG1,IGHG3,IGKC,IGLC1
IL-12 Signaling and Production in Macrophages	5.03	0.0413	-0.333	COL1A1,COL1A2,IGHG1,IGHG3,IGHM,IGKC,JCHAIN,LYZ,PRKDC,SPI1
Granulocyte Adhesion and Diapedesis	4.77	0.0437	ND	CCL20,CCL5,ICAM1,ITGB2,MMP14,MMP7,MSN,PECAM1,THY1
IL-17A Signaling in Fibroblasts	4.65	0.075	1.633	ACTA2,COL1A1,COL1A2,LCN2,SERPINH1,THY1
HOTAIR Regulatory Pathway	4.6	0.0482	2.646	CD44,COL1A1,COL1A2,COL3A1,ICAM1,MMP14,MMP7,SPP1
Syndecan interactions	4.43	0.148	2	COL1A1,COL1A2,COL3A1,COL5A1
Response to elevated platelet cytosolic Ca2+	4.35	0.053	2.646	ANXA5,CALU,PECAM1,SERPINE1,SPARC,TIMP1,TMSB4X
Tumor Microenvironment Pathway	4.35	0.0444	2.646	CD44,COL1A1,COL1A2,COL3A1,ICAM1,MMP14,MMP7,SPP1
Atherosclerosis Signaling	4.25	0.0511	2.449	COL1A1,COL1A2,COL3A1,ICAM1,ITGB2,LYZ,PLA2G2A
Gene and protein expression by JAK-STAT signaling after IL-12 stimulation	3.88	0.108	-2	LCP1,MSN,SOD2,TALDO1
Interleukin-4 and Interleukin-13 signaling	3.85	0.0541	2.449	COL1A2,ICAM1,IGHG1,ITGB2,LCN2,TIMP1
Inhibition of Matrix Metalloproteases	3.83	0.105	0	MMP14,MMP7,THBS2,TIMP1
Complement System	3.78	0.103	ND	C1QA,C1QB,C1QC,ITGB2
RHOGDI Signaling	3.73	0.0362	-1.633	ACTA2,ARHGDIB,ARHGEF1,ARPC4,CD44,ITGB2,MSN,RAC2
Interleukin-10 signaling	3.54	0.0889	2	CCL20,CCL5,ICAM1,TIMP1
Actin Cytoskeleton Signaling	3.45	0.0329	1.633	ACTA2,ARHGEF1,ARPC4,GSN,ITGB2,MSN,RAC2,TMSB4X
XBP1(S) activates chaperone genes	3.43	0.0833	2	CTDSP2,GFPT1,SRPRA,XBP1
Dendritic Cell Maturation	3.39	0.0214	3	COL1A1,COL1A2,COL3A1,ICAM1,IGHG1,IGHG3,IGHM,IGKC,IGLC1,IL32,JCHAIN,TRBC2,TYROBP
Apelin Liver Signaling Pathway	3.38	0.143	ND	COL1A1,COL1A2,PDGFRB
Macrophage Alternative Activation Signaling Pathway	3.35	0.0365	2.646	CSF1R,IGHG1,IGHG3,IGHM,IGKC,IGLC1,JCHAIN
Trans, trans-farnesyl Diphosphate Biosynthesis	3.31	0.4	ND	FDPS,IDI1
Role of Macrophages, Fibroblasts and Endothelial Cells in Rheumatoid Arthritis	3.16	0.0267	2.828	CCL5,ICAM1,IGHG1,IGHG3,IGHM,IGKC,IGLC1,IL32,JCHAIN
Pentose Phosphate Pathway (Non-oxidative Branch)	3.14	0.333	ND	TALDO1,TKT
Iron uptake and transport	3.06	0.0667	2	ATP6V1B2,ATP6V1F,FTH1,LCN2
Regulation of Actin-based Motility by Rho	2.91	0.0446	ND	ACTA2,ARPC4,GSN,ITGB2,RAC2
NFE2L2 regulates pentose phosphate pathway genes	2.87	0.25	ND	TALDO1,TKT
Superoxide Radicals Degradation	2.87	0.25	ND	NQO1,SOD2
Activation of Matrix Metalloproteinases	2.79	0.0909	ND	MMP14,MMP7,TIMP1
GPVI-mediated activation cascade	2.71	0.0857	ND	COL1A1,COL1A2,RAC2
Glycosaminoglycan metabolism	2.66	0.0391	2.236	CD44,GPC3,HEXB,LUM,VCAN
Signaling by MET	2.62	0.0506	2	COL1A1,COL1A2,COL3A1,COL5A1
Acute Phase Response Signaling	2.61	0.0314	ND	C1QA,C1QB,C1QC,CRP,SERPINE1,SOD2
Neuroinflammation Signaling Pathway	2.59	0.0241	1.342	CCL5,CRP,CSF1R,ICAM1,PLA2G2A,RAC2,SOD2,TYROBP
Pentose Phosphate Pathway	2.58	0.182	ND	TALDO1,TKT
IL-4 Signaling	2.56	0.0191	3.317	COL1A1,COL1A2,COL3A1,COL4A1,COL4A2,COL5A1,COL6A1,COL6A2,COL6A3,TGM2,TRBC2
CGAS-STING Signaling Pathway	2.52	0.0362	2.236	ATP6V1B2,ATP6V1F,CCL20,ICAM1,STING1
GP1b-IX-V activation signalling	2.5	0.167	ND	COL1A1,COL1A2
Intrinsic Prothrombin Activation Pathway	2.46	0.0698	ND	COL1A1,COL1A2,COL3A1
Platelet Aggregation (Plug Formation)	2.43	0.154	ND	COL1A1,COL1A2
Elastic fibre formation	2.43	0.0682	ND	EFEMP1,FBLN2,FBN1
Iron homeostasis signaling pathway	2.42	0.0345	ND	ATP6V1B2,ATP6V1F,FTH1,GDF15,PDGFRB
Clathrin-mediated Endocytosis Signaling	2.42	0.0287	ND	ACTA2,ARPC4,DAB2,ITGB2,LYZ,UBD
Integrin Signaling	2.42	0.0287	1.342	ACTA2,ARPC4,GSN,ITGB2,RAC2,VASP
S100 Family Signaling Pathway	2.39	0.0165	3.051	BSG,CALCRL,CCL20,IGHG1,IGHG3,IGHM,IGKC,IGLC1,JCHAIN,MMP14,MMP7,PLA2G2A,RAC2
Actin Nucleation by ARP-WASP Complex	2.38	0.0435	ND	ARPC4,ITGB2,RAC2,VASP
Fcγ Receptor-mediated Phagocytosis in Macrophages and Monocytes	2.36	0.043	2	ACTA2,ARPC4,RAC2,VASP
CLEAR Signaling Pathway	2.36	0.0245	0.378	ATP6V1B2,ATP6V1F,CLCN7,HEXB,IFI30,PDGFRB,PTPA
Phagosome Formation	2.31	0.0169	2.53	ARPC4,CALCRL,IGHG1,IGHG3,IGHM,IGKC,IGLC1,ITGB2,JCHAIN,MARCKS,PLA2G2A,RAC2
Pentose phosphate pathway	2.31	0.133	ND	TALDO1,TKT
Antimicrobial peptides	2.3	0.0612	ND	LCN2,LYZ,PLA2G2A
Glycation Signaling Pathway	2.26	0.0267	0	COL4A1,COL4A2,ICAM1,RAC2,STAB1,XBP1
Platelet Adhesion to exposed collagen	2.25	0.125	ND	COL1A1,COL1A2
Transcriptional activity of SMAD2/SMAD3:SMAD4 heterotrimer	2.25	0.0588	ND	COL1A2,NCOR2,SERPINE1
Fcgamma receptor (FCGR) dependent phagocytosis	2.18	0.0301	2.236	ARPC4,IGHG1,IGHG3,IGKC,IGLC1
Sertoli Cell-Germ Cell Junction Signaling Pathway (Enhanced)	2.16	0.0253	0	ACTA2,ARPC4,ICAM1,PTPA,RAC2,UBE2J1
Integration of energy metabolism	2.13	0.037	2	ACSL4,MARCKS,TALDO1,TKT
Phagosome Maturation	2.13	0.0292	ND	ATP6V1B2,ATP6V1F,CTSC,CTSS,RAC2
Superpathway of Geranylgeranyldiphosphate Biosynthesis I (via Mevalonate)	2.1	0.105	ND	FDPS,IDI1
UFMylation Signaling Pathway	1.98	0.0469	ND	PDK1,RPN1,XBP1
NFE2L2 regulating anti-oxidant/detoxification enzymes	1.94	0.087	ND	NQO1,SRXN1
Differential Regulation of Cytokine Production in Intestinal Epithelial Cells by IL-17A and IL-17F	1.94	0.087	ND	CCL5,LCN2
RHOA Signaling	1.94	0.0325	2	ACTA2,ARHGEF1,ARPC4,MSN
Production of Nitric Oxide and Reactive Oxygen Species in Macrophages	1.92	0.026	ND	CYBA,LYZ,PTPA,RAC2,SPI1
Asparagine N-linked glycosylation	1.92	0.032	2	DERL1,GFPT1,RPN1,SLC35C1
Signaling by Rho Family GTPases	1.91	0.0224	2	ACTA2,ARHGEF1,ARPC4,ITGB2,MSN,RAC2
Other interleukin signaling	1.91	0.0833	ND	CSF1R,IL32
RHO GTPases Activate NADPH Oxidases	1.91	0.0833	ND	CYBA,RAC2
MHC class II antigen presentation	1.88	0.0312	2	CD74,CTSC,CTSS,IFI30
ILK Signaling	1.87	0.0253	ND	ACTA2,ITGB2,PTPA,RAC2,TMSB4X
Glioma Invasiveness Signaling	1.85	0.0423	ND	CD44,RAC2,TIMP1
Remodeling of Epithelial Adherens Junctions	1.85	0.0423	ND	ACTA2,ARPC4,MAPRE2
IL-17A Signaling in Gastric Cells	1.84	0.0769	ND	CCL20,CCL5
Natural Killer Cell Signaling	1.82	0.0245	-0.447	COL1A1,COL1A2,COL3A1,RAC2,TYROBP
Cholesterol biosynthesis	1.81	0.0741	ND	FDPS,IDI1
IL-8 Signaling	1.79	0.024	2	ICAM1,ITGB2,MAP4K4,RAC2,VASP
Plasma lipoprotein assembly, remodeling, and clearance	1.78	0.0395	ND	ANGPTL8,LIPA,NPC2
RAC Signaling	1.77	0.029	ND	ARPC4,CD44,ITGB2,RAC2
VDR/RXR Activation	1.75	0.0385	ND	CCL5,NCOR2,SPP1
Th2 Pathway	1.74	0.0284	ND	ICAM1,ITGB2,NOTCH3,SPI1
SRP-dependent cotranslational protein targeting to membrane	1.73	0.0282	2	RPN1,SEC61A1,SRPRA,SSR4
Superpathway of Cholesterol Biosynthesis	1.72	0.0667	ND	FDPS,IDI1
Caveolar-mediated Endocytosis Signaling	1.72	0.0375	ND	ACTA2,FLOT1,ITGB2
TRIM21 Intracellular Antibody Signaling Pathway	1.7	0.0159	1.667	IGHG1,IGHG3,IGHM,IGKC,IGLC1,PRDM1,SQSTM1,STING1,UBD
Senescence Pathway	1.69	0.02	0.816	PDK1,PTPA,SERPINE1,SOD2,SQSTM1,STING1
ERK/MAPK Signaling	1.68	0.0226	0	DUSP6,ITGB2,PLA2G2A,PTPA,RAC2
BEX2 Signaling Pathway	1.67	0.0361	ND	LGALS1,PTPA,SPP1
Role of Osteoblasts, Osteoclasts and Chondrocytes in Rheumatoid Arthritis	1.63	0.0218	ND	COL1A1,CSF1R,GSN,MMP14,SPP1
Role of Pattern Recognition Receptors in Recognition of Bacteria and Viruses	1.62	0.026	2	C1QA,C1QB,C1QC,CCL5
IL-10 Signaling	1.61	0.0258	0	ICAM1,MAFB,MAP4K4,PRDM1
ABRA Signaling Pathway	1.61	0.0341	ND	ACTA2,GSN,MEF2D
Parkinson's Signaling Pathway	1.6	0.019	-0.816	ACTA2,ATP6V1B2,ATP6V1F,NQO1,UBD,XBP1
Acute Myeloid Leukemia Signaling	1.56	0.0326	ND	CSF1R,PIM2,SPI1
HEY1 Signaling Pathway	1.56	0.0248	2	MMP14,MMP7,NCOR2,NOTCH3
Detoxification of Reactive Oxygen Species	1.55	0.0541	ND	CYBA,SOD2
Role of Osteoblasts in Rheumatoid Arthritis Signaling Pathway	1.55	0.0208	1.342	COL1A1,CTSC,CTSS,MMP14,MMP7
Phospholipase C Signaling	1.54	0.0125	1.89	ARHGEF1,IGHG1,IGHG3,IGHM,IGKC,IGLC1,ITGB2,JCHAIN,MARCKS,MEF2D,PLA2G2A,RAC2,TGM2,TRBC2
MIF-mediated Glucocorticoid Regulation	1.53	0.0526	ND	CD74,PLA2G2A
Neddylation	1.51	0.0203	2.236	COMMD5,FBXW7,NPLOC4,SQSTM1,UBD
Interferon gamma signaling	1.49	0.0306	ND	CD44,ICAM1,IFI30
Death Receptor Signaling	1.49	0.0306	ND	ACTA2,ARHGDIB,MAP4K4
Sumoylation Pathway	1.46	0.0297	ND	ARHGDIB,ISG20,RAC2
Systemic Lupus Erythematosus in B Cell Signaling Pathway	1.45	0.0137	2.646	IGHG1,IGHG3,IGHM,IGKC,IGLC1,ISG20,MAP4K4,PIM2,RAC2,STING1
WNT/β-catenin Signaling	1.45	0.023	ND	CD44,MMP7,PTPA,UBD
Activation of gene expression by SREBF (SREBP)	1.45	0.0476	ND	FDPS,IDI1
Th1 and Th2 Activation Pathway	1.44	0.0227	ND	ICAM1,ITGB2,NOTCH3,SPI1
Smooth Muscle Contraction	1.43	0.0465	ND	ACTA2,DYSF
Hematoma Resolution Signaling Pathway	1.43	0.0193	0.447	FTH1,MMP14,MMP7,NQO1,SOD2
SUMOylation of transcription cofactors	1.41	0.0455	ND	NCOR2,SAFB
Aspirin ADME	1.41	0.0455	ND	BSG,UGT1A9
Tight Junction Signaling	1.4	0.0221	ND	ACTA2,PTPA,SAFB,VASP
Signaling by Insulin receptor	1.39	0.0444	ND	ATP6V1B2,ATP6V1F
Hematopoiesis from Pluripotent Stem Cells	1.39	0.0156	ND	IGHG1,IGHG3,IGHM,IGKC,IGLC1,JCHAIN,TRBC2
Ion channel transport	1.38	0.0219	2	ASPH,ATP6V1B2,ATP6V1F,CLCN7
PPAR Signaling	1.38	0.0278	ND	MAP4K4,NCOR2,PDGFRB
RHO GTPase cycle	1.38	0.0156	2.646	ARFGAP3,ARHGDIB,ARHGEF1,CYBA,FLOT1,IL32,RAC2
UDP-N-acetyl-D-glucosamine Biosynthesis II	1.38	0.167	ND	GFPT1
MIF Regulation of Innate Immunity	1.38	0.0435	ND	CD74,PLA2G2A
ISGylation Signaling Pathway	1.37	0.0275	ND	ITGB2,SQSTM1,STING1
NRF2-mediated Oxidative Stress Response	1.36	0.0185	ND	ACTA2,FTH1,NQO1,SOD2,SQSTM1
Autoimmune Thyroid Disease Signaling	1.33	0.0151	ND	IGHG1,IGHG3,IGHM,IGKC,IGLC1,JCHAIN,TRBC2
Airway Pathology in Chronic Obstructive Pulmonary Disease	1.33	0.0263	ND	CCL20,LCN2,PTGDS
Role of MAPK Signaling in Promoting the Pathogenesis of Influenza	1.32	0.0261	ND	ATP6V1B2,ATP6V1F,PLA2G2A
Creatine-phosphate Biosynthesis	1.31	0.143	ND	MAP4K4
Aspartate Degradation II	1.31	0.143	ND	MDH2
Signaling by TGFBR3	1.31	0.04	ND	MMP14,TIMP1
Apoptotic execution phase	1.28	0.0385	ND	GSN,PLEC
Virus Entry via Endocytic Pathways	1.27	0.025	ND	ACTA2,ITGB2,RAC2
Adenine and Adenosine Salvage III	1.26	0.125	ND	ADA2
Purine Ribonucleosides Degradation to Ribose-1-phosphate	1.26	0.125	ND	ADA2
Irritable Bowel Syndrome Signaling Pathway	1.25	0.0172	2.236	CCL20,MMP14,MMP7,RAC2,XBP1
Ephrin Receptor Signaling	1.25	0.0197	ND	ARPC4,ITGB2,MAP4K4,RAC2
Pulmonary Healing Signaling Pathway	1.24	0.0196	2	MMP14,MMP7,NOTCH3,PECAM1
Amino acids regulate mTORC1	1.24	0.0364	ND	ATP6V1B2,ATP6V1F
Sensory processing of sound by outer hair cells of the cochlea	1.24	0.0364	ND	GSN,MSN
Th1 Pathway	1.23	0.024	ND	ICAM1,ITGB2,NOTCH3
Deadenylation-dependent mRNA decay	1.22	0.0357	ND	LSM4,SKIC3
E3 ubiquitin ligases ubiquitinate target proteins	1.22	0.0357	ND	DERL1,PRKDC
FAT10 Signaling Pathway	1.22	0.0357	ND	SQSTM1,UBD
Sirtuin Signaling Pathway	1.21	0.0168	0.447	DUSP6,NQO1,PDK1,PRKDC,SOD2
Allograft Rejection Signaling	1.21	0.0142	ND	IGHG1,IGHG3,IGHM,IGKC,IGLC1,JCHAIN,TRBC2
Malate-aspartate shuttle	1.21	0.111	ND	MDH2
Pathogenesis of Multiple Sclerosis	1.21	0.111	ND	CCL5
Cytoprotection by HMOX1	1.2	0.0345	ND	HM13,NCOR2
Role of IL-17A in Arthritis	1.2	0.0345	ND	CCL20,CCL5
ROBO SLIT Signaling Pathway	1.2	0.0233	ND	ARPC4,MMP14,MMP7
IL-6 Signaling	1.2	0.0233	ND	COL1A1,CRP,MAP4K4
HIF1α Signaling	1.19	0.0189	ND	MMP14,MMP7,RAC2,SERPINE1
TR/RXR Activation	1.18	0.0229	ND	ANGPTL8,COL6A3,NCOR2
ATF6 (ATF6-alpha) activates chaperone genes	1.16	0.1	ND	XBP1
Calcium Transport I	1.16	0.1	ND	ANXA5
Multiple Sclerosis Signaling Pathway	1.16	0.0183	1	C1QA,C1QB,C1QC,DUSP6
MSP-RON Signaling Pathway	1.15	0.0323	ND	ACTA2,ITGB2
Ferroptosis Signaling Pathway	1.14	0.0221	ND	ACSL4,FTH1,SQSTM1
Pexophagy	1.12	0.0909	ND	SQSTM1
Prostanoid Biosynthesis	1.12	0.0909	ND	PTGDS
NAD Phosphorylation and Dephosphorylation	1.12	0.0909	ND	NADK
Nuclear Cytoskeleton Signaling Pathway	1.12	0.0179	2	ACTA2,ITGB2,PLEC,PRKDC
Mitochondrial biogenesis	1.12	0.0312	ND	MEF2D,SOD2
Cytosolic sensors of pathogen-associated DNA	1.12	0.0312	ND	PRKDC,STING1
Reelin Signaling in Neurons	1.11	0.0214	ND	ARHGEF1,ARPC4,PDK1
Specification of primordial germ cells	1.09	0.0833	ND	PRDM1
Assembly of RNA Polymerase I Complex	1.09	0.0833	ND	UBTF
Agrin Interactions at Neuromuscular Junction	1.08	0.0294	ND	ACTA2,RAC2
Chaperone Mediated Autophagy Signaling Pathway	1.07	0.0125	-0.707	ATP6V1B2,ATP6V1F,MEF2D,MMP14,MMP7,NCOR2,STING1,TRBC2
Semaphorin Neuronal Repulsive Signaling Pathway	1.06	0.0203	ND	CD44,ITGB2,VCAN
Trafficking and processing of endosomal TLR	1.05	0.0769	ND	CTSS
Dissolution of Fibrin Clot	1.05	0.0769	ND	SERPINE1
Transcriptional regulation of testis differentiation	1.05	0.0769	ND	PTGDS
RAR Activation	1.05	0.0138	-0.816	COL1A1,COL1A2,COL3A1,NCOR2,RAC2,TGM2
Osteoarthritis Pathway	1.04	0.0167	ND	ANKH,ANXA5,ITGB2,SPP1
DNA Double-Strand Break Repair by Non-Homologous End Joining	1.02	0.0714	ND	PRKDC
Role of IL-17A in Psoriasis	1.02	0.0714	ND	CCL20
PTEN Signaling	1.02	0.0196	ND	ITGB2,PDGFRB,RAC2
trans-Golgi Network Vesicle Budding	1.01	0.0267	ND	FTH1,TXNDC5
Synthesis of Prostaglandins (PG) and Thromboxanes (TX)	0.996	0.0667	ND	PTGDS
Telomere Extension by Telomerase	0.996	0.0667	ND	TERF2IP
Fatty Acid Activation	0.996	0.0667	ND	ACSL4
Mevalonate Pathway I	0.996	0.0667	ND	IDI1
Macropinocytosis Signaling	0.996	0.0263	ND	CSF1R,ITGB2
Epithelial Adherens Junction Signaling	0.992	0.019	ND	ARPC4,NOTCH3,PTPA
Signaling by NOTCH1	0.986	0.026	ND	FBXW7,NCOR2
Toll-like Receptor Signaling	0.986	0.026	ND	MAP4K4,UBD
HMGB1 Signaling	0.98	0.0187	ND	ICAM1,RAC2,SERPINE1
Hypoxia Signaling in the Cardiovascular System	0.977	0.0256	ND	NQO1,UBE2J1
Signal regulatory protein family interactions	0.969	0.0625	ND	TYROBP
Granzyme B Signaling	0.969	0.0625	ND	PRKDC
TREM1 Signaling	0.968	0.0253	ND	ICAM1,TYROBP
IL-7 Signaling Pathway	0.959	0.025	ND	IGHG1,IGHM
Role of MAPK Signaling in Inhibiting the Pathogenesis of Influenza	0.959	0.025	ND	CCL5,PLA2G2A
Chondroitin Sulfate Degradation (Metazoa)	0.944	0.0588	ND	HEXB
Adenosine Nucleotides Degradation II	0.944	0.0588	ND	ADA2
Role of JAK family kinases in IL-6-type Cytokine Signaling	0.932	0.0241	ND	CRP,TIMP1
Serotonin Receptor Signaling	0.924	0.0127	1.633	CD44,PDK1,PLA2G2A,RAC2,SQSTM1,TGM2
Signaling by the B Cell Receptor (BCR)	0.922	0.0176	ND	IGHM,IGKC,IGLC1
Differential Regulation of Cytokine Production in Macrophages and T Helper Cells by IL-17A and IL-17F	0.921	0.0556	ND	CCL5
Dermatan Sulfate Degradation (Metazoa)	0.921	0.0556	ND	HEXB
Germ Cell-Sertoli Cell Junction Signaling	0.916	0.0175	ND	ACTA2,GSN,RAC2
Role of MAPK Signaling in the Pathogenesis of Influenza	0.915	0.0235	ND	CCL5,PLA2G2A
Netrin Signaling	0.9	0.0172	ND	ARPC4,RAC2,VASP
Unfolded Protein Response (UPR)	0.899	0.0526	ND	XBP1
γ-linolenate Biosynthesis II (Animals)	0.899	0.0526	ND	ACSL4
Mitochondrial L-carnitine Shuttle Pathway	0.899	0.0526	ND	ACSL4
HIPPO signaling	0.899	0.023	ND	CD44,PTPA
Amyloid fiber formation	0.883	0.0225	ND	GSN,LYZ
Purine Nucleotides Degradation II (Aerobic)	0.878	0.05	ND	ADA2
Class I MHC mediated antigen processing and presentation	0.873	0.0131	2.236	CTSS,CYBA,FBXW7,SEC61A1,UBE2J1
Cell junction organization	0.86	0.0217	ND	PLEC,VASP
Role of Hypercytokinemia/hyperchemokinemia in the Pathogenesis of Influenza	0.86	0.0217	ND	CCL5,ISG20
Synaptic adhesion-like molecules	0.859	0.0476	ND	FLOT1
Citric acid cycle (TCA cycle)	0.859	0.0476	ND	MDH2
Endoplasmic Reticulum Stress Pathway	0.859	0.0476	ND	XBP1
Aryl Hydrocarbon Receptor Signaling	0.853	0.0164	ND	NCOR2,NQO1,TGM2
Post-translational modification: synthesis of GPI-anchored proteins	0.852	0.0215	ND	CD52,THY1
Chaperone Mediated Autophagy	0.84	0.0455	ND	RNASE1
MITF-M-dependent gene expression	0.837	0.0211	ND	ATP6V1B2,ATP6V1F
Macrophage Classical Activation Signaling Pathway	0.828	0.016	ND	CCL20,CCL5,SPI1
Hepatitis B Chronic Liver Pathogenesis Signaling Pathway	0.828	0.016	ND	CCL5,IL32,MMP14
RAF-independent MAPK1/3 activation	0.822	0.0435	ND	DUSP6
TCA Cycle II (Eukaryotic)	0.822	0.0435	ND	MDH2
Apelin Cardiac Fibroblast Signaling Pathway	0.822	0.0435	ND	SERPINE1
Mitochondrial protein degradation	0.816	0.0204	ND	MDH2,PDK1
Crosstalk between Dendritic Cells and Natural Killer Cells	0.816	0.0204	ND	ACTA2,TYROBP
p53 Signaling	0.809	0.0202	ND	PRKDC,TP53INP1
Role of Lipids/Lipid Rafts in the Pathogenesis of Influenza	0.805	0.0417	ND	FDPS
Tumoricidal Function of Hepatic Natural Killer Cells	0.805	0.0417	ND	ICAM1
Axonal Guidance Signaling	0.79	0.0116	ND	ARPC4,ITGB2,MMP14,MMP7,RAC2,VASP
B Cell Receptor Signaling	0.774	0.011	ND	IGHG1,IGHG3,IGHM,IGKC,IGLC1,JCHAIN,RAC2
Estrogen Receptor Signaling	0.774	0.0121	1.342	MMP14,MMP7,NCOR2,PRKDC,SOD2
Miscellaneous transport and binding events	0.773	0.0385	ND	ANKH
PI3K/AKT Signaling	0.764	0.0149	ND	GDF15,ITGB2,PTPA
BMAL1:CLOCK,NPAS2 activates circadian gene expression	0.758	0.037	ND	SERPINE1
Paxillin Signaling	0.756	0.0187	ND	ACTA2,ITGB2
Telomerase Signaling	0.75	0.0185	ND	PTPA,TERF2IP
Xenobiotic Metabolism AHR Signaling Pathway	0.744	0.0183	ND	NQO1,UGT1A9
Myogenesis	0.73	0.0345	ND	MEF2D
Paracetamol ADME	0.73	0.0345	ND	UGT1A9
Gluconeogenesis I	0.73	0.0345	ND	MDH2
Role of p14/p19ARF in Tumor Suppression	0.73	0.0345	ND	UBTF
mRNA 3 Prime End Processing Signaling Pathway	0.726	0.0179	ND	CD44,IGHM
Coronavirus Pathogenesis Pathway	0.725	0.0142	ND	CCL5,SERPINE1,STING1
O-linked glycosylation	0.72	0.0177	ND	SPON2,THBS2
FOXO-mediated transcription of oxidative stress, metabolic and neuronal genes	0.717	0.0333	ND	SOD2
Nicotinate metabolism	0.704	0.0323	ND	NADK
Signaling by ALK	0.704	0.0323	ND	PRDM1
Signaling by CSF1 (M-CSF) in myeloid cells	0.704	0.0323	ND	CSF1R
Cholecystokinin/Gastrin-mediated Signaling	0.698	0.0171	ND	MEF2D,RAC2
Calcium Signaling	0.697	0.0138	ND	ACTA2,ASPH,MEF2D
Toll-like Receptor Cascades	0.692	0.0312	ND	ITGB2
RIPK1-mediated regulated necrosis	0.692	0.0312	ND	FLOT1
Surfactant metabolism	0.692	0.0312	ND	ADA2
Sphingosine-1-phosphate Signaling	0.692	0.0169	ND	PDGFRB,RAC2
Regulation of lipid metabolism by PPARalpha	0.687	0.0168	ND	NCOR2,UGT1A9
Bladder Cancer Signaling	0.687	0.0168	ND	MMP14,MMP7
PAK Signaling	0.687	0.0168	ND	ITGB2,PDGFRB
Myelination Signaling Pathway	0.686	0.0121	2	IDI1,ITGB2,PDGFRB,PDK1
Xenobiotic Metabolism Signaling	0.686	0.0121	ND	NCOR2,NQO1,PTPA,UGT1A9
Fc Epsilon RI Signaling	0.681	0.0167	ND	PLA2G2A,RAC2
MAPK targets/ Nuclear events mediated by MAP kinases	0.68	0.0303	ND	DUSP6
Airway Inflammation in Asthma	0.68	0.0303	ND	CCL20
IL-15 Production	0.67	0.0164	ND	CSF1R,PDGFRB
Cargo concentration in the ER	0.669	0.0294	ND	CTSC
Late endosomal microautophagy	0.669	0.0294	ND	RNASE1
p38 MAPK Signaling	0.66	0.0161	ND	MEF2D,PLA2G2A
Coagulation System	0.658	0.0286	ND	SERPINE1
Fatty Acid β-oxidation I	0.658	0.0286	ND	ACSL4
TCR signaling	0.65	0.0159	ND	TRAC,VASP
p70S6K Signaling	0.639	0.0103	ND	IGHG1,IGHG3,IGHM,IGKC,IGLC1,PTPA
Fatty acyl-CoA biosynthesis	0.636	0.027	ND	ACSL4
Clathrin-mediated endocytosis	0.635	0.0155	ND	ARPC4,DAB2
Cell Cycle Regulation by BTG Family Proteins	0.626	0.0263	ND	PTPA
Notch Signaling	0.626	0.0263	ND	NOTCH3
LXR/RXR Activation	0.625	0.0153	ND	LYZ,NCOR2
Regulation of TP53 Expression and Degradation	0.616	0.0256	ND	PRDM1
NGF-stimulated transcription	0.616	0.0256	ND	MEF2D
fMLP Signaling in Neutrophils	0.616	0.015	ND	ARPC4,RAC2
Orexin Signaling Pathway	0.614	0.0124	ND	ATP6V1B2,ATP6V1F,PLA2G2A
Gα12/13 Signaling	0.611	0.0149	ND	ARHGEF1,MEF2D
Mitophagy	0.607	0.025	ND	SQSTM1
Transcriptional Regulation by VENTX	0.607	0.025	ND	CSF1R
Mechanisms of Viral Exit from Host Cells	0.598	0.0244	ND	ACTA2
Glucocorticoid Receptor Signaling	0.595	0.00997	ND	CCL5,ICAM1,KRT23,NCOR2,PLA2G2A,SERPINE1
Sertoli Cell-Sertoli Cell Junction Signaling	0.594	0.0121	ND	ACTA2,ICAM1,TIMP1
Adipogenesis pathway	0.593	0.0145	ND	FBXW7,XBP1
Cyclophilin Signaling Pathway	0.585	0.012	ND	BSG,CD44,SPP1
Pancreatic Secretion Signaling Pathway	0.582	0.012	ND	ARHGDIB,ARHGEF1,LIPA
Signaling by NOTCH4	0.58	0.0142	ND	ACTA2,FBXW7
DAP12 interactions	0.58	0.0233	ND	TYROBP
Transport of vitamins, nucleosides, and related molecules	0.58	0.0233	ND	SLC35C1
Antigen Presentation Pathway	0.58	0.0233	ND	CD74
Cachexia Signaling Pathway	0.579	0.0109	ND	CRP,GDF15,LCN2,XBP1
B Cell Development	0.572	0.0102	ND	IGHG1,IGHG3,IGHM,IGKC,IGLC1
TP53 Regulates Transcription of Cell Death Genes	0.571	0.0227	ND	TP53INP1
Retinoid metabolism and transport	0.571	0.0227	ND	GPC3
Role of Chondrocytes in Rheumatoid Arthritis Signaling Pathway	0.567	0.0139	ND	MMP14,MMP7
Apelin Endothelial Signaling Pathway	0.567	0.0139	ND	ICAM1,MEF2D
RHO GTPases Activate WASPs and WAVEs	0.563	0.0222	ND	ARPC4
Sperm Motility	0.56	0.0116	ND	CSF1R,PDGFRB,PLA2G2A
G alpha (i) signalling events	0.557	0.0116	ND	CCL20,CCL5,RGS5
Signaling by Retinoic Acid	0.555	0.0217	ND	PDK1
Role of OCT4 in Mammalian Embryonic Stem Cell Pluripotency	0.555	0.0217	ND	SPP1
PIP3 activates AKT signaling	0.555	0.0136	ND	PDGFRB,RAC2
Heme signaling	0.547	0.0213	ND	MEF2D
NAD Signaling Pathway	0.543	0.0133	ND	NADK,SOD2
DNA Damage Bypass	0.539	0.0208	ND	NPLOC4
KEAP1-NFE2L2 pathway	0.535	0.0132	ND	NPLOC4,SQSTM1
Nonhomologous End-Joining (NHEJ)	0.532	0.0204	ND	PRKDC
Pyruvate metabolism	0.532	0.0204	ND	PDK1
PFKFB4 Signaling Pathway	0.532	0.0204	ND	TKT
Colorectal Cancer Metastasis Signaling	0.525	0.0111	ND	MMP14,MMP7,RAC2
Signaling by NOTCH3	0.524	0.02	ND	NOTCH3
Gap junction trafficking and regulation	0.517	0.0196	ND	DAB2
Transcriptional regulation by RUNX2	0.517	0.0196	ND	COL1A1
NR1H2 and NR1H3-mediated signaling	0.517	0.0196	ND	NCOR2
Transcriptional regulation of granulopoiesis	0.517	0.0196	ND	SPI1
Cell Cycle: G2/M DNA Damage Checkpoint Regulation	0.517	0.0196	ND	PRKDC
FAT10 Cancer Signaling Pathway	0.517	0.0196	ND	UBD
Systemic Lupus Erythematosus in T Cell Signaling Pathway	0.514	0.0093	2.236	CD44,MSN,PDK1,PTPA,RAC2,TRBC2
p75 NTR receptor-mediated signalling	0.512	0.0127	ND	ARHGEF1,SQSTM1
Ovarian Cancer Signaling	0.508	0.0126	ND	CD44,MMP7
Signaling by EGFR	0.503	0.0189	ND	SPRY1
Spliceosomal Cycle	0.503	0.0189	ND	DDX23
Protein Ubiquitination Pathway	0.501	0.0108	ND	FBXW7,UBD,UBE2J1
IL-15 Signaling	0.499	0.00949	ND	IGHG1,IGHG3,IGHM,IGKC,IGLC1
Signaling by TGF-beta Receptor Complex	0.497	0.0185	ND	FBN1
Chronic Myeloid Leukemia Signaling	0.495	0.0107	ND	NOTCH3,RAC2,SPP1
Xenobiotic Metabolism General Signaling Pathway	0.494	0.0123	ND	NQO1,UGT1A9
Opioid Signaling Pathway	0.493	0.0106	ND	PDK1,RAC2,RGS5
Meiotic synapsis	0.49	0.0182	ND	TERF2IP
Signaling by PTK6	0.49	0.0182	ND	GPNMB
Role of Cytokines in Mediating Communication between Immune Cells	0.49	0.0182	ND	IL32
FcγRIIB Signaling in B Lymphocytes	0.488	0.00938	ND	IGHG1,IGHG3,IGHM,IGKC,IGLC1
DNA Damage/Telomere Stress Induced Senescence	0.484	0.0179	ND	TERF2IP
Mitochondrial Division Signaling Pathway	0.484	0.012	ND	DUSP6,PTPA
Huntington's Disease Signaling	0.48	0.0105	ND	NCOR2,TGM2,UBD
Circadian Clock	0.472	0.0172	ND	MEF2D
Role of CHK Proteins in Cell Cycle Checkpoint Control	0.472	0.0172	ND	PTPA
Cancer Drug Resistance by Drug Efflux	0.472	0.0172	ND	PDK1
Glioblastoma Multiforme Signaling	0.467	0.0117	ND	PDGFRB,RAC2
Signaling by ERBB4	0.466	0.0169	ND	SPARC
Metabolism of polyamines	0.466	0.0169	ND	NQO1
Semaphorin Signaling in Neurons	0.466	0.0169	ND	RAC2
Systemic Lupus Erythematosus Signaling	0.465	0.00843	ND	IGHG1,IGHG3,IGHM,IGKC,IGLC1,JCHAIN,LSM4,PIM2,TRBC2
Thyroid Hormone Metabolism II (via Conjugation and/or Degradation)	0.46	0.0167	ND	UGT1A9
Communication between Innate and Adaptive Immune Cells	0.458	0.0085	2.646	CCL5,IGHG1,IGHG3,IGHM,IGKC,IGLC1,JCHAIN,TRBC2
Gamma carboxylation, hypusinylation, hydroxylation, and arylsulfatase activation	0.454	0.0164	ND	ASPH
Transcriptional Regulation by MECP2	0.443	0.0159	ND	NCOR2
Semaphorin interactions	0.437	0.0156	ND	TYROBP
Peroxisomal protein import	0.437	0.0156	ND	MPV17
Cellular Effects of Sildenafil (Viagra)	0.435	0.00865	0.447	ACTA2,CALCRL,CRP,MEF2D,PTPA,SOD2
Stearate Biosynthesis I (Animals)	0.432	0.0154	ND	ACSL4
SPINK1 Pancreatic Cancer Pathway	0.427	0.0152	ND	SPINK1
NoRC negatively regulates rRNA expression	0.422	0.0149	ND	UBTF
PXR/RXR Activation	0.422	0.0149	ND	UGT1A9
CD40 Signaling	0.422	0.0149	ND	ICAM1
Mitotic Roles of Polo-Like Kinase	0.422	0.0149	ND	PTPA
Role of PI3K/AKT Signaling in the Pathogenesis of Influenza	0.422	0.0149	ND	CCL5
IL-17A Signaling in Airway Cells	0.417	0.0147	ND	CCL20
SPINK1 General Cancer Pathway	0.417	0.0147	ND	SPINK1
IL-17 Signaling	0.412	0.0106	ND	CCL20,LCN2
Regulation of eIF4 and p70S6K Signaling	0.412	0.0106	ND	ITGB2,PTPA
Sensory processing of sound by inner hair cells of the cochlea	0.412	0.0145	ND	MSN
Phospholipases	0.412	0.0145	ND	PLA2G2A
Synaptogenesis Signaling Pathway	0.41	0.00946	ND	ARPC4,MARCKS,THBS2
D-myo-inositol (1,4,5,6)-Tetrakisphosphate Biosynthesis	0.41	0.0105	ND	DUSP6,PTPA
D-myo-inositol (3,4,5,6)-tetrakisphosphate Biosynthesis	0.41	0.0105	ND	DUSP6,PTPA
Endothelin-1 Signaling	0.399	0.0103	ND	ECE1,PLA2G2A
Regulation of the Epithelial-Mesenchymal Transition Pathway	0.399	0.0103	ND	NOTCH3,PDGFRB
FXR/RXR Activation	0.396	0.0103	ND	ICAM1,NQO1
IL-33 Signaling Pathway	0.393	0.0102	ND	CCL5,ICAM1
COPII-mediated vesicle transport	0.393	0.0137	ND	CTSC
Ephrin B Signaling	0.393	0.0137	ND	RAC2
Adrenergic Receptor Signaling Pathway (Enhanced)	0.391	0.0102	ND	ATP6V1B2,ATP6V1F
PPARα/RXRα Activation	0.391	0.0102	ND	MAP4K4,NCOR2
PI3K Signaling in B Lymphocytes	0.389	0.00845	ND	IGHG1,IGHG3,IGHM,IGKC,IGLC1
RNA Polymerase I Transcription	0.388	0.0135	ND	UBTF
ERK5 Signaling	0.388	0.0135	ND	MEF2D
Molecular Mechanisms of Cancer	0.386	0.0081	1.89	ARHGEF1,CALCRL,ITGB2,MMP14,MMP7,PRKDC,RAC2
Synaptic Long Term Depression	0.386	0.0101	ND	PLA2G2A,PTPA
Extra-nuclear estrogen signaling	0.384	0.0133	ND	MMP7
Nicotine Degradation III	0.384	0.0133	ND	UGT1A9
3-phosphoinositide Degradation	0.38	0.00995	ND	DUSP6,PTPA
Interferon alpha/beta signaling	0.38	0.0132	ND	ISG20
Oxytocin in Brain Signaling Pathway	0.378	0.0099	ND	MEF2D,PLA2G2A
Class A/1 (Rhodopsin-like receptors)	0.378	0.00901	ND	CCL20,CCL5,ECE1
Gap Junction Signaling	0.376	0.00898	ND	ACTA2,PDGFRB,PLA2G2A
Pre-NOTCH Expression and Processing	0.375	0.013	ND	NOTCH3
Renal Cell Carcinoma Signaling	0.371	0.0128	ND	UBD
Fc epsilon receptor (FCERI) signaling	0.368	0.00971	ND	IGKC,IGLC1
D-myo-inositol-5-phosphate Metabolism	0.368	0.00971	ND	DUSP6,PTPA
Thyroid Cancer Signaling	0.367	0.0127	ND	PDK1
Neurotrophin/TRK Signaling	0.367	0.0127	ND	SPRY1
G alpha (12/13) signalling events	0.363	0.0125	ND	ARHGEF1
Signaling by NTRK1 (TRKA)	0.359	0.0123	ND	DUSP6
Chemokine Signaling	0.359	0.0123	ND	CCL5
Dopamine Receptor Signaling	0.359	0.0123	ND	PTPA
Melatonin Degradation I	0.351	0.012	ND	UGT1A9
Transcriptional regulation of white adipocyte differentiation	0.347	0.0119	ND	NCOR2
Transport of bile salts and organic acids, metal ions and amine compounds	0.347	0.0119	ND	BSG
Activation of anterior HOX genes in hindbrain during early embryogenesis	0.347	0.0119	ND	MAFB
Nicotine Degradation II	0.347	0.0119	ND	UGT1A9
PEDF Signaling	0.347	0.0119	ND	SOD2
mTOR Signaling	0.347	0.0093	ND	PTPA,RAC2
T Cell Receptor Signaling	0.346	0.00803	1	DUSP6,ICAM1,ITGB2,PDK1,TRBC2
3-phosphoinositide Biosynthesis	0.344	0.00926	ND	DUSP6,PTPA
FAK Signaling	0.343	0.0077	2.828	ARPC4,CALCRL,COL1A1,COL1A2,ITGB2,MMP14,PDGFRB,TRBC2
Platelet homeostasis	0.34	0.0116	ND	PECAM1
Cyclins and Cell Cycle Regulation	0.34	0.0116	ND	PTPA
VEGF Family Ligand-Receptor Interactions	0.34	0.0116	ND	PLA2G2A
PDGF Signaling	0.336	0.0115	ND	PDGFRB
Autophagy	0.335	0.00909	ND	PTPA,SQSTM1
Oxidative Stress Induced Senescence	0.333	0.0114	ND	MAP4K4
Thrombin Signaling	0.331	0.00901	ND	ARHGEF1,RAC2
Telomere Maintenance	0.329	0.0112	ND	TERF2IP
Superpathway of Melatonin Degradation	0.329	0.0112	ND	UGT1A9
Regulation of Cellular Mechanics by Calpain Protease	0.329	0.0112	ND	ITGB2
NAFLD Signaling Pathway	0.325	0.00889	ND	PTPA,XBP1
Ceramide Signaling	0.322	0.011	ND	PTPA
HER-2 Signaling in Breast Cancer	0.316	0.00873	ND	ITGB2,PDK1
EPH-Ephrin signaling	0.315	0.0108	ND	ARPC4
Regulation of TP53 Activity through Phosphorylation	0.315	0.0108	ND	TP53INP1
Factors involved in megakaryocyte development and platelet production	0.315	0.0108	ND	EHD1
RANK Signaling in Osteoclasts	0.315	0.0108	ND	GSN
Unfolded protein response	0.315	0.0108	ND	XBP1
Apelin Adipocyte Signaling Pathway	0.315	0.0108	ND	RAC2
Xenobiotic Metabolism PXR Signaling Pathway	0.312	0.00866	ND	NCOR2,UGT1A9
Xenobiotic Metabolism CAR Signaling Pathway	0.31	0.00862	ND	PTPA,UGT1A9
Immunogenic Cell Death Signaling Pathway	0.306	0.0104	ND	STING1
Class B/2 (Secretin family receptors)	0.306	0.0104	ND	CALCRL
Transcriptional regulation by RUNX3	0.306	0.0104	ND	SPP1
TGF-β Signaling	0.303	0.0103	ND	SERPINE1
VEGF Signaling	0.303	0.0103	ND	ACTA2
Altered T Cell and B Cell Signaling in Rheumatoid Arthritis	0.299	0.00742	ND	IGHG1,IGHG3,IGHM,IGKC,IGLC1,SPP1,TRBC2
Protein folding	0.296	0.0101	ND	FBXW7
Serotonin Degradation	0.296	0.0101	ND	UGT1A9
ATM Signaling	0.293	0.01	ND	PTPA
Cellular response to heat stress	0.29	0.0099	ND	SERPINH1
Superpathway of Inositol Phosphate Compounds	0.289	0.00823	ND	DUSP6,PTPA
COPI-mediated anterograde transport	0.288	0.0098	ND	ARFGAP3
ABC-family proteins mediated transport	0.285	0.00971	ND	DERL1
Cargo recognition for clathrin-mediated endocytosis	0.279	0.00952	ND	DAB2
Apoptosis Signaling	0.279	0.00952	ND	MAP4K4
Docosahexaenoic Acid (DHA) Signaling	0.273	0.00794	ND	CCL20,PLA2G2A
Signaling by VEGF	0.271	0.00926	ND	CYBA
Phase II - Conjugation of compounds	0.268	0.00917	ND	UGT1A9
Sphingolipid metabolism	0.266	0.00909	ND	HEXB
Cardiac Hypertrophy Signaling	0.259	0.00769	ND	MEF2D,RAC2
RAF/MAP kinase cascade	0.256	0.00763	ND	DUSP6,PDGFRB
CDK5 Signaling	0.253	0.0087	ND	PTPA
Amyotrophic Lateral Sclerosis Signaling	0.25	0.00862	ND	SSR4
Neuregulin Signaling	0.243	0.0084	ND	ITGB2
Antioxidant Action of Vitamin C	0.243	0.0084	ND	PLA2G2A
MSP-RON Signaling in Macrophages Pathway	0.241	0.00833	ND	ITGB2
Renin-Angiotensin Signaling	0.239	0.00826	ND	CCL5
L1CAM interactions	0.232	0.00806	ND	MSN
Endocannabinoid Developing Neuron Pathway	0.226	0.00787	ND	RAC2
Glycerophospholipid biosynthesis	0.224	0.00781	ND	PLA2G2A
Glioma Signaling	0.224	0.00781	ND	PDGFRB
Interleukin-1 family signaling	0.221	0.00775	ND	SQSTM1
Neuroprotective Role of THOP1 in Alzheimer's Disease	0.219	0.00769	ND	ECE1
Costimulation by the CD28 family	0.215	0.00758	ND	TRAC
Cardiac conduction	0.215	0.00758	ND	ASPH
HGF Signaling	0.215	0.00758	ND	ITGB2
GABA Receptor Signaling	0.213	0.00752	ND	UBD
CCR3 Signaling in Eosinophils	0.208	0.00735	ND	PLA2G2A
Hereditary Breast Cancer Signaling	0.204	0.00725	ND	UBD
Role of PKR in Interferon Induction and Antiviral Response	0.202	0.00719	ND	PDGFRB
STAT3 Pathway	0.202	0.00719	ND	PDGFRB
Ephrin A Signaling	0.198	0.00709	ND	MMP14
Dilated Cardiomyopathy Signaling Pathway	0	0.00667	ND	ACTA2
Neurovascular Coupling Signaling Pathway	0	0.00429	ND	PLA2G2A
Oxytocin Signaling Pathway	0	0.00702	ND	CCL5,PLA2G2A
ID1 Signaling Pathway	0	0.0049	ND	TGM2
CDX Gastrointestinal Cancer Signaling Pathway	0	0.00508	ND	RAC2
Circadian Rhythm Signaling	0	0.00366	ND	PTGDS
NOD1/2 Signaling Pathway	0	0.00515	ND	MAP4K4
Glutaminergic Receptor Signaling Pathway (Enhanced)	0	0.00304	ND	PLA2G2A
NFKBIE Signaling Pathway	0	0.00445	ND	DYSF,TRBC2
LPS/IL-1 Mediated Inhibition of RXR Function	0	0.00337	ND	ACSL4
Generic Transcription Pathway	0	0.00466	ND	NCOR2,NOTCH3
Signaling by ROBO receptors	0	0.00407	ND	VASP
Beta-catenin independent WNT signaling	0	0.00488	ND	RAC2
G alpha (q) signalling events	0	0.00571	ND	RGS5
G alpha (s) signalling events	0	0.0069	ND	CALCRL
Keratinization	0	0.00463	ND	KRT23
Intra-Golgi and retrograde Golgi-to-ER traffic	0	0.0049	ND	ARFGAP3
Processing of Capped Intron-Containing Pre-mRNA	0	0.00694	ND	DDX23,LSM4
Transcriptional regulation by RUNX1	0	0.00658	ND	SPI1
Mitochondrial Dysfunction	0	0.0058	ND	FBXW7,SOD2
Protein Sorting Signaling Pathway	0	0.00549	ND	SERPINH1
BBSome Signaling Pathway	0	0.00404	ND	CALCRL,XBP1
Cohesin Chromatin Regulation Pathway	0	0.00379	ND	PTPA
Histone Modification Signaling Pathway	0	0.00667	ND	PRKDC,TGM2
Ribosomal Quality Control Signaling Pathway	0	0.00377	ND	NPLOC4
Chromatin organization	0	0.00392	ND	NCOR2
Lung Ionic Balance Signaling Pathway	0	0.0038	ND	CALCRL,PTPA
Erythropoietin Signaling Pathway	0	0.00552	ND	RAC2
Role of NFAT in Regulation of the Immune Response	0	0.00668	ND	IGHG1,IGHG3,IGHM,IGKC,IGLC1,MEF2D,TRBC2
CCR5 Signaling in Macrophages	0	0.00399	ND	CCL5,TRBC2
Calcium-induced T Lymphocyte Apoptosis	0	0.0043	ND	MEF2D,TRBC2
Cytotoxic T Lymphocyte-mediated Apoptosis of Target Cells	0	0.00234	ND	TRBC2
CXCR4 Signaling	0	0.00599	ND	RAC2
CTLA4 Signaling in Cytotoxic T Lymphocytes	0	0.00653	0	ITGB2,PTPA,RAC2,TRBC2
T Helper Cell Differentiation	0	0.00211	ND	TRBC2
CD28 Signaling in T Helper Cells	0	0.00383	ND	ARPC4,TRBC2
ICOS-ICOSL Signaling in T Helper Cells	0	0.00195	ND	TRBC2
Lipid Antigen Presentation by CD1	0	0.00242	ND	TRBC2
Corticotropin Releasing Hormone Signaling	0	0.00649	ND	MEF2D
Human Embryonic Stem Cell Pluripotency	0	0.00498	ND	PDGFRB
CREB Signaling in Neurons	0	0.00324	ND	CALCRL,PDGFRB
Type I Diabetes Mellitus Signaling	0	0.00195	ND	TRBC2
Graft-versus-Host Disease Signaling	0	0.00223	ND	TRBC2
Type II Diabetes Mellitus Signaling	0	0.00658	ND	ACSL4
G Protein Signaling Mediated by Tubby	0	0.00213	ND	TRBC2
CDC42 Signaling	0	0.00518	ND	ARPC4,ITGB2,TRBC2
EIF2 Signaling	0	0.0042	ND	ACTA2
AMPK Signaling	0	0.00408	ND	PTPA
Protein Kinase A Signaling	0	0.0049	ND	DUSP6,VASP
Role of NFAT in Cardiac Hypertrophy	0	0.00439	ND	MEF2D
Breast Cancer Regulation by Stathmin1	0	0.00658	1	ARHGEF1,CALCRL,PTPA,RAC2
Regulation of IL-2 Expression in Activated and Anergic T Lymphocytes	0	0.00214	ND	TRBC2
NUR77 Signaling in T Lymphocytes	0	0.00578	ND	MEF2D,PDK1,TRBC2
PKCθ Signaling in T Lymphocytes	0	0.00357	ND	RAC2,TRBC2
Antiproliferative Role of TOB in T Cell Signaling	0	0.00235	ND	TRBC2
OX40 Signaling Pathway	0	0.00207	ND	TRBC2
Role of Tissue Factor in Cancer	0	0.00478	ND	PTPA
Dopamine-DARPP32 Feedback in cAMP Signaling	0	0.00535	ND	PTPA
Gαq Signaling	0	0.00592	ND	RAC2
TEC Kinase Signaling	0	0.00691	ND	ACTA2,ITGB2,RAC2,TRBC2
SAPK/JNK Signaling	0	0.00598	ND	MAP4K4,RAC2,TRBC2
Cardiac β-adrenergic Signaling	0	0.00556	ND	PTPA
cAMP-mediated signaling	0	0.00415	ND	DUSP6
NF-κB Signaling	0	0.00525	ND	MAP4K4,PDGFRB,TRBC2
G-Protein Coupled Receptor Signaling	0	0.0056	1	CALCRL,DUSP6,MEF2D,RAC2
Gustation Pathway	0	0.00474	ND	LIPA
Adrenomedullin signaling pathway	0	0.00495	ND	CALCRL
Th17 Activation Pathway	0	0.00408	ND	CCL20,TRBC2
Endocannabinoid Cancer Inhibition Pathway	0	0.00685	ND	NUPR1
Cardiac Hypertrophy Signaling (Enhanced)	0	0.00558	ND	ITGB2,MEF2D,PDK1
T Cell Exhaustion Signaling Pathway	0	0.00705	ND	PDK1,PRDM1,PTPA,TRBC2
Inhibition of ARE-Mediated mRNA Degradation Pathway	0	0.00613	ND	PTPA
Necroptosis Signaling Pathway	0	0.00617	ND	PLA2G2A
Insulin Secretion Signaling Pathway	0	0.00702	ND	SEC61A1,SSR4
Regulation of the Epithelial Mesenchymal Transition by Growth Factors Pathway	0	0.00515	ND	PDGFRB
MSP-RON Signaling in Cancer Cells Pathway	0	0.00699	ND	ACTA2
Eicosanoid Signaling	0	0.00707	ND	PLA2G2A,PTGDS

## Sheet: 6
Supplemental table 6. Deep sequencing Cluster 4 pathways
Ingenuity Canonical Pathways	-log(p-value)	Ratio	z-score	Molecules
Mitochondrial Dysfunction	12.7	0.125	-3.683	ACO2,ATF4,ATP1A1,ATP5F1A,ATP5F1B,ATP5F1D,ATP5MC1,ATP5MC3,ATP5MF,ATP5PD,BID,CAPNS1,CHP1,COX11,COX15,COX6B1,COX6C,COX7B,COX7C,CREB3,CYB5R3,CYC1,GPX2,GSR,GSTA1,MAOB,MGST1,MGST3,MT-CO2,NDUFA10,NDUFA8,NDUFB10,NDUFB2,NDUFB9,PINK1,PRKAG1,PRKAR2A,SDHA,SDHB,SOD1,UQCR10,UQCRC1,VDAC2
Oxidative Phosphorylation	12.7	0.22	4.69	ATP5F1A,ATP5F1B,ATP5F1D,ATP5MC1,ATP5MC3,ATP5MF,ATP5PD,COX11,COX15,COX6B1,COX6C,COX7B,COX7C,CYC1,MT-CO2,NDUFA10,NDUFA8,NDUFB10,NDUFB2,NDUFB9,SDHA,SDHB,UQCR10,UQCRC1
NRF2-mediated Oxidative Stress Response	12.3	0.137	4.025	ABCC2,ABCC4,ACTG1,AKR1A1,ATF4,CBR1,CYP2A6,CYP2C18,DNAJA3,DNAJB4,DNAJB9,ERP29,FOS,FTH1,FTL,GCLC,GCLM,GPX2,GSR,GSTA1,GSTA2,HSP90AA1,HSPB8,JUN,JUND,MAFF,MAP2K3,MGST1,MGST3,PRDX1,RASD1,RRAS2,SOD1,SQSTM1,TXNRD1,USP14,VCP
Ferroptosis Signaling Pathway	12.2	0.191	0.2	AIFM2,ARF4,ATF4,BID,CDKN1A,CTH,CTSB,FDFT1,FTH1,FTL,GCLC,GLS2,GSS,HMGCR,HSPB1,PRKAG1,RASD1,RRAS2,SLC38A1,SLC39A14,SLC3A2,SQSTM1,SREBF2,TFRC,TXNRD1,VDAC2
Cholesterol biosynthesis	12.1	0.481	3.606	ACAT2,CYP51A1,DHCR24,DHCR7,EBP,FDFT1,HMGCR,HMGCS1,IDI1,MVD,MVK,SC5D,SREBF2
Sirtuin Signaling Pathway	11.6	0.128	0.6	ACLY,ACSS2,ATP5F1A,ATP5F1B,ATP5F1D,ATP5MC1,CDH1,CPS1,CXCL8,CYC1,DUSP6,GOT2,H1-2,H3-3B,JUN,LDHD,MYC,NDRG1,NDUFA10,NDUFA8,NDUFB10,NDUFB2,NDUFB9,OTC,PFKFB3,PGAM1,POLR1A,SDHA,SDHB,SMARCA5,SOD1,TIMM13,TIMM50,TIMM8B,TSPO,TUBA1C,VDAC2,XRCC6
Neutrophil degranulation	10.7	0.101	6.928	ACAA1,ACLY,ACTR1B,AHSG,ALDOC,ANXA2,APEH,APRT,ARG1,C6orf120,CD63,CEACAM1,CPNE3,CTSB,CTSD,CYB5R3,CYSTM1,DDOST,FAF2,FTH1,FTL,FUCA2,GAA,GPI,HSP90AA1,HSPA8,ITGAV,LAMTOR1,MGST1,MIF,NDUFC2,NME2,PA2G4,PAFAH1B2,PGAM1,PGM1,PPIA,PRDX4,PSMD3,PSMD7,PYGB,SLC15A4,SLPI,TMT1A,TTR,VAMP8,VCP,XRCC6
Superpathway of Cholesterol Biosynthesis	10	0.4	3.317	ACAT2,CYP51A1,DHCR24,DHCR7,EBP,FDFT1,HMGCR,HMGCS1,IDI1,MVD,MVK,SC5D
Mitochondrial protein import	9.46	0.246	4	ACO2,ATP5F1A,ATP5F1B,ATP5MC1,CHCHD10,COA4,CYC1,GRPEL1,HSPA9,LDHD,OTC,PITRM1,PMPCA,TIMM13,TIMM50,TIMM8B
TP53 Regulates Metabolic Genes	8.51	0.2	4.123	COX6B1,COX6C,COX7B,COX7C,DDIT4,GLS2,GPI,GPX2,GSR,LAMTOR1,MT-CO2,PRDX1,PRKAG1,SCO2,TXNRD1,YWHAG,YWHAZ
Respiratory electron transport	8.27	0.193	4.123	COX6B1,COX6C,COX7B,COX7C,CYC1,MT-CO2,NDUFA10,NDUFA8,NDUFB10,NDUFB2,NDUFB9,NDUFC2,SDHA,SDHB,TRAP1,UQCR10,UQCRC1
ABC-family proteins mediated transport	7.99	0.175	4.243	ABCA2,ABCB1,ABCB6,ABCC2,ABCC3,ABCC4,EIF2S1,PSMA3,PSMA4,PSMB6,PSMC4,PSMC5,PSMD3,PSMD7,RNF5,SEL1L,UBC,VCP
Response to elevated platelet cytosolic Ca2+	7.7	0.152	4.472	ABCC4,ACTN4,AHSG,ALB,APLP2,APOH,CD63,CFL1,CLU,FN1,HRG,HSPA5,MANF,PFN1,PPIA,SERPINE1,SOD1,THBS1,VEGFA,VEGFB
NFE2L2 regulating anti-oxidant/detoxification enzymes	7.53	0.391	3	ATF4,GCLC,GCLM,GSR,GSTA1,GSTA2,PRDX1,SRXN1,TXNRD1
BAG2 Signaling Pathway	7.5	0.184	2.333	ANXA2,CDKN1A,CTSB,HSP90AA1,HSPA5,HSPA8,HSPA9,MYC,PINK1,PSMA3,PSMA4,PSMB6,PSMC4,PSMC5,PSMD3,PSMD7
ERK/MAPK Signaling	7.44	0.118	1.964	ATF4,CREB3,CRK,DUSP1,DUSP6,EIF4E,EIF4EBP1,ELF3,ETS2,FOS,GRB2,H3-3B,HSPB1,ITGA5,ITGAV,MYC,PPP1CA,PPP1R3C,PPP2R2A,PRKAG1,PRKAR2A,RASD1,RRAS2,STAT1,YWHAG,YWHAZ
Unfolded protein response	7.08	0.172	3.464	ATF4,CANX,CEBPG,DNAJA3,DNAJB4,DNAJB9,HSPA5,HSPA8,HSPA9,P4HB,SEL1L,SREBF2,SYVN1,UBXN4,VCP,XBP1
Cristae formation	7.08	0.303	3.162	ATP5F1A,ATP5F1B,ATP5F1D,ATP5MC1,ATP5MC3,ATP5MF,ATP5PD,HSPA9,IMMT,TMEM11
Activation of gene expression by SREBF (SREBP)	7	0.262	3.317	CYP51A1,DHCR7,FASN,FDFT1,HMGCR,HMGCS1,IDI1,MVD,MVK,SC5D,SREBF2
Acute Phase Response Signaling	6.84	0.12	1.5	AHSG,ALB,AMBP,APOH,ECSIT,FN1,FOS,FTL,GRB2,HRG,IKBKG,IL18,IL1RAP,ITIH2,JUN,KLKB1,MAP2K3,RASD1,RRAS2,SAA4,SERPINE1,TNFRSF11B,TTR
Retinoid metabolism and transport	6.77	0.25	3.317	AGRN,AKR1B10,AKR1C3,AKR1C4,APOC2,APOC3,APOE,LRP10,RDH11,SDC4,TTR
Estrogen Receptor Signaling	6.64	0.0874	3.922	ATF4,ATP5F1A,ATP5F1B,ATP5F1D,ATP5MC1,CAV1,CDKN1A,CFL1,CREB3,CYC1,EIF4E,EIF4EBP1,FOS,GNA13,GNAI3,GRB2,HES1,HSP90AA1,JUN,MED13,MYC,NDUFA10,NDUFA8,NDUFB10,NDUFB2,NDUFB9,PELP1,PRKAG1,PRKAR2A,RASD1,RRAS2,SDHA,SDHB,THRAP3,VEGFA,VEGFB
Regulation of mRNA stability by proteins that bind AU-rich elements	6.55	0.169	3.873	EIF4G1,EXOSC6,HSPA8,HSPB1,PSMA3,PSMA4,PSMB6,PSMC4,PSMC5,PSMD3,PSMD7,UBC,YWHAZ,ZFP36,ZFP36L1
Protein Ubiquitination Pathway	6.49	0.1	5.196	ANAPC11,CRYAB,DNAJB4,DNAJB9,HSP90AA1,HSPA4L,HSPA5,HSPA8,HSPA9,HSPB1,HSPB8,PSMA3,PSMA4,PSMB6,PSMC4,PSMC5,PSMD3,PSMD7,TAP1,TRAP1,UBC,UBD,UBE2J1,UBE2M,UBE2Z,UCHL3,USP14,USP32
Complex IV assembly	6.35	0.229	3.317	COX11,COX14,COX15,COX6B1,COX6C,COX7B,COX7C,MT-CO2,RAB5IF,SCO2,TACO1
LXR/RXR Activation	6.34	0.137	1.941	AHSG,ALB,AMBP,APOC2,APOC3,APOE,APOH,CLU,CYP51A1,ECHS1,FASN,FDFT1,HMGCR,IL18,IL1RAP,SAA4,TNFRSF11B,TTR
CLEAR Signaling Pathway	6.27	0.0979	0.192	ATF4,ATP6AP1,ATP6V0B,ATP6V0D1,ATP6V1A,ATP6V1F,CD63,CHP1,CLN3,CREB3,CTSB,CTSD,DDIT4,FGFR4,GAA,LAMTOR1,PINK1,PLBD2,PPP2R2A,PRKAG1,RASD1,RRAS2,SCPEP1,SEC13,TNFRSF11B,VEGFA,YWHAG,YWHAZ
Iron uptake and transport	6.19	0.2	3.464	ACO1,ATP6AP1,ATP6V0B,ATP6V0D1,ATP6V1A,ATP6V1F,FTH1,FTL,GLRX3,SLC40A1,TFRC,UBC
RHO GTPase cycle	6.15	0.0822	6.083	ACTG1,ARFGAP2,ARFGAP3,ARHGDIA,ATP6AP1,BAIAP2L1,BAIAP2L2,BCAP31,C1QBP,CAV1,CCT6A,CDC42EP1,CLTC,EMC3,FAF2,GNA13,GPS1,GRB2,HGS,HNRNPC,HSP90AA1,IL32,LAMTOR1,MUC13,NCF2,NUDC,RHOC,RHOD,RND1,RRAS2,RTKN,SCRIB,SHMT2,TEX2,TFRC,TNFAIP1,VCP
Clathrin-mediated Endocytosis Signaling	6.14	0.11	ND	ACTG1,ALB,AP1G1,AP1S1,APOC2,APOC3,APOE,ARPC5L,ARRB2,CHP1,CLTC,CLU,DAB2,GRB2,HGS,HSPA8,ITGA5,SAA4,TFRC,UBC,UBD,VEGFA,VEGFB
Phase II - Conjugation of compounds	6.1	0.147	4	AKR1A1,GCLC,GCLM,GSS,GSTA1,GSTA2,MGST1,MGST3,PAPSS2,SULT1C4,TRMT112,UGDH,UGT1A9,UGT2A3,UGT2B10,UGT2B4
Urea Cycle	6.06	0.714	2	AGMAT,ARG1,ASS1,CPS1,OTC
Hepatic Fibrosis Signaling Pathway	6.06	0.0839	3.889	ACVR1B,ATF4,BAMBI,CREB3,CSNK1G3,CXCL8,FOS,FTH1,FTL,GNAI3,ICAM1,IKBKG,IL18,IL1RAP,ITGA5,ITGAV,JUN,MAP2K3,MYC,NCF2,PRKAG1,PRKAR2A,RASD1,RHOC,RHOD,RND1,RRAS2,SDHA,SDHB,SERPINE1,SPP1,TFRC,TNFRSF11B,VEGFA,VEGFB
Plasma lipoprotein assembly, remodeling, and clearance	5.84	0.171	3.606	ALB,ANGPTL3,ANGPTL8,APOC2,APOC3,APOE,BMP1,CES3,CLTC,LMF2,P4HB,PCSK5,UBC
Hedgehog ligand biogenesis	5.8	0.185	3.464	P4HB,PSMA3,PSMA4,PSMB6,PSMC4,PSMC5,PSMD3,PSMD7,SEL1L,SYVN1,UBC,VCP
Aspirin ADME	5.79	0.227	3.162	ABCC2,ABCC3,ALB,BCHE,BSG,CES1,UGT1A9,UGT2A3,UGT2B10,UGT2B4
Huntington's Disease Signaling	5.74	0.0941	1.633	ATF4,ATP5F1A,ATP5F1B,ATP5F1D,ATP5MC1,CAPNS1,CASP7,CLTC,CREB3,CTSD,GRB2,HSPA5,HSPA8,HSPA9,JUN,POLR2C,PSMA3,PSMA4,PSMB6,PSMC4,PSMC5,PSMD3,PSMD7,SDHA,SDHB,UBC,UBD
DHCR24 Signaling Pathway	5.73	0.125	4.243	AHSG,ALB,AMBP,APOC2,APOC3,APOE,APOH,CLU,CYP51A1,DHCR24,DHCR7,HMGCR,RASD1,RRAS2,SAA4,SC5D,SREBF2,TTR
Cholesterol Biosynthesis I	5.69	0.462	2.449	CYP51A1,DHCR24,DHCR7,EBP,FDFT1,SC5D
Cholesterol Biosynthesis II (via 24,25-dihydrolanosterol)	5.69	0.462	2.449	CYP51A1,DHCR24,DHCR7,EBP,FDFT1,SC5D
Cholesterol Biosynthesis III (via Desmosterol)	5.69	0.462	2.449	CYP51A1,DHCR24,DHCR7,EBP,FDFT1,SC5D
Iron homeostasis signaling pathway	5.69	0.124	ND	ACO1,ACO2,ATP6AP1,ATP6V0B,ATP6V0D1,ATP6V1A,ATP6V1F,BMP1,BMP2,FECH,FTH1,FTL,GDF15,HSPA9,PCBP1,SLC39A14,SLC40A1,TFRC
PXR/RXR Activation	5.65	0.179	2.236	ABCB1,ABCC2,ABCC3,ALDH1A1,CES3,CYP2A6,GSTA1,GSTA2,PAPSS2,PRKAG1,PRKAR2A,UGT1A9
FAT10 Signaling Pathway	5.64	0.196	ND	NUB1,PSMA3,PSMA4,PSMB6,PSMC4,PSMC5,PSMD3,PSMD7,SQSTM1,UBD,UBE2Z
Formation of ATP by chemiosmotic coupling	5.59	0.35	2.646	ATP5F1A,ATP5F1B,ATP5F1D,ATP5MC1,ATP5MC3,ATP5MF,ATP5PD
Glycation Signaling Pathway	5.58	0.102	2.985	ATF4,CXCL8,DDOST,EGR1,FOS,GPI,HKDC1,ICAM1,IKBKG,IL18,IRF1,JUN,MAOB,NCF2,RASD1,RRAS2,SOD1,STAT1,TTR,TXN2,VEGFA,VEGFB,XBP1
Detoxification of Reactive Oxygen Species	5.54	0.243	3	ERO1A,GPX2,GSR,NCF2,P4HB,PRDX1,SOD1,TXN2,TXNRD1
Cachexia Signaling Pathway	5.47	0.0842	4.49	ACVR1B,ALB,AZGP1,CAPNS1,CASP7,CXCL8,DDIT4,EIF2S1,GDF15,HSP90AA1,HSPA5,HSPA8,HSPA9,IKBKG,IL18,IL1RAP,P4HB,PHGDH,PRKAG1,PRKAR2A,PSMA3,PSMA4,PSMB6,PSMC4,PSMC5,PSMD3,PSMD7,STAT1,TNFRSF11B,TNFRSF12A,XBP1
HER-2 Signaling in Breast Cancer	5.45	0.1	1.091	ARF4,CASP7,CDKN1A,COX11,COX15,COX6B1,COX6C,COX7B,COX7C,ELF3,ERBB2,ETS2,FOS,GRB2,IKBKG,JUN,MT-CO2,MYC,NRG1,PARD3,RASD1,RRAS2,SEC13
Metabolism of polyamines	5.41	0.186	3.317	AGMAT,AMD1,ODC1,PSMA3,PSMA4,PSMB6,PSMC4,PSMC5,PSMD3,PSMD7,SRM
Xenobiotic Metabolism PXR Signaling Pathway	5.39	0.0996	3.207	ABCB1,ABCC2,ABCC3,ALDH1A1,ALDH1B1,CES1,CES3,CITED2,GSTA1,GSTA2,HSP90AA1,MAOB,MGST1,MGST3,PPP1CA,PPP1R3C,PRKAG1,PRKAR2A,SLCO1B1,SULT1C4,UGT1A9,UGT2B10,UGT2B4
Mitochondrial protein degradation	5.27	0.143	3.742	ACO2,AFG3L2,ALDH1B1,ATP5F1A,ATP5F1B,ATP5PD,BDH1,FECH,HSPA9,LDHD,MDH2,MT-CO2,PMPCA,SHMT2
Mevalonate Pathway I	5.25	0.4	2.236	ACAT2,HMGCR,HMGCS1,IDI1,MVD,MVK
TCA Cycle II (Eukaryotic)	5.13	0.304	2.646	ACO1,ACO2,DLST,MDH1,MDH2,SDHA,SDHB
trans-Golgi Network Vesicle Budding	5.12	0.16	3.464	AP1G1,AP1S1,CHMP2A,CLTC,FTH1,FTL,HGS,HSPA8,TFRC,TPD52,TPD52L1,VAMP8
IL-8 Signaling	5.07	0.101	4.123	ARRB2,CDH1,CXCL8,EIF4EBP1,FOS,GNA13,GNAI3,ICAM1,IKBKG,ITGAV,JUN,LASP1,NCF2,RASD1,RHOC,RHOD,RND1,RRAS2,VASP,VEGFA,VEGFB
Superpathway of Citrulline Metabolism	5.06	0.375	2.236	AGMAT,ARG1,ASS1,CPS1,GLS2,OTC
FXR/RXR Activation	4.96	0.103	1	ABCC2,AIFM2,APOC2,APOC3,APOE,BAAT,CXCL8,FASN,FGFR4,FOXA3,GCLM,GSTA1,GSTA2,ICAM1,IL18,MGST1,MGST3,PRKAG1,SLCO1B1,UGT2B4
HIF1α Signaling	4.94	0.0991	2.683	ADM,CAMK1,CDKN1A,CHP1,EIF4E,EIF4EBP1,GPI,HKDC1,HSP90AA1,HSPA5,HSPA8,HSPA9,JUN,MAP2K3,NAA10,NCF2,RASD1,RRAS2,SERPINE1,VEGFA,VEGFB
Role of PKR in Interferon Induction and Antiviral Response	4.71	0.115	0.775	ATF3,BID,CYC1,EIF2S1,FOS,HSP90AA1,HSPA5,HSPA8,HSPA9,IKBKG,IL18,IRF1,JUN,MAP2K3,METAP2,STAT1
Asparagine N-linked glycosylation	4.67	0.12	3.873	B4GALT5,CANX,DAD1,DDOST,GANAB,MCFD2,MPDU1,MVD,PGM3,PMM2,RNF5,SEL1L,SYVN1,UBC,VCP
Gene and protein expression by JAK-STAT signaling after IL-12 stimulation	4.58	0.216	0.707	ANXA2,CFL1,GSTA2,HSPA9,MIF,PPIA,SOD1,TALDO1
Superpathway of Geranylgeranyldiphosphate Biosynthesis I (via Mevalonate)	4.57	0.316	2.236	ACAT2,HMGCR,HMGCS1,IDI1,MVD,MVK
IL-12 Signaling and Production in Macrophages	4.56	0.0909	-0.655	ALB,APOC2,APOC3,APOE,CLU,ETS2,FOS,H3-3B,IGHG1,IGHM,IKBKG,IL18,IRF1,JUN,MAP2K3,NFIL3,PRKAG1,RIPK2,SAA4,STAT1,THBS1,XRCC6
Microautophagy Signaling Pathway	4.54	0.107	4.123	CHMP2A,HGS,HSPA8,PRKAG1,PSMA3,PSMA4,PSMB6,PSMC4,PSMC5,PSMD3,PSMD7,SEC13,SEC24D,SQSTM1,VAMP8,VPS37A,VPS4B
LPS/IL-1 Mediated Inhibition of RXR Function	4.53	0.0842	-0.632	ABCB1,ABCC2,ABCC3,ABCC4,ACOX1,ALDH1A1,ALDH1B1,APOC2,APOE,CYP2A6,CYP2C18,ECSIT,GSTA1,GSTA2,HMGCS1,IL18,IL1RAP,JUN,MAOB,MGST1,MGST3,PAPSS2,SLC27A3,SULT1C4,TNFRSF11B
Macrophage Alternative Activation Signaling Pathway	4.53	0.099	2.183	ACLY,ARG1,ATF4,CREB3,DUSP1,EIF4EBP1,FOS,GRB2,H3-3B,IGHG1,IGHM,IGLC1,IL18,JUN,LAMTOR1,MYC,STAT1,THBS1,ZC3H12A
Production of Nitric Oxide and Reactive Oxygen Species in Macrophages	4.53	0.099	2.828	ALB,APOC2,APOC3,APOE,CLU,FOS,IKBKG,IRF1,JUN,NCF2,PPP1CA,PPP1R3C,PPP2R2A,RHOC,RHOD,RND1,SAA4,STAT1,TNFRSF11B
Integrin Signaling	4.52	0.0957	2.84	ACTG1,ACTN4,ARF4,ARPC5L,CAPNS1,CAV1,CRK,GRB2,ITGA5,ITGAV,NEDD9,PFN1,RASD1,RHOC,RHOD,RND1,RRAS2,TSPAN3,VASP,ZYX
IL-6 Signaling	4.5	0.116	3.606	ABCB1,CXCL8,FOS,GRB2,HSPB1,IKBKG,IL18,IL1RAP,JUN,MAP2K3,MCL1,RASD1,RRAS2,TNFRSF11B,VEGFA
tRNA Charging	4.49	0.211	2.828	FARSA,GARS1,IARS1,RARS1,SARS1,VARS1,WARS1,YARS1
Senescence Pathway	4.46	0.0833	3.128	ACVR1B,ANAPC11,ATF3,BHLHE40,CAPNS1,CDKN1A,CHP1,CXCL8,DHCR24,EIF4E,EIF4EBP1,ELF3,ETS2,IKBKG,JUN,MAP2K3,PPP1CA,PPP2R2A,RAD50,RASD1,RRAS2,SAA4,SERPINE1,SQSTM1,ZFP36L1
Neddylation	4.45	0.0894	4.69	BTBD1,CDKN1A,DCAF7,DDB1,GPS1,KLHL5,NPLOC4,NUB1,PSMA3,PSMA4,PSMB6,PSMC4,PSMC5,PSMD3,PSMD7,SQSTM1,UBC,UBD,UBE2M,UCHL3,VCP,WSB2
Cellular response to heat stress	4.45	0.129	3.317	BAG3,CRYAB,HSBP1,HSP90AA1,HSPA4L,HSPA5,HSPA8,HSPA9,HSPB1,HSPB8,SEC13,TNFRSF21,VCP
Sertoli Cell-Sertoli Cell Junction Signaling	4.43	0.0891	4.146	ACTG1,ACTN4,ATF4,CDH1,CDH6,CGN,CLDN1,CREB3,GRB2,ICAM1,IL1RAP,JUN,LAMB2,MAP2K3,MAP3K20,NECTIN3,OCLN,RASD1,RRAS2,TNFRSF11B,TUBA1C,TUBB2A
Glutathione Biosynthesis	4.42	1	ND	GCLC,GCLM,GSS
Gluconeogenesis I	4.4	0.241	2.646	ALDOB,ALDOC,ENO3,GPI,MDH1,MDH2,PGAM1
Dissolution of Fibrin Clot	4.35	0.385	2.236	ANXA2,HRG,S100A10,SERPINB8,SERPINE1
Cellular response to hypoxia	4.32	0.145	3.317	AJUBA,CITED2,PSMA3,PSMA4,PSMB6,PSMC4,PSMC5,PSMD3,PSMD7,UBC,VEGFA
Citric acid cycle (TCA cycle)	4.29	0.286	2.449	ACO2,DLST,MDH2,SDHA,SDHB,TRAP1
Xenobiotic Metabolism Signaling	4.2	0.0788	ND	ABCB1,ABCC2,ABCC3,ALDH1A1,ALDH1B1,CAMK1,CES1,CES3,CITED2,FTL,GCLC,GSTA1,GSTA2,HSP90AA1,MAOB,MAP2K3,MGST1,MGST3,PPP2R2A,RASD1,RRAS2,SLCO1B1,SULT1C4,UGT1A9,UGT2B10,UGT2B4
Post-translational protein phosphorylation	4.18	0.121	3.606	AHSG,ALB,APLP2,APOE,CCN1,FN1,FUCA2,GOLM1,IGFBP5,ITIH2,LAMB2,P4HB,SPP1
Signaling by TGF-beta Receptor Complex	4.13	0.167	3	BAMBI,CGN,ITGAV,MTMR4,PARD3,PPP1CA,STRAP,UBC,UBE2M
IL-10 Signaling	4.13	0.103	0	ATF4,BHLHE40,BMP2,CDKN1A,CREB3,DDIT4,DUSP1,FOS,ICAM1,IKBKG,IL18,IL1RAP,JUN,MAP2K3,PRKAG1,STAT1
Parkinson's Signaling Pathway	4.09	0.0791	-1.706	ACTG1,ALDH1A1,ALDH1B1,ATF4,ATP6AP1,ATP6V0B,ATP6V0D1,ATP6V1A,ATP6V1F,CXCL8,HSPA5,IL18,MAOB,NDUFA10,NDUFA8,NDUFB10,NDUFB2,NDUFB9,PINK1,SLC40A1,TUBA1C,TUBB2A,UBC,UBD,XBP1
Role of Tissue Factor in Cancer	4.02	0.0909	3.9	ACVR1B,ARRB2,CCN1,CFL1,CXCL8,EGR1,EIF4E,FOS,GNA13,IKBKG,ITGAV,JUN,MAP2K3,P4HB,PPP2R2A,RASD1,RRAS2,TNFRSF11B,VEGFA
Transcriptional regulation by RUNX3	4.02	0.125	1	CDKN1A,HES1,MYC,PSMA3,PSMA4,PSMB6,PSMC4,PSMC5,PSMD3,PSMD7,SPP1,UBC
Interleukin-4 and Interleukin-13 signaling	4.01	0.117	2.496	CDKN1A,CXCL8,FN1,FOS,HSP90AA1,HSPA8,ICAM1,IGHG1,IL18,MCL1,MYC,STAT1,VEGFA
TP53 Regulates Transcription of Cell Death Genes	4.01	0.182	2.828	AIFM2,BID,BNIP3L,NDRG1,PERP,TNFRSF10B,TP53I3,TP53INP1
rRNA modification in the nucleus and cytosol	3.99	0.145	3.162	BUD23,DDX49,EMG1,IMP3,IMP4,NOP10,NOP56,TRMT112,UTP11,UTP18
MSP-RON Signaling in Cancer Cells Pathway	3.98	0.105	3.873	ATF4,CREB3,ELF3,ETS2,FOS,GRB2,JUN,KLKB1,MYC,RASD1,RRAS2,VEGFA,VEGFB,YWHAG,YWHAZ
Deubiquitination	3.97	0.083	4.69	ARRB2,BABAM2,H2AC6,HGS,IKBKG,MYC,OTUD7B,PSMA3,PSMA4,PSMB6,PSMC4,PSMC5,PSMD3,PSMD7,PTRH2,RIPK2,RNF128,UBC,UCHL3,USP14,VCP,VDAC2
Role of Chondrocytes in Rheumatoid Arthritis Signaling Pathway	3.95	0.104	3.873	CEBPG,CHP1,CXCL8,EGR1,FN1,FOS,IL18,IL1RAP,ITGA5,JUN,PGAM5,PRKAG1,TNFRSF11B,VEGFA,VEGFB
Bile acid and bile salt metabolism	3.93	0.178	2.828	ABCC3,AKR1C2,AKR1C3,AKR1C4,ALB,BAAT,HSD3B7,SLCO1B1
Endocannabinoid Cancer Inhibition Pathway	3.88	0.103	0.775	ATF3,ATF4,CASP7,CDH1,CDKN1A,CREB3,GNA13,GNAI3,MAP2K3,MYC,NUPR1,PRKAG1,PRKAR2A,VEGFA,VEGFB
Remodeling of Epithelial Adherens Junctions	3.88	0.141	ND	ACTG1,ACTN4,ARPC5L,CDH1,CLIP1,HGS,NME1,TUBA1C,TUBB2A,ZYX
Inhibition of ARE-Mediated mRNA Degradation Pathway	3.87	0.0982	0.333	EXOSC6,PPP2R2A,PRKAG1,PRKAR2A,PSMA3,PSMA4,PSMB6,PSMC4,PSMC5,PSMD3,PSMD7,TNFRSF11B,YWHAG,YWHAZ,ZFP36,ZFP36L1
Regulation of RUNX2 expression and activity	3.83	0.139	3.162	BMP2,PSMA3,PSMA4,PSMB6,PSMC4,PSMC5,PSMD3,PSMD7,STAT1,UBC
Glycogen metabolism	3.83	0.24	2.449	GAA,GBE1,PGM1,PPP1R3C,PYGB,UBC
Complex III assembly	3.83	0.24	2.449	CYC1,HSPA9,TTC19,UQCC3,UQCR10,UQCRC1
Mitochondrial Division Signaling Pathway	3.77	0.0964	1	AKAP1,CAMK1,CHP1,DUSP6,MARCHF5,P4HB,PGAM5,PINK1,PPP2R2A,PRKAG1,PRKAR2A,RASD1,RRAS2,TNFRSF11B,VEGFA,VEGFB
COPI-mediated anterograde transport	3.77	0.118	3.464	ARF4,ARFGAP2,ARFGAP3,COPE,COPG1,COPZ1,DCTN2,DYNLL2,TMED9,TMEM115,TUBA1C,TUBB2A
Sertoli Cell-Germ Cell Junction Signaling Pathway (Enhanced)	3.76	0.0844	0.447	ACTG1,ARPC5L,CDH1,CLDN1,FOS,ICAM1,IL1RAP,JUN,LAMB2,MAP2K3,NECTIN3,OCLN,PPP2R2A,PRKAG1,PRKAR2A,RASD1,RRAS2,TNFRSF11B,UBE2J1,ZYX
NIK-->noncanonical NF-kB signaling	3.76	0.15	3	PSMA3,PSMA4,PSMB6,PSMC4,PSMC5,PSMD3,PSMD7,UBC,UBE2M
Transcriptional regulation by the AP-2 (TFAP2) family of transcription factors	3.76	0.194	2.646	APOE,CDKN1A,CITED2,CITED4,ERBB2,MYC,VEGFA
ISG15 antiviral mechanism	3.73	0.135	3.162	EIF4A1,EIF4A3,EIF4E,EIF4E2,EIF4G1,KPNA2,KPNA4,SEC13,STAT1,UBC
XBP1(S) activates chaperone genes	3.73	0.167	2.828	ATP6V0D1,DNAJB9,HYOU1,MYDGF,SRPRA,SRPRB,SYVN1,XBP1
Glucocorticoid Receptor Signaling	3.73	0.0631	ND	ATP5F1A,ATP5F1B,ATP5F1D,ATP5MC1,CAV1,CDKN1A,CHP1,CXCL8,CYC1,DUSP1,FOS,GRB2,GTF2B,H3-3B,HSP90AA1,HSPA5,HSPA8,HSPA9,ICAM1,IKBKG,JUN,KRT8,MYC,NDUFA10,NDUFA8,NDUFB10,NDUFB2,NDUFB9,POLR2C,PRKAG1,RASD1,RRAS2,SDHA,SDHB,SERPINE1,SLPI,STAT1,TAF7
Metabolism of porphyrins	3.73	0.231	2.449	ABCC2,ALB,COX15,FECH,GSTA1,SLCO1B1
KEAP1-NFE2L2 pathway	3.69	0.0987	3.873	CDKN1A,NME1,NME2,NME3,NPLOC4,PSMA3,PSMA4,PSMB6,PSMC4,PSMC5,PSMD3,PSMD7,SQSTM1,UBC,VCP
Methylglyoxal Degradation III	3.68	0.189	ND	AKR1A1,AKR1B10,AKR1C2,AKR1C3,DHRS7,HSD17B12,PTGR1
PFKFB4 Signaling Pathway	3.66	0.163	1.89	ATF4,CREB3,GPI,HKDC1,MAP2K3,PRKAG1,PRKAR2A,TKT
Role of Macrophages, Fibroblasts and Endothelial Cells in Rheumatoid Arthritis	3.66	0.0742	3.545	ATF4,CEBPG,CHP1,CREB3,CSNK1G3,CXCL8,FN1,FOS,ICAM1,IGHG1,IGHM,IGLC1,IKBKG,IL18,IL1RAP,IL32,JUN,MAP2K3,MIF,MYC,RASD1,RRAS2,TNFRSF11B,VEGFA,VEGFB
Urea cycle	3.64	0.4	2	ARG1,ASS1,CPS1,OTC
Citrulline Biosynthesis	3.64	0.4	ND	AGMAT,ARG1,GLS2,OTC
MAPK6/MAPK4 signaling	3.56	0.12	ND	HSPB1,JUN,MYC,PSMA3,PSMA4,PSMB6,PSMC4,PSMC5,PSMD3,PSMD7,UBC
Regulation of Insulin-like Growth Factor (IGF) transport and uptake by IGFBPs	3.53	0.105	3.606	AHSG,ALB,APLP2,APOE,CCN1,FN1,FUCA2,GOLM1,IGFBP5,ITIH2,LAMB2,P4HB,SPP1
Unfolded Protein Response (UPR)	3.47	0.263	2.236	ATF4,CREB3,EIF2S1,HSPA5,XBP1
Cyclophilin Signaling Pathway	3.46	0.08	4.025	APOE,ATF4,BSG,CHP1,CREB3,CXCL8,CYC1,DDX42,HSPA8,PLRG1,PPIA,RAD50,SF3B5,SF3B6,SPP1,TIMM13,TIMM50,TIMM8B,TSPO,VDAC2
Interconversion of nucleotide di- and triphosphates	3.45	0.207	2.449	AK4,GSR,NME1,NME2,NME3,TXNRD1
Regulation of Apoptosis	3.42	0.151	2.828	PSMA3,PSMA4,PSMB6,PSMC4,PSMC5,PSMD3,PSMD7,UBC
MHC class II antigen presentation	3.39	0.102	3.606	ACTR1B,AP1G1,AP1S1,CANX,CLTC,CTSB,CTSD,DCTN2,DYNLL2,SEC13,SEC24D,TUBA1C,TUBB2A
C-type lectin receptors (CLRs)	3.38	0.0966	3.742	AHCYL1,BCL10,IKBKG,MUC13,MUC3A,PSMA3,PSMA4,PSMB6,PSMC4,PSMC5,PSMD3,PSMD7,UBC,UBE2M
ILK Signaling	3.37	0.0859	3.357	ACTG1,ACTN4,ATF4,BMP2,CDH1,CFL1,CREB3,FN1,FOS,JUN,MYC,PPP2R2A,RHOC,RHOD,RND1,VEGFA,VEGFB
Interleukin-1 family signaling	3.36	0.101	3.606	IKBKG,IL18,IL1RAP,PSMA3,PSMA4,PSMB6,PSMC4,PSMC5,PSMD3,PSMD7,RIPK2,SQSTM1,UBC
Bile Acid Biosynthesis, Neutral Pathway	3.36	0.25	ND	AKR1C2,AKR1C3,AKR1C4,BAAT,HSD3B7
Phase I - Functionalization of compounds	3.35	0.106	3.464	ACSS2,ALDH1A1,ALDH1B1,CES1,CES3,CMBL,CYB5R3,CYP2A6,CYP2C18,CYP51A1,FDXR,MAOB
Mitotic Metaphase and Anaphase	3.35	0.0805	4.359	ANAPC11,CHMP2A,CHMP7,CLIP1,DYNLL2,NUDC,PPP2R2A,PSMA3,PSMA4,PSMB6,PSMC4,PSMC5,PSMD3,PSMD7,SEC13,TUBA1C,TUBB2A,UBC,WAPL
TNFR2 non-canonical NF-kB pathway	3.34	0.132	3	PSMA3,PSMA4,PSMB6,PSMC4,PSMC5,PSMD3,PSMD7,TNFRSF12A,UBC
Complex I biogenesis	3.34	0.132	3	ECSIT,HSPA9,NDUFA10,NDUFA8,NDUFAF8,NDUFB10,NDUFB2,NDUFB9,NDUFC2
Z-decay: degradation of maternal mRNAs by zygotically expressed factors	3.29	0.333	2	EIF4A1,EIF4A3,EIF4E,EIF4G1
Glycogen Degradation III	3.29	0.333	2	GAA,PGM1,PGM3,PYGB
Autophagy	3.29	0.0818	2.828	ATF4,CHP1,CREB3,DAPK3,FOS,GNAI3,GORASP2,JUN,MYC,PPP2R2A,PRKAG1,PRKAR2A,RIPK2,SLC3A2,SQSTM1,TNFRSF11B,VAMP8,VEGFA
Endosomal Sorting Complex Required For Transport (ESCRT)	3.28	0.194	2.449	CHMP2A,CHMP7,HGS,UBC,VPS37A,VPS4B
Osteoarthritis Pathway	3.26	0.0792	1.698	ANXA2,ATF4,BMP2,CASP7,CREB3,CXCL8,DDIT4,ELF3,FN1,HES1,IL1RAP,ITGA5,ITGAV,PRG4,PRKAG1,SDC4,SPP1,VEGFA,VEGFB
S Phase	3.25	0.11	3.317	CDKN1A,MYC,PSMA3,PSMA4,PSMB6,PSMC4,PSMC5,PSMD3,PSMD7,UBC,WAPL
Endoplasmic Reticulum Stress Pathway	3.25	0.238	2.236	ATF4,CASP7,EIF2S1,HSPA5,XBP1
PTEN Regulation	3.24	0.0933	2.309	CBX4,CBX6,EGR1,GATAD2A,JUN,LAMTOR1,PSMA3,PSMA4,PSMB6,PSMC4,PSMC5,PSMD3,PSMD7,UBC
Class I MHC mediated antigen processing and presentation	3.22	0.0682	5.099	ANAPC11,BCAP31,BTBD1,CANX,HSPA5,IKBKG,ITGAV,KLHL5,NCF2,PSMA3,PSMA4,PSMB6,PSMC4,PSMC5,PSMD3,PSMD7,RNF115,SEC13,SEC24D,SEC61G,TAP1,UBC,UBE2J1,UBE2M,UBE2Z,VAMP8
Cholecystokinin/Gastrin-mediated Signaling	3.22	0.103	3.162	CREM,FOS,GNA13,GRB2,IL18,JUN,MAP2K3,RASD1,RHOC,RHOD,RND1,RRAS2
RAF/MAP kinase cascade	3.2	0.0763	3.464	ACTG1,ARRB2,DUSP1,DUSP6,ERBB2,FGFR4,FN1,GRB2,KLB,NRG1,PHB1,PPP5C,PSMA3,PSMA4,PSMB6,PSMC4,PSMC5,PSMD3,PSMD7,UBC
Hepatitis B Chronic Liver Pathogenesis Signaling Pathway	3.17	0.0851	3	AP1G1,AP1S1,ATF4,CREB3,CXCL10,DDB1,EGR1,IKBKG,IL18,IL32,PINK1,RASD1,RRAS2,STAT1,VDAC2,VEGFA
Signaling by the B Cell Receptor (BCR)	3.17	0.0882	3.873	AHCYL1,BCL10,GRB2,IGHM,IGLC1,IKBKG,PPIA,PSMA3,PSMA4,PSMB6,PSMC4,PSMC5,PSMD3,PSMD7,UBC
HIPPO signaling	3.15	0.115	-1.89	AJUBA,PARD3,PATJ,PPP1CA,PPP1R3C,PPP2R2A,SCRIB,WWC1,YWHAG,YWHAZ
Regulation of lipid metabolism by PPARalpha	3.15	0.101	3.464	ACOX1,ANKRD1,FADS1,FDFT1,HMGCR,HMGCS1,MED13,SREBF2,THRAP3,TNFRSF21,TXNRD1,UGT1A9
Phagosome Maturation	3.14	0.0877	ND	ATP6AP1,ATP6V0B,ATP6V0D1,ATP6V1A,ATP6V1F,CANX,CTSB,CTSD,DYNLL2,NCF2,PRDX1,TAP1,TUBA1C,TUBB2A,VPS37A
Signaling by Insulin receptor	3.14	0.156	2.646	ATP6AP1,ATP6V0B,ATP6V0D1,ATP6V1A,ATP6V1F,CTSD,GRB2
ABRA Signaling Pathway	3.12	0.114	1.897	ACTG1,CFL1,CHP1,EGR1,FOS,JUND,PPP1CA,TPM1,VEGFA,VEGFB
DNA Replication Pre-Initiation	3.11	0.106	3.317	ANAPC11,GMNN,H2AC6,PSMA3,PSMA4,PSMB6,PSMC4,PSMC5,PSMD3,PSMD7,UBC
Polyamine Regulation in Colon Cancer	3.1	0.136	2.121	ARG1,FOS,JUN,MAP2K3,MYC,ODC1,SLC3A2,SRM
CGAS-STING Signaling Pathway	3.08	0.0942	3.606	ATP6AP1,ATP6V0B,ATP6V0D1,ATP6V1A,ATP6V1F,CCL20,CDKN1A,CXCL8,ICAM1,IKBKG,IL18,IRF1,STAT1
M-decay: degradation of maternal mRNAs by maternally stored factors	3.08	0.152	2.646	EIF4A1,EIF4A3,EIF4E,EIF4G1,KPNA2,MED13,TNKS1BP1
Axonal Guidance Signaling	3.08	0.0618	ND	ABLIM1,ADAM9,AFG3L2,ARPC5L,BMP1,BMP2,CFL1,CHMP1A,CHP1,CRK,EIF4E,ERBB2,GNA13,GNAI3,GRB2,ITGA5,ITGAV,PFN1,PITRM1,PMPCA,PRKAG1,PRKAR2A,RASD1,RHOD,RND1,ROBO1,RRAS2,TUBA1C,TUBB2A,VASP,VEGFA,VEGFB
Signaling by Rho Family GTPases	3.08	0.0746	3.606	ACTG1,ARPC5L,CDC42EP1,CDH1,CDH6,CFL1,CLIP1,FOS,GNA13,GNAI3,ITGA5,ITGAV,JUN,MAP3K20,NCF2,PARD3,RHOC,RHOD,RND1,SEPTIN9
IGF-1 Signaling	3.07	0.105	2.449	CCN1,FOS,GRB2,IGFBP5,JUN,PRKAG1,PRKAR2A,RASD1,RRAS2,YWHAG,YWHAZ
ERK5 Signaling	3.07	0.122	2.828	ATF4,CREB3,FOS,GNA13,MYC,RASD1,RRAS2,YWHAG,YWHAZ
Ribonucleotide Reductase Signaling Pathway	3.06	0.0862	1.069	ATF4,CDH1,CDKN1A,CREB3,EIF4E,EIF4EBP1,ERBB2,FOS,H3-3B,JUN,MYC,TBRG4,THBS1,VEGFA,YBX1
Azathioprine ADME	3.06	0.217	2.236	ABCC4,GSTA1,GSTA2,NME1,NME2
Synthesis of DNA	3.05	0.0984	3.464	ANAPC11,GMNN,POLD2,POLE4,PSMA3,PSMA4,PSMB6,PSMC4,PSMC5,PSMD3,PSMD7,UBC
Myelination Signaling Pathway	3.04	0.0697	3.128	ATF4,BMP1,BMP2,CHP1,CREB3,EIF4E,EIF4EBP1,ERBB2,FASN,FGFR4,FOS,GRB2,HMGCR,IDI1,JUN,LAMB2,NDRG1,NRG1,PRKAG1,PRKAR2A,RASD1,RRAS2,SREBF2
Granzyme A Signaling	3.03	0.12	-2.646	FN1,H1-2,NDUFA10,NDUFA8,NDUFB10,NDUFB2,NDUFB9,NME1,XRCC6
Xenobiotic Metabolism CAR Signaling Pathway	3.02	0.0776	2.714	ABCB1,ABCC2,ABCC3,ALDH1A1,ALDH1B1,CITED2,GSTA1,GSTA2,HSP90AA1,MAP2K3,MGST1,MGST3,PPP2R2A,SLCO1B1,SULT1C4,UGT1A9,UGT2B10,UGT2B4
Metabolism of nitric oxide: NOS3 activation and regulation	3.01	0.286	2	CAV1,HSP90AA1,NOSIP,SPR
Colanic Acid Building Blocks Biosynthesis	3.01	0.286	2	GALK1,GPI,PMM2,UGDH
Signaling by NOTCH4	3	0.0922	3.606	HES1,NME1,NME2,NME3,PSMA3,PSMA4,PSMB6,PSMC4,PSMC5,PSMD3,PSMD7,UBC,YWHAZ
Signaling by VEGF	2.97	0.102	3.317	AAMP,ACTG1,AHCYL1,CAV1,CRK,HSP90AA1,HSPB1,ITGAV,NCF2,VEGFA,VEGFB
Transport of inorganic cations/anions and amino acids/oligopeptides	2.97	0.102	3.317	SLC12A2,SLC15A1,SLC15A4,SLC17A1,SLC25A1,SLC25A10,SLC38A1,SLC38A2,SLC38A3,SLC3A2,SLC7A2
PPAR Signaling	2.97	0.102	-2.53	CITED2,FOS,GRB2,HSP90AA1,IKBKG,IL18,IL1RAP,JUN,RASD1,RRAS2,TNFRSF11B
Cell junction organization	2.96	0.109	3.162	ACTG1,CD151,CDH1,CDH6,CLDN1,NECTIN3,PARD3,PATJ,PVR,VASP
Actin Nucleation by ARP-WASP Complex	2.96	0.109	2.449	ARPC5L,GRB2,ITGA5,ITGAV,RASD1,RHOC,RHOD,RND1,RRAS2,VASP
PPARα/RXRα Activation	2.95	0.0812	-0.277	ACAA1,ACOX1,ACVR1B,CYP2C18,FASN,GOT2,GRB2,HSP90AA1,IKBKG,IL1RAP,JUN,MAP2K3,PRKAG1,PRKAR2A,RASD1,RRAS2
TCR signaling	2.93	0.0952	3.464	BCL10,IKBKG,PSMA3,PSMA4,PSMB6,PSMC4,PSMC5,PSMD3,PSMD7,RIPK2,UBC,VASP
TYSND1 cleaves peroxisomal proteins	2.92	0.429	ND	ACAA1,ACOX1,AGPS
Aspartate Degradation II	2.92	0.429	ND	GOT2,MDH1,MDH2
Necroptosis Signaling Pathway	2.91	0.0864	3.207	CAPNS1,CHP1,IKBKG,PGAM5,SLC25A10,STAT1,TIMM13,TIMM50,TIMM8B,TNFRSF10B,TNFRSF11B,TSPO,UBC,VDAC2
Renal Cell Carcinoma Signaling	2.9	0.115	2.236	CRK,FOS,GRB2,JUN,RASD1,RRAS2,UBC,UBD,VEGFA
Hypoxia Signaling in the Cardiovascular System	2.9	0.115	2	ATF4,CREB3,HSP90AA1,JUN,P4HB,UBE2J1,UBE2M,UBE2Z,VEGFA
Tight Junction Signaling	2.89	0.0829	ND	ACTG1,CGN,CLDN1,FOS,JUN,NECTIN3,OCLN,PARD3,PATJ,PPP2R2A,PRKAG1,PRKAR2A,RAB13,TNFRSF11B,VASP
Pentose phosphate pathway	2.88	0.267	2	PGD,RBKS,TALDO1,TKT
Response of EIF2AK1 (HRI) to heme deficiency	2.88	0.267	2	ATF3,ATF4,CEBPG,EIF2S1
Mitotic G2-G2/M phases	2.88	0.08	4	AJUBA,CDKN1A,DCTN2,HSP90AA1,PPP2R2A,PSMA3,PSMA4,PSMB6,PSMC4,PSMC5,PSMD3,PSMD7,TUBA1C,TUBB2A,UBC,YWHAG
UFMylation Signaling Pathway	2.87	0.125	2.646	EIF4A1,EIF4A3,EIF4E,EIF4G1,H3-3B,MYC,RAD50,XBP1
MYC Mediated Apoptosis Signaling	2.86	0.14	1.134	BID,IKBKG,MCL1,MYC,PRKAG1,PRKAR2A,TNFRSF11B
Fatty acyl-CoA biosynthesis	2.86	0.162	2.449	ACLY,ELOVL5,ELOVL7,FASN,HSD17B12,SLC27A3
ROBO SLIT Signaling Pathway	2.84	0.093	0	ARF4,ARPC5L,CDH1,CDKN1A,FOS,HES1,JUN,PRKAG1,PRKAR2A,ROBO1,VEGFA,VEGFB
Immunogenic Cell Death Signaling Pathway	2.82	0.104	3	ATF4,BCAP31,CXCL10,DAPK3,HSP90AA1,HSPA5,HSPA8,HSPA9,PGAM5,TNFRSF11B
IL-17A Signaling in Gastric Cells	2.8	0.192	ND	CCL20,CXCL10,CXCL8,FOS,JUN
The Visual Cycle	2.8	0.192	ND	AKR1B10,AKR1C3,DHRS7,RDH11,RDH5
ID1 Signaling Pathway	2.79	0.0784	2	ACVR1B,ATF3,BHLHE40,BMP2,CAV1,CDKN1A,EGR1,FGFR4,FN1,MYC,RASD1,RHOC,RRAS2,TNFRSF11B,VEGFA,VEGFB
IL-1 Signaling	2.79	0.103	2.828	ECSIT,FOS,GNA13,GNAI3,IKBKG,IL1RAP,JUN,MAP2K3,PRKAG1,PRKAR2A
Hedgehog 'off' state	2.78	0.0965	2.828	PRKAR2A,PSMA3,PSMA4,PSMB6,PSMC4,PSMC5,PSMD3,PSMD7,TUBA1C,TUBB2A,UBC
Major pathway of rRNA processing in the nucleolus and cytosol	2.77	0.0806	3.873	BOP1,BUD23,DDX21,DDX49,EMG1,EXOSC6,FTSJ3,GNL3,IMP3,IMP4,NOP56,PELP1,PES1,UTP11,UTP18
Beta-catenin independent WNT signaling	2.77	0.078	2.828	ARRB2,CLTC,MYC,NME1,NME2,NME3,PFN1,PSMA3,PSMA4,PSMB6,PSMC4,PSMC5,PSMD3,PSMD7,SCRIB,UBC
Retinoate Biosynthesis I	2.76	0.135	ND	AKR1B10,AKR1C2,AKR1C3,AKR1C4,ALDH1A1,RDH11,RDH5
Syndecan interactions	2.72	0.185	2.236	FN1,ITGAV,SDC4,THBS1,TRAPPC4
ATF4 activates genes in response to endoplasmic reticulum stress	2.72	0.185	1.342	ATF3,ATF4,CEBPG,CXCL8,EXOSC6
NFE2L2 regulates pentose phosphate pathway genes	2.72	0.375	ND	PGD,TALDO1,TKT
Neutrophil Extracellular Trap Signaling Pathway	2.72	0.063	4.6	ATP5F1A,ATP5F1B,ATP5F1D,ATP5MC1,CASP7,CHP1,CXCL8,CYC1,IGHG1,IGHM,IGLC1,MAP2K3,MCL1,NCF2,NDUFA10,NDUFA8,NDUFB10,NDUFB2,NDUFB9,SDHA,SDHB,TIMM13,TIMM50,TIMM8B,TSPO,VDAC2
Role of JAK family kinases in IL-6-type Cytokine Signaling	2.71	0.108	2.828	FOS,HSP90AA1,IRF1,MCL1,MYC,SERPINA5,STAT1,VEGFA,VEGFB
Germ Cell-Sertoli Cell Junction Signaling	2.69	0.0819	ND	ACTG1,ACTN4,CDH1,CFL1,MAP2K3,NECTIN3,RASD1,RHOC,RHOD,RND1,RRAS2,TUBA1C,TUBB2A,ZYX
ESR-mediated signaling	2.66	0.0932	3.317	CTSD,FOS,H2AC6,HSP90AA1,JUN,JUND,KPNA2,MYC,POLR2C,PPP5C,PRMT1
Sumoylation Pathway	2.66	0.099	0	ARHGDIA,CBX4,CDH1,DAXX,FOS,ISG20,JUN,RHOC,RHOD,RND1
Glycolysis I	2.65	0.179	2.236	ALDOB,ALDOC,ENO3,GPI,PGAM1
Integrin cell surface interactions	2.64	0.106	3	AGRN,BSG,CDH1,FN1,ICAM1,ITGA5,ITGAV,SPP1,THBS1
Bladder Cancer Signaling	2.63	0.0924	ND	CDH1,CDKN1A,CXCL8,ERBB2,MYC,PA2G4,RASD1,RRAS2,THBS1,VEGFA,VEGFB
Somitogenesis	2.62	0.127	2.646	PSMA3,PSMA4,PSMB6,PSMC4,PSMC5,PSMD3,PSMD7
MSP-RON Signaling in Macrophages Pathway	2.6	0.0917	2.111	ARG1,ATF4,CREB3,FOS,GRB2,IKBKG,JUN,KLKB1,RASD1,RRAS2,STAT1
Paracetamol ADME	2.58	0.172	2.236	ABCC2,ABCC3,ABCC4,SULT1C4,UGT1A9
PDGF Signaling	2.57	0.103	2.121	CAV1,CRK,FOS,GRB2,JUN,MYC,RASD1,RRAS2,STAT1
Deadenylation-dependent mRNA decay	2.57	0.125	2.646	EIF4A1,EIF4A3,EIF4E,EIF4G1,EXOSC6,LSM4,TNKS1BP1
mTOR Signaling	2.56	0.0744	1.134	DDIT4,EIF3B,EIF4A1,EIF4A3,EIF4E,EIF4EBP1,EIF4G1,PPP2R2A,PRKAG1,RASD1,RHOC,RHOD,RND1,RRAS2,VEGFA,VEGFB
RHO GTPases Activate Rhotekin and Rhophilins	2.56	0.333	ND	RHOC,RTKN,TAX1BP3
Atorvastatin ADME	2.56	0.333	ND	ABCB1,ABCC2,SLCO1B1
Malate-aspartate shuttle	2.56	0.333	ND	GOT2,MDH1,MDH2
GDP-glucose Biosynthesis	2.56	0.333	ND	HKDC1,PGM1,PGM3
Epithelial Adherens Junction Signaling	2.55	0.0823	0.832	ACVR1B,ARPC5L,CDH1,CFL1,CRK,NECTIN3,PPP2R2A,PRKAG1,RASD1,RRAS2,WWC1,YWHAG,YWHAZ
Regulation of mitotic cell cycle	2.54	0.102	3	ANAPC11,PSMA3,PSMA4,PSMB6,PSMC4,PSMC5,PSMD3,PSMD7,UBC
Translocation of SLC2A4 (GLUT4) to the plasma membrane	2.54	0.111	2.828	ACTG1,MYO1C,PRKAG1,RAB13,TUBA1C,TUBB2A,YWHAG,YWHAZ
Cargo recognition for clathrin-mediated endocytosis	2.53	0.0952	3.162	AGFG1,ARRB2,CLTC,DAB2,GPS1,GRB2,HGS,TFRC,UBC,VAMP8
Glutathione Redox Reactions I	2.51	0.167	2	GPX2,GSR,GSTA1,MGST1,MGST3
TCF dependent signaling in response to WNT	2.51	0.0758	3.873	CAV1,H2AC6,LGR4,MYC,PSMA3,PSMA4,PSMB6,PSMC4,PSMC5,PSMD3,PSMD7,SOX4,SOX6,UBC,YWHAZ
Superpathway of Melatonin Degradation	2.5	0.101	ND	CYP2A6,CYP2C18,CYP51A1,MAOB,SULT1C4,UGT1A9,UGT2A3,UGT2B10,UGT2B4
HMGB1 Signaling	2.5	0.0813	3.162	CXCL8,FOS,ICAM1,IL18,JUN,MAP2K3,RASD1,RHOC,RHOD,RND1,RRAS2,SERPINE1,TNFRSF11B
Sleep REM Signaling Pathway	2.5	0.0943	1.265	ATF4,CFL1,CREB3,CXCL8,EGR1,EIF4E,FOS,IL18,PRKAG1,PRKAR2A
Hematoma Resolution Signaling Pathway	2.49	0.0695	1.5	ARG1,CXCL8,DUSP1,FOS,FTH1,FTL,IL18,JUN,NDUFA10,NDUFA8,NDUFB10,NDUFB2,NDUFB9,PRKAG1,SOD1,STAT1,THBS1,TUBA1C
p38 MAPK Signaling	2.49	0.0887	2.333	ATF4,CREB3,DAXX,DUSP1,H3-3B,HSPB1,IL18,IL1RAP,MAP2K3,MYC,STAT1
Cytoprotection by HMOX1	2.48	0.121	2.646	ALB,COX6B1,COX6C,COX7B,COX7C,HM13,MT-CO2
γ-linolenate Biosynthesis II (Animals)	2.48	0.211	2	CYB5R3,FADS1,FADS2,SLC27A3
Spermidine Biosynthesis I	2.48	0.667	ND	AMD1,SRM
BMP signaling pathway	2.47	0.1	2.646	BMP1,BMP2,GRB2,JUN,MAGED1,PRKAG1,PRKAR2A,RASD1,RRAS2
Aggrephagy	2.46	0.136	2.449	DYNLL2,HSP90AA1,TUBA1C,TUBB2A,UBC,VCP
Acetone Degradation I (to Methylglyoxal)	2.46	0.136	ND	CYP2A6,CYP2C18,CYP51A1,DHRS7,HSD17B12,PTGR1
Tryptophan Degradation X (Mammalian, via Tryptamine)	2.45	0.161	ND	AKR1A1,AKR1B10,ALDH1A1,ALDH1B1,MAOB
Hedgehog 'on' state	2.44	0.0833	3.464	ARRB2,NME1,NME2,NME3,PSMA3,PSMA4,PSMB6,PSMC4,PSMC5,PSMD3,PSMD7,UBC
Degradation of beta-catenin by the destruction complex	2.44	0.0989	2.333	MYC,PSMA3,PSMA4,PSMB6,PSMC4,PSMC5,PSMD3,PSMD7,UBC
Xenobiotic Metabolism General Signaling Pathway	2.43	0.0798	2.646	ABCA2,FTL,GCLC,GSTA1,GSTA2,MAP2K3,MGST1,MGST3,RASD1,RRAS2,UGT1A9,UGT2B10,UGT2B4
PI3K/AKT Signaling	2.43	0.0743	1.897	CDKN1A,EIF4E,EIF4EBP1,GDF15,GRB2,HSP90AA1,IKBKG,ITGA5,ITGAV,MCL1,PPP2R2A,RASD1,RRAS2,YWHAG,YWHAZ
Pulmonary Fibrosis Idiopathic Signaling Pathway	2.42	0.0644	2.982	ACTG1,ACVR1B,AJUBA,CAV1,CDH1,EGR1,EIF4EBP1,FGFR4,FN1,FOS,GNA13,GRB2,HES1,ITGAV,JUN,MAP2K3,PINK1,RASD1,RRAS2,SERPINE1,THBS1
Aryl Hydrocarbon Receptor Signaling	2.42	0.0765	0.816	ALDH1A1,ALDH1B1,CDKN1A,CTSD,CYP2C18,FOS,GSTA1,GSTA2,HSP90AA1,HSPB1,JUN,MGST1,MGST3,MYC
ATF6 (ATF6-alpha) activates chaperone genes	2.41	0.3	ND	ATF4,HSPA5,XBP1
Glucose and Glucose-1-phosphate Degradation	2.41	0.3	ND	HKDC1,PGM1,PGM3
Glycogen Degradation II	2.41	0.3	ND	PGM1,PGM3,PYGB
Hepatic Cholestasis	2.39	0.0714	1.807	ABCB1,ABCC2,ABCC3,CHP1,CXCL8,FGFR4,HSD3B7,IKBKG,IL18,IL1RAP,JUN,PRKAG1,PRKAR2A,SLCO1B1,TNFRSF11B,TNFRSF12A
RHO GTPases activate IQGAPs	2.39	0.156	2.236	ACTG1,CDH1,CLIP1,TUBA1C,TUBB2A
Apelin Adipocyte Signaling Pathway	2.38	0.0968	1.414	GNAI3,GPX2,GSTA1,MGST1,MGST3,NCF2,PRKAG1,PRKAR2A,SOD1
Clathrin-mediated endocytosis	2.36	0.0853	3.317	ACTG1,AGFG1,ARRB2,CLTC,DAB2,GRB2,HGS,HSPA8,TFRC,UBC,VAMP8
Toll-like Receptor Signaling	2.35	0.104	2.236	ECSIT,FOS,IKBKG,IL18,JUN,MAP2K3,UBC,UBD
Fc epsilon receptor (FCERI) signaling	2.35	0.0728	1.89	AHCYL1,BCL10,FOS,GRB2,IGLC1,IKBKG,JUN,PSMA3,PSMA4,PSMB6,PSMC4,PSMC5,PSMD3,PSMD7,UBC
Gap Junction Signaling	2.3	0.0629	3.441	ACTG1,ATF4,CASP7,CAV1,CREB3,CSNK1G3,CTH,GJB1,GNAI3,GRB2,HSPA8,MYC,PRKAG1,PRKAR2A,RASD1,RRAS2,SLC39A7,TNFRSF11B,TUBA1C,TUBB2A,VDAC2
Neurotrophin/TRK Signaling	2.29	0.101	2.646	ATF4,CREB3,FOS,GRB2,JUN,MAP2K3,RASD1,RRAS2
Metallothioneins bind metals	2.29	0.273	ND	MT1E,MT1G,MT2A
Pentose Phosphate Pathway	2.29	0.273	ND	PGD,TALDO1,TKT
Mitotic G1 phase and G1/S transition	2.28	0.0833	2.714	CDKN1A,MYC,PPP2R2A,PSMA3,PSMA4,PSMB6,PSMC4,PSMC5,PSMD3,PSMD7,UBC
DNA Damage Bypass	2.27	0.125	2.449	DDB1,NPLOC4,POLD2,POLE4,UBC,VCP
Late endosomal microautophagy	2.27	0.147	2.236	CHMP2A,CHMP7,HSPA8,UBC,VPS37A
Cell Cycle Checkpoints	2.27	0.0662	4.243	ANAPC11,BABAM2,CDKN1A,CLIP1,DYNLL2,NUDC,PSMA3,PSMA4,PSMB6,PSMC4,PSMC5,PSMD3,PSMD7,RAD50,SEC13,UBC,YWHAG,YWHAZ
Aldosterone Signaling in Epithelial Cells	2.26	0.076	ND	CRYAB,DNAJB4,DNAJB9,DUSP1,HSP90AA1,HSPA4L,HSPA5,HSPA8,HSPA9,HSPB1,HSPB8,SLC12A2,TRAP1
TGF-β Signaling	2.26	0.0928	2.646	ACVR1B,BMP2,FOS,GRB2,JUN,MAP2K3,RASD1,RRAS2,SERPINE1
Transcriptional regulation by RUNX1	2.25	0.0789	3.464	CBX4,CBX6,H2AC6,OCLN,PSMA3,PSMA4,PSMB6,PSMC4,PSMC5,PSMD3,PSMD7,UBC
Caveolar-mediated Endocytosis Signaling	2.25	0.1	2	ACTG1,ALB,CAV1,COPE,COPG1,COPZ1,ITGA5,ITGAV
Thrombopoietin Signaling	2.24	0.109	2.449	FOS,GRB2,JUN,MYC,RASD1,RRAS2,STAT1
Activin Inhibin Signaling Pathway	2.24	0.0708	2.84	ACVR1B,BAMBI,CDH1,CDKN1A,FOS,IGHG1,IGHM,IGLC1,IKBKG,IL18,IL1RAP,JUN,MAP2K3,SERPINE1,TNFRSF11B
Death Receptor Signaling	2.23	0.0918	1.414	ACTG1,BID,CASP7,CYC1,DAXX,HSPB1,IKBKG,TNFRSF10B,TNFRSF21
Sleep NREM Signaling Pathway	2.22	0.0862	-2.53	ATF4,CREB3,GNAI3,MAP2K3,PRKAG1,PRKAR2A,RASD1,RRAS2,YWHAG,YWHAZ
Role of Osteoclasts in Rheumatoid Arthritis Signaling Pathway	2.22	0.0629	2.982	ADAM9,ATF4,CDH1,CHP1,CREB3,FOS,GRB2,IKBKG,IL18,IL1RAP,ITGA5,JUN,MAP2K3,RASD1,RHOC,RHOD,RND1,RRAS2,SPP1,TNFRSF11B
ERB2-ERBB3 Signaling	2.21	0.108	2.236	ERBB2,GRB2,JUN,MYC,NRG1,RASD1,RRAS2
Stearate Biosynthesis I (Animals)	2.21	0.108	ND	ACOT9,DHCR24,DHRS7,FASN,HSD17B12,PTGR1,SLC27A3
p53 Signaling	2.2	0.0909	1.667	CDKN1A,GNL3,JUN,PERP,SCO2,THBS1,TNFRSF10B,TP53I3,TP53INP1
Serotonin Degradation	2.2	0.0909	2	AKR1A1,ALDH1A1,ALDH1B1,MAOB,SULT1C4,UGT1A9,UGT2A3,UGT2B10,UGT2B4
Regulation of the Epithelial Mesenchymal Transition by Growth Factors Pathway	2.2	0.0722	2.673	CDH1,EGR1,ERBB2,ESRP2,FGFR4,FOS,GRB2,IKBKG,JUN,MAP2K3,OCLN,RASD1,RRAS2,TNFRSF11B
Protein Kinase A Signaling	2.19	0.0588	0.655	AKAP1,ANAPC11,ATF4,CHP1,CREB3,CREM,DUSP1,DUSP3,DUSP6,GNA13,GNAI3,H1-2,H3-3B,PPP1CA,PPP1R3C,PRKAG1,PRKAR2A,PTPRS,PYGB,SMPDL3A,TIMM50,VASP,YWHAG,YWHAZ
FLT3 Signaling in Hematopoietic Progenitor Cells	2.19	0.0976	1.89	ATF4,CREB3,EIF4E,EIF4EBP1,GRB2,RASD1,RRAS2,STAT1
Galactose catabolism	2.18	0.5	ND	GALK1,PGM1
Cell surface interactions at the vascular wall	2.18	0.0698	3.873	BSG,CAV1,CEACAM1,FN1,GRB14,GRB2,IGHM,IGLC1,ITGA5,ITGAV,MIF,PPIA,SDC4,SLC3A2,TNFRSF10B
Ketogenesis	2.17	0.25	ND	ACAT2,BDH1,HMGCS1
γ-glutamyl Cycle	2.17	0.25	ND	GCLC,GCLM,GSS
UDP-N-acetyl-D-galactosamine Biosynthesis II	2.17	0.25	ND	GPI,HKDC1,PGM3
Androgen Biosynthesis	2.16	0.174	ND	AKR1C3,EBP,GSTA1,HSD3B7
Melatonin Degradation I	2.16	0.0964	ND	CYP2A6,CYP2C18,CYP51A1,SULT1C4,UGT1A9,UGT2A3,UGT2B10,UGT2B4
Neuregulin Signaling	2.15	0.084	2.236	CRK,ERBB2,GRB2,HSP90AA1,ITGA5,ITGAV,MYC,NRG1,RASD1,RRAS2
Gap junction trafficking and regulation	2.14	0.118	2.449	ACTG1,CLTC,DAB2,GJB1,TUBA1C,TUBB2A
EIF2 Signaling	2.14	0.0672	-0.707	ATF3,ATF4,EIF2S1,EIF3B,EIF4A1,EIF4A3,EIF4E,EIF4G1,GRB2,HSPA5,MYC,PPP1CA,RASD1,RRAS2,VEGFA,WARS1
Agrin Interactions at Neuromuscular Junction	2.1	0.103	2.449	ACTG1,AGRN,ERBB2,JUN,NRG1,RASD1,RRAS2
Tumoricidal Function of Hepatic Natural Killer Cells	2.1	0.167	ND	BID,CASP7,ENDOG,ICAM1
Insulin Receptor Signaling	2.09	0.0786	1.667	ACLY,CRK,EIF4E,EIF4EBP1,GRB2,PPP1CA,PPP1R3C,PRKAG1,PRKAR2A,RASD1,RRAS2
Tumor Microenvironment Pathway	2.08	0.0722	3.606	ARG1,CXCL8,FN1,FOS,ICAM1,ITGA5,JUN,MYC,RASD1,RRAS2,SPP1,VEGFA,VEGFB
Glucose metabolism	2.07	0.093	2.828	ALDOB,ALDOC,ENO3,GPI,HKDC1,PFKFB3,PGAM1,SEC13
Spliceosomal Cycle	2.06	0.113	2	DDX42,EIF4A3,HSPA8,PLRG1,SF3B5,SF3B6
Apoptosis Signaling	2.04	0.0857	1.134	BID,CAPNS1,CASP7,CYC1,ENDOG,IKBKG,MCL1,RASD1,RRAS2
Metabolism of cofactors	2.03	0.16	2	ACO1,COQ9,HSP90AA1,SPR
Ephrin Receptor Signaling	2.03	0.069	3.162	ARPC5L,ATF4,CFL1,CREB3,CRK,GNA13,GNAI3,GRB2,ITGA5,ITGAV,RASD1,RRAS2,VEGFA,VEGFB
Retinol Biosynthesis	2.02	0.111	ND	AKR1B10,AKR1C3,CES1,CES3,DHRS7,RDH11
Ion channel transport	2.02	0.071	3.606	ASPH,ATP13A1,ATP1A1,ATP2C1,ATP6AP1,ATP6V0B,ATP6V0D1,ATP6V1A,ATP6V1F,CUTC,FXYD2,SLC17A3,UBC
NAFLD Signaling Pathway	2.01	0.0667	3.357	ATF4,CASP7,CTSB,CXCL8,FASN,FOS,HMGCR,IKBKG,IL18,JUN,PPP2R2A,PRKAG1,TNFRSF10B,TNFRSF11B,XBP1
Sheddase Signaling Pathway	1.99	0.0683	1.069	BSG,CCN1,CDH1,DDIT4,ELF3,ETS2,FN1,FOS,GNAI3,IGFBP5,ITGA5,ITGAV,JUN,VEGFA
Intrinsic Pathway for Apoptosis	1.98	0.109	2.449	BID,C1QBP,CASP7,DYNLL2,YWHAG,YWHAZ
Amino acids regulate mTORC1	1.98	0.109	2.449	ATP6V0B,ATP6V0D1,ATP6V1A,ATP6V1F,LAMTOR1,SEC13
Extracellular matrix organization	1.98	0.0841	3	AGRN,CEACAM1,FN1,ITGA5,ITGAV,LAMB2,PTPRS,SERPINE1,TTR
NAP1L1 Transcription Regulation Signaling Pathway	1.98	0.0899	2.828	CDKN1A,H3-3B,JUN,MCL1,MYC,TUBA1C,TUBB2A,USP14
Role of IL-17A in Psoriasis	1.98	0.214	ND	CCL20,CXCL6,CXCL8
Superpathway of Serine and Glycine Biosynthesis I	1.97	0.4	ND	PHGDH,SHMT2
Arginine Degradation I (Arginase Pathway)	1.97	0.4	ND	AGMAT,ARG1
Pyrimidine Deoxyribonucleotides De Novo Biosynthesis I	1.97	0.154	ND	AK4,NME1,NME2,NME3
Colorectal Cancer Metastasis Signaling	1.97	0.063	3.051	CDH1,FOS,GNA13,GNAI3,GRB2,JUN,MYC,PRKAG1,PRKAR2A,RASD1,RHOC,RHOD,RND1,RRAS2,STAT1,VEGFA,VEGFB
Mitophagy	1.97	0.125	2.236	PGAM5,PINK1,SQSTM1,UBC,VDAC2
Telomerase Signaling	1.96	0.0833	1.89	CDKN1A,ELF3,ETS2,GRB2,HSP90AA1,MYC,PPP2R2A,RASD1,RRAS2
CD27 Signaling in Lymphocytes	1.95	0.107	1	BID,CYC1,FOS,IKBKG,JUN,MAP2K3
Pathogen Induced Cytokine Storm Signaling Pathway	1.93	0.0573	3.9	BHLHE40,CASP7,CCL20,CDH1,CXCL10,CXCL6,CXCL8,CXCL9,FOS,FTH1,FTL,HMGCR,IL18,IL1RAP,IRF1,JUN,MYC,STAT1,TNFRSF10B,TNFRSF11B,VEGFA,VEGFB
Pyroptosis	1.91	0.148	2	CHMP2A,CHMP7,IL18,IRF1
IL-17 Signaling	1.91	0.0688	3.051	CCL20,CXCL8,DEFB1,FOS,HSP90AA1,IL18,JUN,MAP2K3,RASD1,RRAS2,TNFRSF11B,VEGFA,VEGFB
Regulation of eIF4 and p70S6K Signaling	1.91	0.0688	1	EIF2S1,EIF3B,EIF4A1,EIF4A3,EIF4E,EIF4EBP1,EIF4G1,GRB2,ITGA5,ITGAV,PPP2R2A,RASD1,RRAS2
HSP90 chaperone cycle for steroid hormone receptors in the presence of ligand	1.91	0.105	2.449	DCTN2,DYNLL2,HSP90AA1,HSPA8,TUBA1C,TUBB2A
Senescence-Associated Secretory Phenotype (SASP)	1.91	0.0946	2.646	ANAPC11,CDKN1A,CXCL8,FOS,H2AC6,JUN,UBC
Phenylalanine Degradation IV (Mammalian, via Side Chain)	1.89	0.2	ND	GOT2,MAOB,SLC27A3
Pyrimidine Ribonucleotides Interconversion	1.88	0.119	ND	AK4,ENTPD5,NME1,NME2,NME3
Extra-nuclear estrogen signaling	1.88	0.0933	2.646	CAV1,CAV2,FOS,GNAI3,HSP90AA1,HSPB1,PRMT1
Nicotine Degradation III	1.88	0.0933	ND	CYP2A6,CYP2C18,CYP51A1,UGT1A9,UGT2A3,UGT2B10,UGT2B4
ERBB Signaling	1.87	0.086	2.449	ERBB2,FOS,GRB2,JUN,MAP2K3,NRG1,RASD1,RRAS2
TR/RXR Activation	1.87	0.0763	2.646	AKR1C2,AKR1C3,ANGPTL8,FASN,H3-3B,ITGA5,PINK1,SREBF2,VEGFA,VEGFB
mRNA 3 Prime End Processing Signaling Pathway	1.86	0.0804	2.121	EIF4G1,EXOSC6,H3-3B,HNRNPC,IGHM,MYC,PCBP1,PPP1CA,PPP1R3C
Regulation of Actin-based Motility by Rho	1.86	0.0804	2.449	ARHGDIA,ARPC5L,CFL1,ITGA5,ITGAV,PFN1,RHOC,RHOD,RND1
Hepatic Fibrosis / Hepatic Stellate Cell Activation	1.86	0.0677	ND	BAMBI,CXCL8,CXCL9,FN1,ICAM1,IGFBP5,IL1RAP,KLF6,SERPINE1,STAT1,TNFRSF11B,VEGFA,VEGFB
Sulfur amino acid metabolism	1.86	0.143	2	CTH,GOT2,SLC25A10,TXN2
MTOR signalling	1.86	0.143	2	EIF4E,EIF4EBP1,EIF4G1,LAMTOR1
HGF Signaling	1.85	0.0758	1.633	CDKN1A,ELF3,ETS2,FOS,GRB2,ITGA5,ITGAV,JUN,RASD1,RRAS2
Interferon alpha/beta signaling	1.85	0.0921	2.646	EGR1,IFIT2,IRF1,ISG20,OASL,STAT1,UBC
DNA Double Strand Break Response	1.84	0.102	2.449	BABAM2,KPNA2,PPP5C,RAD50,SMARCA5,UBC
Oncostatin M Signaling	1.84	0.116	2	GRB2,MT2A,RASD1,RRAS2,STAT1
P2Y Purinergic Receptor Signaling Pathway	1.83	0.0752	2.333	ATF4,CREB3,FOS,GNAI3,JUN,MYC,PRKAG1,PRKAR2A,RASD1,RRAS2
NOD1/2 Signaling Pathway	1.83	0.067	3.606	CXCL8,FOS,HSP90AA1,HSPA5,HSPA8,HSPA9,IKBKG,IL18,JUN,MAP2K3,RIPK2,SLC15A1,SLC15A4
Chronic Myeloid Leukemia Signaling	1.81	0.0605	3	ABCB1,CDKN1A,CHP1,CRK,FOS,GRB2,HES1,HSP90AA1,IKBKG,JUN,MCL1,MYC,PA2G4,PRKAG1,RASD1,RRAS2,SPP1
Processing of SMDT1	1.81	0.188	ND	AFG3L2,PHB1,PMPCA
Endometrial Cancer Signaling	1.81	0.1	1	CDH1,ERBB2,GRB2,MYC,RASD1,RRAS2
SLC15A4:TASL-dependent IRF5 activation	1.81	0.333	ND	IKBKG,SLC15A4
Arginine Biosynthesis IV	1.81	0.333	ND	ASS1,OTC
Pentose Phosphate Pathway (Non-oxidative Branch)	1.81	0.333	ND	TALDO1,TKT
GDP-mannose Biosynthesis	1.81	0.333	ND	GPI,PMM2
Synaptic Long Term Potentiation	1.81	0.0746	1.667	ATF4,CHP1,CREB3,PPP1CA,PPP1R1A,PPP1R3C,PRKAG1,PRKAR2A,RASD1,RRAS2
Corticotropin Releasing Hormone Signaling	1.8	0.0714	2.646	ATF4,CREB3,CTH,FOS,GNAI3,JUN,JUND,PRKAG1,PRKAR2A,SLC39A7,VEGFA
EGR2 and SOX10-mediated initiation of Schwann cell myelination	1.8	0.138	2	CYP51A1,GJB1,HMGCR,SREBF2
Elastic fibre formation	1.8	0.114	2.236	BMP2,FN1,ITGA5,ITGAV,LOXL4
Prolactin Signaling	1.8	0.0833	2.646	FOS,GRB2,IRF1,JUN,MYC,RASD1,RRAS2,STAT1
Role of MAPK Signaling in Promoting the Pathogenesis of Influenza	1.79	0.0783	3	ATP6AP1,ATP6V0B,ATP6V0D1,ATP6V1A,ATP6V1F,JUN,MAP2K3,RASD1,RRAS2
VDR/RXR Activation	1.79	0.0897	ND	CDKN1A,CXCL10,GTF2B,HES1,IGFBP5,PSMC5,SPP1
PKR-mediated signaling	1.79	0.0897	2.646	CENPX,EIF2S1,HSPA8,IKBKG,STAT1,TUBA1C,TUBB2A
Eicosanoid Signaling	1.79	0.0601	4	ABCC4,AKR1C3,AP1G1,AP1S1,ARRB2,ATF4,CREB3,EGR1,GNAI3,HSPB1,MYC,PRKAG1,PRKAR2A,RASD1,RRAS2,VEGFA,VEGFB
VEGF Signaling	1.77	0.0825	2.449	ACTG1,ACTN4,EIF2S1,GRB2,RASD1,RRAS2,VEGFA,VEGFB
Thyroid Cancer Signaling	1.76	0.0886	1.89	CDH1,CXCL8,FOS,JUN,MYC,RASD1,RRAS2
Interleukin-10 signaling	1.76	0.111	2.236	CCL20,CXCL10,CXCL8,ICAM1,IL18
Pyrimidine Ribonucleotides De Novo Biosynthesis	1.76	0.111	ND	AK4,ENTPD5,NME1,NME2,NME3
Interferon gamma signaling	1.75	0.0816	2.828	GBP1,GBP5,ICAM1,IRF1,MT2A,OASL,STAT1,YBX1
Melanocyte Development and Pigmentation Signaling	1.75	0.0816	2.646	ATF4,CREB3,CRK,GRB2,PRKAG1,PRKAR2A,RASD1,RRAS2
Atherosclerosis Signaling	1.74	0.073	3	ALB,APOC2,APOC3,APOE,CLU,CXCL8,ICAM1,IL18,SAA4,TNFRSF12A
IL-17A Signaling in Fibroblasts	1.73	0.0875	1.89	ELF3,FN1,FOS,IKBKG,JUN,P4HB,ZC3H12A
IL-7 Signaling Pathway	1.73	0.0875	1.89	GRB2,IGHG1,IGHM,JUN,MCL1,MYC,STAT1
Serotonin Receptor Signaling	1.73	0.053	3.266	ARRB2,ATF4,CAV1,CAV2,CDH1,CREB3,CXCL8,EIF4EBP1,GNA13,GNAI3,H3-3B,JUN,MAOB,MAP2K3,MYC,OCLN,PRKAG1,PRKAR2A,RASD1,RHOC,RHOD,RND1,RRAS2,SPR,SQSTM1
Role of IL-17F in Allergic Inflammatory Airway Diseases	1.72	0.109	ND	ATF4,CREB3,CXCL10,CXCL6,CXCL8
IL-3 Signaling	1.71	0.0864	2.449	CHP1,FOS,GRB2,JUN,RASD1,RRAS2,STAT1
Chemokine Signaling	1.71	0.0864	1.633	CAMK1,CFL1,FOS,GNAI3,JUN,RASD1,RRAS2
Dopamine Receptor Signaling	1.71	0.0864	ND	MAOB,PPP1CA,PPP1R3C,PPP2R2A,PRKAG1,PRKAR2A,SPR
AMPK Signaling	1.7	0.0612	0.302	AK4,ATF4,CDKN1A,CREB3,EIF4EBP1,FASN,GNA13,GNAI3,HMGCR,MAP2K3,PFKFB3,PPM1G,PPP2R2A,PRKAG1,PRKAR2A
Virus Entry via Endocytic Pathways	1.69	0.075	2.828	ACTG1,AP1G1,AP1S1,CAV1,CLTC,ITGA5,RASD1,RRAS2,TFRC
RHO GTPases Activate Formins	1.69	0.0714	3.162	ACTG1,CLIP1,DYNLL2,NUDC,PFN1,RHOC,RHOD,SEC13,TUBA1C,TUBB2A
Estrogen Biosynthesis	1.68	0.106	ND	AKR1C3,CYP2A6,CYP2C18,CYP51A1,HSD17B12
Peroxisomal protein import	1.68	0.0938	2.449	ACAA1,ACOX1,AGPS,BAAT,EPHX2,UBC
eNOS Signaling	1.68	0.0683	-0.333	AQP3,CAV1,HSP90AA1,HSPA5,HSPA8,HSPA9,NOSIP,PRKAG1,PRKAR2A,VEGFA,VEGFB
Protein Sorting Signaling Pathway	1.68	0.0659	3.464	AP1G1,AP1S1,CLTC,COPE,COPG1,COPZ1,PRKAG1,PRKAR2A,SEC13,SEC24D,TMED9,VPS29
Fructose metabolism	1.67	0.286	ND	ALDH1A1,ALDOB
Wax and plasmalogen biosynthesis	1.67	0.286	ND	AGPS,DHRS7B
Epithelial-Mesenchymal Transition (EMT) during gastrulation	1.67	0.286	ND	CDH1,OCLN
Ceramide Biosynthesis	1.67	0.286	ND	SPTSSA,SPTSSB
Arginine Degradation VI (Arginase 2 Pathway)	1.67	0.286	ND	AGMAT,ARG1
Mineralocorticoid Biosynthesis	1.67	0.167	ND	EBP,GSTA1,HSD3B7
Estrogen-Dependent Breast Cancer Signaling	1.65	0.0843	2.236	ATF4,CREB3,FOS,HSD17B12,JUN,RASD1,RRAS2
JAK/STAT Signaling	1.65	0.0843	1.633	CDKN1A,FOS,GRB2,JUN,RASD1,RRAS2,STAT1
BEX2 Signaling Pathway	1.65	0.0843	1.134	CDKN1A,ERBB2,JUN,PPP2R2A,SPP1,VEGFA,VEGFB
Synaptogenesis Signaling Pathway	1.64	0.0568	3	APOE,ARPC5L,ATF4,CDH1,CDH6,CFL1,CREB3,CRK,EIF4EBP1,GRB2,HSPA8,NECTIN3,PRKAG1,PRKAR2A,RASD1,RRAS2,SGTA,THBS1
RAR Activation	1.63	0.053	3.273	ACVR1B,AKR1C3,ALDH1A1,ATF4,CDKN1A,CITED2,CREB3,CXCL8,DUSP1,FOS,IL18,JUN,PRKAG1,PRKAR2A,PRMT1,PSMC5,RDH11,RDH5,RHOC,RHOD,RND1,SMPDL3A,VEGFA
Nicotine Degradation II	1.63	0.0833	ND	CYP2A6,CYP2C18,CYP51A1,UGT1A9,UGT2A3,UGT2B10,UGT2B4
Circadian Rhythm Signaling	1.62	0.0586	ND	ATF4,BHLHE40,CREB3,CTH,EIF4E,EIF4EBP1,GNAI3,H3-3B,MAP2K3,MYC,NFIL3,PRKAG1,PRKAR2A,RASD1,RRAS2,SLC39A7
Induction of Apoptosis by HIV1	1.62	0.0909	1.342	BID,CYC1,DAXX,IKBKG,SLC25A10,TNFRSF11B
MAPK targets/ Nuclear events mediated by MAP kinases	1.61	0.121	2	DUSP3,DUSP6,FOS,JUN
iNOS Signaling	1.61	0.102	2	FOS,IKBKG,IRF1,JUN,STAT1
Glucocorticoid Biosynthesis	1.6	0.158	ND	EBP,GSTA1,HSD3B7
Activation of NMDA receptors and postsynaptic events	1.6	0.0824	2.646	CAMK1,KPNA2,NRG1,PRKAG1,PRKAR2A,TUBA1C,TUBB2A
Macroautophagy	1.59	0.0896	2.449	CHMP2A,CHMP7,DYNLL2,LAMTOR1,PRKAG1,WDR45B
Wound Healing Signaling Pathway	1.59	0.0593	3.873	ACVR1B,CXCL8,FN1,FOS,GRB2,IL18,IL1RAP,JUN,MAP2K3,RASD1,RRAS2,STAT1,TNFRSF11B,VEGFA,VEGFB
Signaling by ERBB2	1.58	0.1	2.236	ERBB2,GRB2,HSP90AA1,NRG1,UBC
Signaling by NOTCH3	1.58	0.1	2	HES1,STAT1,UBC,WWC1,YBX1
Macrophage Classical Activation Signaling Pathway	1.58	0.0638	1.508	ACO2,CCL20,CXCL10,CXCL8,CXCL9,IKBKG,IL18,IRF1,NCF2,SDHA,SDHB,STAT1
MicroRNA Biogenesis Signaling Pathway	1.58	0.0638	2.309	DDX1,EXOSC6,HSP90AA1,HSPA8,MYC,POLR2C,RASD1,RRAS2,SEC13,TSN,VEGFA,ZC3H12A
CXCR4 Signaling	1.57	0.0659	2.828	CRK,EGR1,FOS,GNA13,GNAI3,JUN,RASD1,RHOC,RHOD,RND1,RRAS2
Coronavirus Pathogenesis Pathway	1.56	0.0616	0.577	ADAM9,ATF4,ATP6AP1,ATP6V1A,CXCL8,EEF1A2,EIF4E,FOS,JUN,PA2G4,SERPINE1,STAT1,ZC3HAV1
Histidine catabolism	1.55	0.25	ND	AMDHD1,HAL
Sucrose Degradation V (Mammalian)	1.55	0.25	ND	ALDOB,ALDOC
Phosphatidylethanolamine Biosynthesis II	1.55	0.25	ND	PCYT2,SELENOI
Histidine Degradation III	1.55	0.25	ND	AMDHD1,HAL
D-myo-inositol (1,4,5,6)-Tetrakisphosphate Biosynthesis	1.55	0.0632	3	ATP1A1,DUSP1,DUSP6,EPHX2,MTMR4,NUDT9,PGAM5,PPP1CA,PPP1R1A,PPP1R3C,PPP2R2A,PPP5C
D-myo-inositol (3,4,5,6)-tetrakisphosphate Biosynthesis	1.55	0.0632	3	ATP1A1,DUSP1,DUSP6,EPHX2,MTMR4,NUDT9,PGAM5,PPP1CA,PPP1R1A,PPP1R3C,PPP2R2A,PPP5C
Transcriptional activity of SMAD2/SMAD3:SMAD4 heterotrimer	1.55	0.098	1.342	MYC,SERPINE1,STAT1,UBC,YBX1
Endocannabinoid Developing Neuron Pathway	1.55	0.0709	1.633	ATF4,CREB3,GNAI3,MAP2K3,MGLL,PRKAG1,PRKAR2A,RASD1,RRAS2
Interleukin-12 family signaling	1.54	0.15	ND	CANX,P4HB,STAT1
Maturation of TCA enzymes and regulation of TCA cycle	1.54	0.15	ND	ACO2,SDHA,SDHB
Paxillin Signaling	1.54	0.0748	2.449	ACTG1,ACTN4,CRK,GRB2,ITGA5,ITGAV,RASD1,RRAS2
Oxidative Stress Induced Senescence	1.53	0.0795	2.449	CBX4,CBX6,FOS,H2AC6,JUN,MAP2K3,UBC
Glycerophospholipid biosynthesis	1.53	0.0703	3	BCHE,CPNE3,ETNPPL,MGLL,PCTP,PCYT1A,PCYT2,PTDSS1,SELENOI
GNRH Signaling	1.52	0.0625	3.317	ATF4,CREB3,EGR1,FOS,GNAI3,GRB2,JUN,MAP2K3,PRKAG1,PRKAR2A,RASD1,RRAS2
B-WICH complex positively regulates rRNA expression	1.51	0.0962	2.236	DDX21,H2AC6,MYO1C,POLR1A,SMARCA5
Apoptotic execution phase	1.51	0.0962	2.236	BCAP31,CASP7,CDH1,H1-2,OCLN
TNFR1 Signaling	1.51	0.0962	2.236	BID,CASP7,FOS,IKBKG,JUN
Regulation of Cellular Mechanics by Calpain Protease	1.51	0.0787	2	ACTN4,CAPNS1,GRB2,ITGA5,ITGAV,RASD1,RRAS2
Xenobiotic Metabolism AHR Signaling Pathway	1.5	0.0734	1	ALDH1A1,ALDH1B1,GSTA1,GSTA2,HSP90AA1,MGST1,MGST3,UGT1A9
Cardiac Hypertrophy Signaling	1.5	0.0577	2.887	CHP1,EIF4E,GNA13,GNAI3,GRB2,HSPB1,JUN,MAP2K3,PRKAG1,PRKAR2A,RASD1,RHOC,RHOD,RND1,RRAS2
G Beta Gamma Signaling	1.49	0.0692	2.828	CAV1,CAV2,GNA13,GNAI3,GRB2,PRKAG1,PRKAR2A,RASD1,RRAS2
Branched-chain amino acid catabolism	1.49	0.143	ND	BCKDHA,ECHS1,MCCC1
Glioma Invasiveness Signaling	1.49	0.0845	2	ITGAV,RASD1,RHOC,RHOD,RND1,RRAS2
Oxytocin Signaling Pathway	1.47	0.0561	4	ARRB2,ATF4,CHP1,CREB3,CTH,CXCL8,FOS,GNA13,GNAI3,GRB2,HSPB1,PRKAG1,PRKAR2A,RASD1,RRAS2,SLC39A7
Acetyl-CoA Biosynthesis III (from Citrate)	1.47	1	ND	ACLY
Methylglyoxal Degradation VI	1.47	1	ND	LDHD
L-cysteine Degradation II	1.47	1	ND	CTH
Citrulline Degradation	1.47	1	ND	OTC
Ceramide Signaling	1.46	0.0769	2.449	CTSD,FOS,JUN,PPP2R2A,RASD1,RRAS2,TNFRSF11B
IL-33 Signaling Pathway	1.46	0.0612	2.887	ATF4,CASP7,CREB3,CXCL8,FOS,ICAM1,IKBKG,IL18,IL1RAP,JUN,PRKAG1,PRKAR2A
Lipophagy	1.46	0.222	ND	HSPA8,PRKAG1
Pathogenesis of Multiple Sclerosis	1.46	0.222	ND	CXCL10,CXCL9
UVB-Induced MAPK Signaling	1.45	0.0926	2	EIF4E,EIF4EBP1,FOS,H3-3B,JUN
Mitochondrial Fatty Acid Beta-Oxidation	1.45	0.108	2	ACOT9,DBI,ECHS1,PCTP
Superpathway of Methionine Degradation	1.45	0.108	2	AHCYL1,CTH,GOT2,PRMT1
Acute Myeloid Leukemia Signaling	1.44	0.0761	2	EIF4EBP1,GRB2,MAP2K3,MYC,PIM2,RASD1,RRAS2
Processing of Capped Intron-Containing Pre-mRNA	1.44	0.0556	4	DDX42,EIF4A3,EIF4E,FAM50A,HNRNPC,HSPA8,LSM4,PCBP1,PLRG1,POLR2C,PPIL1,RBM42,SEC13,SF3B5,SF3B6,YBX1
Insertion of tail-anchored proteins into the endoplasmic reticulum membrane	1.44	0.136	ND	PRNP,SEC61G,SGTA
Chaperone Mediated Autophagy	1.44	0.136	ND	HSP90AA1,HSPA8,UBC
14-3-3-mediated Signaling	1.43	0.0677	2.449	FOS,GRB2,JUN,RASD1,RRAS2,TUBA1C,TUBB2A,YWHAG,YWHAZ
Signaling by PTK6	1.42	0.0909	2.236	CRK,ERBB2,NRG1,PELP1,UBC
RHOGDI Signaling	1.42	0.0588	-1.667	ACTG1,ARHGDIA,ARPC5L,CDH1,CDH6,CFL1,GNA13,GNAI3,ITGA5,ITGAV,RHOC,RHOD,RND1
TWEAK Signaling	1.41	0.105	1	BID,CASP7,IKBKG,TNFRSF12A
Relaxin Signaling	1.4	0.0641	2.236	CTH,FOS,GNA13,GNAI3,JUN,PRKAG1,PRKAR2A,SLC39A7,SMPDL3A,VEGFA
Binding and Uptake of Ligands by Scavenger Receptors	1.4	0.0702	2.828	ALB,AMBP,APOE,FTH1,FTL,HSP90AA1,HYOU1,IGLC1
Signaling by ROBO receptors	1.39	0.0569	3.464	EIF4A3,EIF4G1,PFN1,PRKAR2A,PSMA3,PSMA4,PSMB6,PSMC4,PSMC5,PSMD3,PSMD7,ROBO1,UBC,VASP
3-phosphoinositide Degradation	1.39	0.0597	3	ATP1A1,DUSP1,DUSP6,EPHX2,MTMR4,NUDT9,PGAM5,PPP1CA,PPP1R1A,PPP1R3C,PPP2R2A,PPP5C
CDK5 Signaling	1.38	0.0696	1.134	EGR1,PPP1CA,PPP1R3C,PPP2R2A,PRKAG1,PRKAR2A,RASD1,RRAS2
Nuclear Cytoskeleton Signaling Pathway	1.38	0.058	3.464	ACTG1,CDH1,CDH6,DCTN2,DYNLL2,EGR1,FN1,ITGA5,ITGAV,SEC13,TUBA1C,TUBB2A,XRCC6
S100 Family Signaling Pathway	1.38	0.0457	4.564	ABCB1,ANXA2,ATF4,ATP5F1A,ATP5F1B,ATP5F1D,BSG,CASP7,CCL20,CDH1,CDKN1A,CREB3,CTSD,CXCL8,ERBB2,FGFR4,FOS,GPRC5B,GPRC5C,IGHG1,IGHM,IGLC1,IL18,JUN,LGR4,MAP2K3,NCF2,OCLN,PRKAG1,PRKAR2A,RTKN,S100A10,S100A16,TPM1,VEGFA,VEGFB
MAP kinase activation	1.38	0.103	2	IKBKG,MAP2K3,RIPK2,UBC
NGF-stimulated transcription	1.38	0.103	2	EGR1,FOS,JUND,TRIB1
Dopamine Degradation	1.38	0.103	ND	ALDH1A1,ALDH1B1,MAOB,SULT1C4
Neurotransmitter clearance	1.37	0.2	ND	BCHE,SLC22A1
Caspase activation via Dependence Receptors in the absence of ligand	1.37	0.2	ND	DAPK3,MAGED1
Prednisone ADME	1.37	0.2	ND	ABCB1,ALB
CSDE1 Signaling Pathway	1.37	0.0877	1.342	FN1,FOS,HNRNPC,MYC,SDC4
Prostate Cancer Signaling	1.37	0.069	0.707	ATF4,CDKN1A,CREB3,GRB2,HSP90AA1,PA2G4,RASD1,RRAS2
GDNF Family Ligand-Receptor Interactions	1.36	0.0789	2.236	DOK4,FOS,GRB2,JUN,RASD1,RRAS2
Agranulocyte Adhesion and Diapedesis	1.36	0.0575	ND	ACTG1,CCL20,CLDN1,CXCL10,CXCL6,CXCL8,CXCL9,FN1,GNAI3,ICAM1,IL18,ITGA5,SDC4
Hereditary Breast Cancer Signaling	1.35	0.0652	1.667	CDKN1A,POLR2C,RAD50,RASD1,RRAS2,UBC,UBD,VEGFA,VEGFB
RAC Signaling	1.35	0.0652	2.449	ARPC5L,CFL1,ITGA5,ITGAV,JUN,NCF2,PARD3,RASD1,RRAS2
Intra-Golgi and retrograde Golgi-to-ER traffic	1.35	0.0588	3.464	ARF4,ARFGAP2,ARFGAP3,COPE,COPG1,COPZ1,DCTN2,DYNLL2,PAFAH1B2,TMED9,TUBA1C,TUBB2A
Signaling by PDGF	1.34	0.0862	2.236	CRK,GRB2,SPP1,STAT1,THBS1
Cancer Drug Resistance by Drug Efflux	1.34	0.0862	2	ABCB1,ABCC2,RASD1,RRAS2,YBX1
Angiopoietin Signaling	1.34	0.0779	1	CRK,GRB14,GRB2,IKBKG,RASD1,RRAS2
Tryptophan Degradation III (Eukaryotic)	1.34	0.125	ND	ACAT2,KYNU,L3HYPDH
Cysteine Biosynthesis III (mammalia)	1.34	0.125	ND	AHCYL1,CTH,PRMT1
HEY1 Signaling Pathway	1.33	0.0621	1.897	ACVR1B,BMP1,BMP2,CDKN1A,ERBB2,GRB2,PINK1,PRKAG1,VEGFA,VEGFB
D-myo-inositol-5-phosphate Metabolism	1.32	0.0583	3	ATP1A1,DUSP1,DUSP6,EPHX2,MTMR4,NUDT9,PGAM5,PPP1CA,PPP1R1A,PPP1R3C,PPP2R2A,PPP5C
Granulocyte Adhesion and Diapedesis	1.32	0.0583	ND	CCL20,CLDN1,CXCL10,CXCL6,CXCL8,CXCL9,GNAI3,ICAM1,IL18,IL1RAP,SDC4,TNFRSF11B
Role of Osteoblasts, Osteoclasts and Chondrocytes in Rheumatoid Arthritis	1.32	0.0568	ND	BMP1,BMP2,CHP1,CSNK1G3,FOS,IKBKG,IL18,IL1RAP,ITGA5,JUN,MAP2K3,SPP1,TNFRSF11B
Signaling by FGFR4	1.31	0.0976	2	FGFR4,GRB2,KLB,UBC
Signaling by MET	1.29	0.0759	2.449	CRK,FN1,GRB2,HGS,LAMB2,UBC
MyD88 cascade initiated on plasma membrane	1.29	0.12	ND	ECSIT,IKBKG,UBC
Mitochondrial RNA degradation	1.29	0.12	ND	GRSF1,MT-CO2,TBRG4
Putrescine Degradation III	1.29	0.12	ND	ALDH1A1,ALDH1B1,MAOB
Pexophagy	1.29	0.182	ND	SQSTM1,UBC
Oleate Biosynthesis II (Animals)	1.29	0.182	ND	FADS1,FADS2
Ketolysis	1.29	0.182	ND	ACAT2,BDH1
Glycine Betaine Degradation	1.29	0.182	ND	SDSL,SHMT2
Thyroid Hormone Metabolism II (via Conjugation and/or Degradation)	1.29	0.0833	ND	SULT1C4,UGT1A9,UGT2A3,UGT2B10,UGT2B4
Ethanol Degradation II	1.28	0.0952	ND	ACSS2,AKR1A1,ALDH1A1,ALDH1B1
ATM Signaling	1.28	0.07	0	ATF4,BID,CDKN1A,CREB3,JUN,PPP2R2A,RAD50
Renin-Angiotensin Signaling	1.28	0.0661	2.449	FOS,GRB2,JUN,PRKAG1,PRKAR2A,RASD1,RRAS2,STAT1
Dopamine-DARPP32 Feedback in cAMP Signaling	1.27	0.0588	1.265	ATF4,CHP1,CREB3,CREM,CSNK1G3,GNAI3,PPP1CA,PPP1R3C,PPP2R2A,PRKAG1,PRKAR2A
Bupropion Degradation	1.25	0.115	ND	CYP2A6,CYP2C18,CYP51A1
Degradation of the extracellular matrix	1.25	0.0741	2.449	BMP1,BSG,CAPNS1,CDH1,FN1,SPP1
RHOA Signaling	1.24	0.065	2.646	ACTG1,ARPC5L,CDC42EP1,CFL1,GNA13,PFN1,RTKN,SEPTIN9
Primary Immunodeficiency Signaling	1.24	0.0806	ND	IGHG1,IGHM,IGLC1,IKBKG,TAP1
L1CAM interactions	1.23	0.0645	2.828	ACTG1,CD24,CLTC,HSPA8,ITGA5,ITGAV,TUBA1C,TUBB2A
GPER1 signaling	1.22	0.068	2.646	FN1,GNAI3,ITGA5,NME1,NME2,NME3,PRKAR2A
TAK1-dependent IKK and NF-kappa-B activation	1.22	0.0909	2	IKBKG,RIPK2,UBC,USP14
Insulin Secretion Signaling Pathway	1.21	0.0526	3.207	ATF4,CREB3,EIF2S1,EIF4A1,EIF4A3,EIF4E,EIF4EBP1,EIF4G1,PRKAG1,PRKAR2A,SEC61G,SRP68,SSR3,SSR4,STAT1
IL-2 Signaling	1.21	0.0794	ND	FOS,GRB2,JUN,RASD1,RRAS2
BMAL1:CLOCK,NPAS2 activates circadian gene expression	1.21	0.111	ND	BHLHE40,BMAL2,SERPINE1
Integrin signaling	1.21	0.111	ND	CRK,FN1,GRB2
Ethanol Degradation IV	1.21	0.111	ND	ACSS2,ALDH1A1,ALDH1B1
RNA polymerase II transcribes snRNA genes	1.21	0.0723	2.449	GTF2B,INTS10,INTS11,NABP2,PHAX,POLR2C
3-phosphoinositide Biosynthesis	1.2	0.0556	3	ATP1A1,DUSP1,DUSP6,EPHX2,MTMR4,NUDT9,PGAM5,PPP1CA,PPP1R1A,PPP1R3C,PPP2R2A,PPP5C
Noradrenaline and Adrenaline Degradation	1.19	0.0889	ND	AKR1A1,ALDH1A1,ALDH1B1,MAOB
Semaphorin interactions	1.19	0.0781	2.236	CFL1,ERBB2,HSP90AA1,RHOC,RND1
Alanine metabolism	1.18	0.5	ND	GPT
UDP-D-xylose and UDP-D-glucuronate Biosynthesis	1.18	0.5	ND	UGDH
Epoxysqualene Biosynthesis	1.18	0.5	ND	FDFT1
Alanine Degradation III	1.18	0.5	ND	GPT
Alanine Biosynthesis II	1.18	0.5	ND	GPT
Sulfate Activation for Sulfonation	1.18	0.5	ND	PAPSS2
Thyroid Hormone Biosynthesis	1.18	0.5	ND	CTSD
Fatty Acid Biosynthesis Initiation II	1.18	0.5	ND	FASN
Glycine Degradation (Creatine Biosynthesis)	1.18	0.5	ND	GATM
Putrescine Biosynthesis III	1.18	0.5	ND	ODC1
Glycine Biosynthesis I	1.18	0.5	ND	SHMT2
Glutamine Degradation I	1.18	0.5	ND	GLS2
RHO GTPases activate PKNs	1.17	0.107	ND	RHOC,YWHAG,YWHAZ
LPS-stimulated MAPK Signaling	1.17	0.0706	2.236	FOS,IKBKG,JUN,MAP2K3,RASD1,RRAS2
Signaling by Retinoic Acid	1.16	0.087	2	AKR1C3,ALDH1A1,RDH11,RDH5
Mitochondrial calcium ion transport	1.16	0.154	ND	AKAP1,VDAC2
Actin Cytoskeleton Signaling	1.16	0.0535	2.714	ACTG1,ACTN4,ARPC5L,CFL1,CRK,FN1,GNA13,GRB2,ITGA5,ITGAV,PFN1,RASD1,RRAS2
VEGF Family Ligand-Receptor Interactions	1.15	0.0698	2.236	FOS,GRB2,RASD1,RRAS2,VEGFA,VEGFB
FGF Signaling	1.15	0.0698	2.449	ATF4,CREB3,CRK,FGFR4,GRB2,MAP2K3
Adrenergic Receptor Signaling Pathway (Enhanced)	1.15	0.0558	2.111	ATP6AP1,ATP6V0B,ATP6V0D1,ATP6V1A,ATP6V1F,CXCL8,GNAI3,IL18,MAOB,PRKAG1,PRKAR2A
WNT/β-catenin Signaling	1.15	0.0575	-0.816	ACVR1B,CDH1,CSNK1G3,JUN,MYC,PPP2R2A,SOX4,SOX6,UBC,UBD
Androgen Signaling	1.13	0.0571	ND	GNA13,GNAI3,GTF2B,H3-3B,HSP90AA1,JUN,POLR2C,PRKAG1,PRKAR2A,TAF7
Abacavir ADME	1.12	0.0746	2.236	ABCB1,NME1,NME2,NME3,SLC22A1
CD40 Signaling	1.12	0.0746	1.342	FOS,ICAM1,IKBKG,JUN,MAP2K3
Oxidative Ethanol Degradation III	1.12	0.0746	ND	ACSS2,ALDH1A1,ALDH1B1,CYP2A6,CYP2C18
α-Adrenergic Signaling	1.1	0.0636	ND	GNA13,GNAI3,PRKAG1,PRKAR2A,PYGB,RASD1,RRAS2
Tryptophan catabolism	1.1	0.143	ND	KYNU,SLC3A2
Glutamate and glutamine metabolism	1.1	0.143	ND	GLS2,GOT2
DNA Double-Strand Break Repair by Non-Homologous End Joining	1.1	0.143	ND	RAD50,XRCC6
Protein ubiquitination	1.1	0.1	ND	UBC,UBE2Z,UCHL3
Signaling by NTRK3 (TRKC)	1.1	0.1	ND	CASP7,GRB2,PTPRS
Signaling by CSF3 (G-CSF)	1.1	0.1	ND	GRB2,STAT1,UBC
SPINK1 General Cancer Pathway	1.1	0.0735	-1	MT1E,MT1G,MT2A,RASD1,RRAS2
Telomere Maintenance	1.09	0.0674	2.449	DAXX,H2AC6,H3-3B,NOP10,POLD2,POLR2C
Adrenomedullin signaling pathway	1.09	0.0545	2.828	ADM,CTH,FOS,GRB2,IL18,MAP2K3,PRKAG1,PRKAR2A,RASD1,RRAS2,SLC39A7
TP53 Regulates Transcription of Cell Cycle Genes	1.08	0.0816	2	CDKN1A,PLK2,PRMT1,TNKS1BP1
Pyruvate metabolism	1.08	0.0816	ND	FAHD1,GPT,PGAM5,UBC
Cell Cycle: G1/S Checkpoint Regulation	1.08	0.0725	0	CDKN1A,GNL3,MYC,NRG1,PA2G4
Cardiac β-adrenergic Signaling	1.07	0.0556	0.378	AKAP1,GNA13,GNAI3,PPP1CA,PPP1R1A,PPP1R3C,PPP2R2A,PRKAG1,PRKAR2A,SMPDL3A
Histone Modification Signaling Pathway	1.07	0.05	3.742	CBX4,CBX6,ELP3,H1-2,H3-3B,IRF1,MYC,PRMT1,RIOX2,SND1,VEGFA,VEGFB,XRCC6,YWHAG,YWHAZ
Signaling by CSF1 (M-CSF) in myeloid cells	1.07	0.0968	ND	GRB2,STAT1,UBC
MyD88 dependent cascade initiated on endosome	1.07	0.0968	ND	ECSIT,IKBKG,UBC
Sonic Hedgehog Signaling	1.07	0.0968	ND	ARRB2,PRKAG1,PRKAR2A
Pulmonary Healing Signaling Pathway	1.06	0.0539	2.111	CDH1,CFL1,GRB2,MYC,PRKAG1,RASD1,RRAS2,THBS1,TNFRSF11B,VEGFA,VEGFB
Cilium Assembly	1.06	0.0539	3.317	ARF4,CCT6A,DCTN2,DYNLL2,HSP90AA1,IFT20,IFT80,PKD2,TUBA1C,TUBB2A,YWHAG
TP53 Regulates Transcription of DNA Repair Genes	1.06	0.0714	2.236	AP1G1,AP1S1,FOS,JUN,POLR2C
Melanoma Signaling	1.06	0.08	ND	CDH1,CDKN1A,RASD1,RRAS2
p75 NTR receptor-mediated signalling	1.06	0.057	3	ARHGDIA,GNA13,MAGED1,NME1,NME2,NME3,RIPK2,SQSTM1,UBC
Mitotic Prometaphase	1.05	0.0537	3.317	CLIP1,DCTN2,DYNLL2,HSP90AA1,NUDC,SEC13,SMC4,TUBA1C,TUBB2A,WAPL,YWHAG
Regulation of cholesterol biosynthesis by SREBP (SREBF)	1.05	0.133	ND	SEC24D,SREBF2
Synthesis of Prostaglandins (PG) and Thromboxanes (TX)	1.05	0.133	ND	AKR1C3,CBR1
Telomere Extension by Telomerase	1.05	0.133	ND	RAD50,XRCC6
Role of Hypercytokinemia/hyperchemokinemia in the Pathogenesis of Influenza	1.04	0.0652	2.236	CXCL10,CXCL8,IFIT2,IL18,ISG20,STAT1
RIPK1-mediated regulated necrosis	1.03	0.0938	ND	HSP90AA1,TNFRSF10B,UBC
rRNA processing	1.03	0.0938	ND	ELAC2,MT-CO2,TRMT10C
Transcriptional regulation by RUNX2	1.03	0.0784	ND	BMP2,CDKN1A,HES1,ITGA5
NR1H2 and NR1H3-mediated signaling	1.03	0.0784	2	ANGPTL3,APOC2,APOE,FASN
Glutathione-mediated Detoxification	1.03	0.0784	ND	GSTA1,GSTA2,MGST1,MGST3
UVC-Induced MAPK Signaling	1.03	0.0784	ND	FOS,JUN,RASD1,RRAS2
FAT10 Cancer Signaling Pathway	1.03	0.0784	2	ACVR1B,IKBKG,TNFRSF11B,UBD
Regulation of TP53 Activity through Phosphorylation	1.02	0.0645	2.449	NOC2L,PRKAG1,RAD50,TAF7,TP53INP1,UBC
White Adipose Tissue Browning Pathway	1.02	0.058	2.828	ATF4,CREB3,FGFR4,KLB,LDHD,PRKAG1,PRKAR2A,VEGFA
MTF1 activates gene expression	1.01	0.333	ND	CSRP1
Pyrophosphate hydrolysis	1.01	0.333	ND	PPA1
Serine Biosynthesis	1.01	0.333	ND	PHGDH
Spermine Biosynthesis	1.01	0.333	ND	AMD1
Palmitate Biosynthesis I (Animals)	1.01	0.333	ND	FASN
Tetrahydrobiopterin Biosynthesis I	1.01	0.333	ND	SPR
Cysteine Biosynthesis/Homocysteine Degradation	1.01	0.333	ND	CTH
Tetrahydrobiopterin Biosynthesis II	1.01	0.333	ND	SPR
Glutamate Degradation II	1.01	0.333	ND	GOT2
L-serine Degradation	1.01	0.333	ND	SDSL
Aspartate Biosynthesis	1.01	0.333	ND	GOT2
Amyotrophic Lateral Sclerosis Signaling	1.01	0.0603	1.134	BID,CAPNS1,CASP7,SOD1,SSR4,VEGFA,VEGFB
Opioid Signaling Pathway	1.01	0.0496	2.714	ARRB2,ATF4,CAMK1,CLTC,CREB3,FOS,GNA13,GNAI3,MAP2K3,MYC,PRKAG1,PRKAR2A,RASD1,RRAS2
Signal amplification	1	0.0909	ND	AAMP,GNA13,GNAI3
TNFR2 Signaling	1	0.0909	ND	FOS,IKBKG,JUN
Inhibition of Angiogenesis by TSP1	1	0.0909	ND	JUN,THBS1,VEGFA
STAT3 Pathway	1	0.0576	2.236	CDKN1A,FGFR4,MAP2K3,MAP3K20,MYC,RASD1,RRAS2,VEGFA
FOXO-mediated transcription of cell death genes	1	0.125	ND	CITED2,PINK1
Granzyme B Signaling	1	0.125	ND	BID,ENDOG
Reelin Signaling in Neurons	0.99	0.0571	1.633	APOE,ARPC5L,CFL1,CRK,ITGA5,MAP2K3,NECTIN3,PAFAH1B2
MITF-M-dependent gene expression	0.989	0.0632	2.449	ATP6V0B,ATP6V0D1,ATP6V1A,ATP6V1F,CDKN1A,CEACAM1
Cardiac Hypertrophy Signaling (Enhanced)	0.989	0.0446	4.264	ACVR1B,CHP1,CXCL8,EIF4E,EIF4EBP1,FGFR4,GNA13,GNAI3,HSPB1,IKBKG,IL18,ITGA5,ITGAV,JUN,MAP2K3,MAP3K20,MYC,PRKAG1,PRKAR2A,RASD1,RCAN1,RRAS2,SMPDL3A,TNFRSF11B
Signaling by EGFR	0.985	0.0755	2	AAMP,GRB2,HGS,UBC
SRP-dependent cotranslational protein targeting to membrane	0.964	0.0563	2.828	DDOST,SEC61G,SRP68,SRPRA,SRPRB,SSR3,SSR4,TRAM1
Fcgamma receptor (FCGR) dependent phagocytosis	0.956	0.0542	2.333	ACTG1,AHCYL1,CFL1,CRK,GRB2,HSP90AA1,IGHG1,IGLC1,MYO1C
HOTAIR Regulatory Pathway	0.956	0.0542	0.707	CDH1,CDKN1A,ERBB2,H3-3B,ICAM1,IRF1,MYC,RHOC,SPP1
Metabolism of Angiotensinogen to Angiotensins	0.955	0.118	ND	CES1,CTSD
Protein methylation	0.955	0.118	ND	HSPA8,VCP
FOXO-mediated transcription of cell cycle genes	0.955	0.118	ND	CAV1,CDKN1A
RAN Signaling	0.955	0.118	ND	KPNA2,KPNA4
Glutaryl-CoA Degradation	0.955	0.118	ND	ACAT2,L3HYPDH
Oxytocin in Spinal Neurons Signaling Pathway	0.945	0.0857	ND	CTH,GNAI3,SLC39A7
Nucleotide catabolism	0.945	0.0857	ND	ENTPD5,ITPA,NUDT9
Transcriptional Regulation by NPAS4	0.945	0.0857	ND	FOS,MAGED1,PLK2
Coagulation System	0.945	0.0857	ND	KLKB1,SERPINA5,SERPINE1
Fatty Acid β-oxidation I	0.945	0.0857	ND	ACAA1,ECHS1,SLC27A3
Apelin Endothelial Signaling Pathway	0.938	0.0556	2.646	FOS,GNA13,GNAI3,ICAM1,JUN,PRKAG1,RASD1,RRAS2
NGF Signaling	0.936	0.0579	2.449	ATF4,CREB3,CRK,GRB2,IKBKG,RASD1,RRAS2
Irritable Bowel Syndrome Signaling Pathway	0.935	0.0483	3.207	ABCB1,CCL20,CDH1,CXCL8,DEFB1,IKBKG,IL18,IL1RAP,OCLN,RHOC,RHOD,RND1,UBC,XBP1
Protein folding	0.926	0.0606	2.449	CCT6A,DCAF7,KIFC3,NOP56,TUBA1C,TUBB2A
Antiproliferative Role of Somatostatin Receptor 2	0.925	0.0649	ND	CDKN1A,CTH,RASD1,RRAS2,SLC39A7
NLR signaling pathways	0.92	0.0714	2	AAMP,IKBKG,RIPK2,UBC
DNA Damage/Telomere Stress Induced Senescence	0.92	0.0714	2	CDKN1A,H1-2,H2AC6,RAD50
Interleukin-3, Interleukin-5 and GM-CSF signaling	0.92	0.0714	2	CRK,GRB2,UBC,YWHAZ
E3 ubiquitin ligases ubiquitinate target proteins	0.92	0.0714	2	BCL10,PAF1,UBC,VCP
CNTF Signaling	0.92	0.0714	ND	GRB2,RASD1,RRAS2,STAT1
EGF Signaling	0.92	0.0714	2	FOS,GRB2,JUN,STAT1
Gαi Signaling	0.913	0.0548	0.447	CAV1,GNA13,GNAI3,GRB2,PRKAG1,PRKAR2A,RASD1,RRAS2
Isoleucine Degradation I	0.913	0.111	ND	ACAT2,ECHS1
Superpathway of Inositol Phosphate Compounds	0.911	0.0494	3	ATP1A1,DUSP1,DUSP6,EPHX2,MTMR4,NUDT9,PGAM5,PPP1CA,PPP1R1A,PPP1R3C,PPP2R2A,PPP5C
Maturity Onset Diabetes of Young (MODY) Signaling	0.907	0.0641	ND	ALDOB,APOC2,APOC3,APOE,APOH
PIP3 activates AKT signaling	0.901	0.0544	2.828	CDKN1A,ERBB2,FGFR4,GRB2,IER3,IL1RAP,KLB,NRG1
Folate Signaling Pathway	0.899	0.0702	2	ADSL,CDKN1A,MYC,SHMT2
Interferon Signaling	0.891	0.0811	ND	IRF1,STAT1,TAP1
Neurotransmitter uptake and metabolism In glial cells	0.891	0.25	ND	SLC38A1
NGF processing	0.891	0.25	ND	PCSK5
Threonine catabolism	0.891	0.25	ND	SDSL
2-ketoglutarate Dehydrogenase Complex	0.891	0.25	ND	DLST
Branched-chain α-keto acid Dehydrogenase Complex	0.891	0.25	ND	BCKDHA
Heme Biosynthesis from Uroporphyrinogen-III I	0.891	0.25	ND	FECH
Coenzyme A Biosynthesis	0.891	0.25	ND	COASY
Eumelanin Biosynthesis	0.891	0.25	ND	MIF
Inosine-5'-phosphate Biosynthesis II	0.891	0.25	ND	ADSL
Adenine and Adenosine Salvage I	0.891	0.25	ND	APRT
Rapoport-Luebering Glycolytic Shunt	0.891	0.25	ND	PGAM1
L-cysteine Degradation I	0.891	0.25	ND	GOT2
TREM1 Signaling	0.89	0.0633	2.236	CXCL8,GRB2,ICAM1,IL18,ITGA5
Semaphorin Neuronal Repulsive Signaling Pathway	0.889	0.0541	-1.414	CFL1,ERBB2,ITGA5,ITGAV,MAP2K3,PRKAG1,PRKAR2A,RND1
Pancreatic Adenocarcinoma Signaling	0.883	0.056	2.449	CDKN1A,ERBB2,GRB2,PA2G4,STAT1,VEGFA,VEGFB
Pyroptosis Signaling Pathway	0.882	0.0588	0	GBP1,GBP5,IL18,PRKAG1,PRKAR2A,TNFRSF11B
Circadian Clock	0.879	0.069	ND	CREM,NFIL3,PPP1CA,UBC
RUNX1 regulates megakaryocyte differentiation and platelet function	0.879	0.069	1	DPY30,H2AC6,PRMT1,THBS1
Role of IL-17A in Arthritis	0.879	0.069	ND	CCL20,CXCL6,CXCL8,MAP2K3
Glyoxylate metabolism and glycine degradation	0.874	0.105	ND	DLST,GOT2
RHO GTPases Activate ROCKs	0.874	0.105	ND	CFL1,RHOC
FOXO-mediated transcription	0.874	0.105	ND	YWHAG,YWHAZ
Gene Silencing by RNA	0.867	0.0583	2.449	ELAC2,H2AC6,HSP90AA1,POLR2C,SEC13,TSN
Metabolism of steroid hormones	0.866	0.0789	ND	FDXR,HSD17B12,TSPO
Triglyceride metabolism	0.866	0.0789	ND	CAV1,MGLL,PPP1CA
Signaling by ERBB4	0.86	0.0678	2	APOE,GRB2,NRG1,UBC
Semaphorin Signaling in Neurons	0.86	0.0678	ND	CFL1,RHOC,RHOD,RND1
Signaling by NTRK1 (TRKA)	0.858	0.0617	2.236	CLTC,CRK,DUSP3,DUSP6,GRB2
Formation of Fibrin Clot (Clotting Cascade)	0.842	0.0769	ND	C1QBP,KLKB1,SERPINA5
Metabolism of water-soluble vitamins and cofactors	0.842	0.061	2.236	COASY,CYB5R3,FASN,MCCC1,SLC19A3
GADD45 Signaling	0.841	0.0667	1	ACVR1B,CDKN1A,MAP2K3,MYC
PCP (Planar Cell Polarity) Pathway	0.841	0.0667	2	JUN,JUND,LGR4,PFN1
Receptor-type tyrosine-protein phosphatases	0.838	0.1	ND	IL1RAP,PTPRS
Valine Degradation I	0.838	0.1	ND	BCKDHA,ECHS1
PTEN Signaling	0.832	0.0523	-1.633	CDKN1A,FGFR4,GRB2,IKBKG,ITGA5,ITGAV,RASD1,RRAS2
Gamma carboxylation, hypusinylation, hydroxylation, and arylsulfatase activation	0.822	0.0656	2	ASPH,FN3KRP,GGCX,RIOX2
Assembly of collagen fibrils and other multimeric structures	0.822	0.0656	2	BMP1,CD151,CTSB,LOXL4
Visual phototransduction	0.822	0.0656	2	METAP2,RDH11,RDH5,TTR
Neurotransmitter release cycle	0.818	0.075	ND	GLS2,SLC22A1,SLC38A2
Natural Killer Cell Signaling	0.812	0.049	2.53	CFL1,GRB2,HSPA5,HSPA8,HSPA9,IL18,MAP2K3,PVR,RASD1,RRAS2
Transport of bile salts and organic acids, metal ions and amine compounds	0.811	0.0595	2.236	BSG,SLC22A1,SLC39A14,SLC39A7,SLC40A1
Activation of anterior HOX genes in hindbrain during early embryogenesis	0.811	0.0595	2.236	AJUBA,DPY30,H2AC6,JUN,POLR2C
Methionine Degradation I (to Homocysteine)	0.804	0.0952	ND	AHCYL1,PRMT1
Formation of xylulose-5-phosphate	0.802	0.2	ND	AKR1A1
NFE2L2 regulating ER-stress associated genes	0.802	0.2	ND	ATF4
Proline Biosynthesis II (from Arginine)	0.802	0.2	ND	OTC
Pentose Phosphate Pathway (Oxidative Branch)	0.802	0.2	ND	PGD
Glutathione Redox Reactions II	0.802	0.2	ND	GSR
D-glucuronate Degradation I	0.802	0.2	ND	AKR1A1
Melatonin Degradation II	0.802	0.2	ND	MAOB
Trans, trans-farnesyl Diphosphate Biosynthesis	0.802	0.2	ND	IDI1
Citrulline-Nitric Oxide Cycle	0.802	0.2	ND	ASS1
Galactose Degradation I (Leloir Pathway)	0.802	0.2	ND	GALK1
dTMP De Novo Biosynthesis	0.802	0.2	ND	SHMT2
Tyrosine Degradation I	0.802	0.2	ND	HGD
Folate Polyglutamylation	0.802	0.2	ND	SHMT2
Acetate Conversion to Acetyl-CoA	0.802	0.2	ND	ACSS2
Integration of energy metabolism	0.799	0.0556	2.449	ACLY,AHCYL1,FASN,PRKAR2A,TALDO1,TKT
DAG and IP3 signaling	0.796	0.0732	ND	AHCYL1,KPNA2,PRKAR2A
tRNA processing in the mitochondrion	0.796	0.0732	ND	ELAC2,MT-CO2,TRMT10C
Nucleotide Excision Repair	0.786	0.055	2.449	DDB1,GPS1,POLD2,POLE4,POLR2C,UBC
fMLP Signaling in Neutrophils	0.785	0.0526	2.236	ARPC5L,CHP1,GNA13,GNAI3,NCF2,RASD1,RRAS2
MyD88:MAL(TIRAP) cascade initiated on plasma membrane	0.774	0.0714	ND	ECSIT,IKBKG,UBC
April Mediated Signaling	0.774	0.0714	ND	FOS,IKBKG,JUN
Gα12/13 Signaling	0.774	0.0522	0.816	CDH1,CDH6,GNA13,IKBKG,JUN,RASD1,RRAS2
Sphingolipid metabolism	0.773	0.0545	ND	B4GALT5,HYAL1,ORMDL2,SPTSSA,SPTSSB,UGCG
Cytosolic sensors of pathogen-associated DNA	0.769	0.0625	2	IKBKG,POLR3H,UBC,XRCC6
Role of JAK2 in Hormone-like Cytokine Signaling	0.753	0.0615	2	FOS,STAT1,VEGFA,VEGFB
Transport of vitamins, nucleosides, and related molecules	0.753	0.0698	ND	ARL2BP,SLC28A1,SLCO1B1
B Cell Activating Factor Signaling	0.753	0.0698	ND	FOS,IKBKG,JUN
Antigen Presentation Pathway	0.753	0.0698	ND	CANX,PSMB6,TAP1
RAF-independent MAPK1/3 activation	0.741	0.087	ND	DUSP1,DUSP6
Nucleotide salvage	0.741	0.087	ND	AMPD2,APRT
Fatty Acid α-oxidation	0.741	0.087	ND	ALDH1A1,ALDH1B1
Apelin Cardiac Fibroblast Signaling Pathway	0.741	0.087	ND	PRKAG1,SERPINE1
Activation of IRF by Cytosolic Pattern Recognition Receptors	0.736	0.0606	2	IFIT2,IKBKG,JUN,STAT1
PI3K Cascade	0.732	0.0682	ND	FGFR4,GRB2,KLB
Synthesis of Lipoxins (LX)	0.73	0.167	ND	PTGR1
Protein repair	0.73	0.167	ND	MSRA
NFE2L2 regulating inflammation associated genes	0.73	0.167	ND	CXCL8
Trehalose Degradation II (Trehalase)	0.73	0.167	ND	HKDC1
Acyl-CoA Hydrolysis	0.73	0.167	ND	ACOT9
Selenocysteine Biosynthesis II (Archaea and Eukaryotes)	0.73	0.167	ND	SARS1
UDP-N-acetyl-D-glucosamine Biosynthesis II	0.73	0.167	ND	PGM3
Tryptophan Degradation to 2-amino-3-carboxymuconate Semialdehyde	0.73	0.167	ND	KYNU
Zymosterol Biosynthesis	0.73	0.167	ND	CYP51A1
Opioid Signalling	0.725	0.0556	1	AHCYL1,GNAI3,KPNA2,PPP1CA,PRKAR2A
Collagen biosynthesis and modifying enzymes	0.72	0.0597	2	BMP1,P4HB,PLOD1,PLOD2
NoRC negatively regulates rRNA expression	0.72	0.0597	2	H2AC6,POLR1A,SAP30BP,SMARCA5
Ribavirin ADME	0.72	0.0597	2	ITPA,NME1,NME2,NME3
Mitotic Roles of Polo-Like Kinase	0.72	0.0597	ND	ANAPC11,HSP90AA1,PLK2,PPP2R2A
ERBB4 Signaling	0.72	0.0597	ND	GRB2,NRG1,RASD1,RRAS2
Histamine Degradation	0.713	0.0833	ND	ALDH1A1,ALDH1B1
Vitamin-C Transport	0.713	0.0833	ND	AKR1C4,TXNRD1
Inflammasome pathway	0.713	0.0833	ND	CTSB,IL18
Arachidonic acid metabolism	0.712	0.0667	ND	EPHX2,GPX2,PTGR1
Carboxyterminal post-translational modifications of tubulin	0.712	0.0667	ND	TTLL12,TUBA1C,TUBB2A
GABAergic Receptor Signaling Pathway (Enhanced)	0.708	0.05	0.378	GNAI3,GOT2,PRKAG1,PRKAR2A,SLC12A2,SLC38A2,SLC38A3
NER (Nucleotide Excision Repair, Enhanced Pathway)	0.699	0.0543	1.342	DDB1,GPS1,POLD2,POLE4,POLR2C
MIF Regulation of Innate Immunity	0.693	0.0652	ND	FOS,JUN,MIF
Role of OCT4 in Mammalian Embryonic Stem Cell Pluripotency	0.693	0.0652	ND	ETS2,PHB1,SPP1
Calcium Signaling	0.69	0.0459	1.633	ASPH,ATF4,ATP2C1,CAMK1,CHP1,CREB3,PRKAG1,PRKAR2A,RCAN1,TPM1
Role of JAK1 and JAK3 in γc Cytokine Signaling	0.69	0.058	2	GRB2,RASD1,RRAS2,STAT1
Factors involved in megakaryocyte development and platelet production	0.686	0.0538	2.236	AKAP1,EHD1,IRF1,MAFF,PRKAR2A
Insulin processing	0.686	0.08	ND	CLTRN,P4HB
Sphingosine-1-phosphate Signaling	0.679	0.0508	1.342	CASP7,GNA13,GNAI3,RHOC,RHOD,RND1
Endothelin-1 Signaling	0.676	0.0464	2.828	CASP7,FOS,GNA13,GNAI3,GRB2,JUN,MYC,RASD1,RRAS2
GM-CSF Signaling	0.675	0.0571	ND	GRB2,RASD1,RRAS2,STAT1
SUMOylation of RNA binding proteins	0.675	0.0638	ND	CBX4,HNRNPC,SEC13
Erythrocytes take up oxygen and release carbon dioxide	0.67	0.143	ND	CA2
Regulation of CDH19 Expression and Function	0.67	0.143	ND	ZC3H12A
Thioredoxin Pathway	0.67	0.143	ND	TXNRD1
Phosphatidylcholine Biosynthesis I	0.67	0.143	ND	PCYT1A
Glycogen Biosynthesis II (from UDP-D-Glucose)	0.67	0.143	ND	GBE1
PAK Signaling	0.668	0.0504	ND	CFL1,GRB2,ITGA5,ITGAV,RASD1,RRAS2
Estrogen-mediated S-phase Entry	0.66	0.0769	ND	CDKN1A,MYC
Histidine Degradation VI	0.66	0.0769	ND	AMDHD1,HAL
Nitric Oxide Signaling in the Cardiovascular System	0.657	0.05	1.633	CAV1,HSP90AA1,PRKAG1,PRKAR2A,VEGFA,VEGFB
Glioblastoma Multiforme Signaling	0.653	0.0468	1.633	CDKN1A,GRB2,MYC,RASD1,RHOC,RHOD,RND1,RRAS2
CDX Gastrointestinal Cancer Signaling Pathway	0.651	0.0457	1	BMP1,BMP2,CXCL8,FOS,IKBKG,IL18,JUN,NCF2,SLC15A1
Non-Small Cell Lung Cancer Signaling	0.649	0.0521	ND	ERBB2,GRB2,PA2G4,RASD1,RRAS2
Selenoamino acid metabolism	0.648	0.0479	2.646	CTH,GSR,IARS1,PAPSS2,RARS1,SARS1,TXNRD1
Nonhomologous End-Joining (NHEJ)	0.64	0.0612	ND	BABAM2,RAD50,XRCC6
Nucleosome assembly	0.64	0.0612	ND	CENPX,H2AC6,SMARCA5
nNOS Signaling in Neurons	0.64	0.0612	ND	CAPNS1,CHP1,RASD1
Apelin Muscle Signaling Pathway	0.64	0.0612	ND	GNA13,GNAI3,PRKAG1
IL-15 Production	0.636	0.0492	2.449	CLK3,ERBB2,FGFR4,IRF1,MAP2K3,STAT1
COPII-mediated vesicle transport	0.633	0.0548	2	MCFD2,SEC13,SEC24D,TRAPPC4
Signaling by FGFR2	0.633	0.0548	2	ESRP2,GRB2,POLR2C,UBC
Neuroinflammation Signaling Pathway	0.63	0.0422	2.309	ACVR1B,ATF4,CHP1,CREB3,CXCL10,CXCL8,FOS,GJB1,ICAM1,IKBKG,IL18,JUN,NCF2,STAT1
Small Cell Lung Cancer Signaling	0.626	0.051	ND	BID,CYC1,IKBKG,MYC,PA2G4
UVA-Induced MAPK Signaling	0.626	0.051	ND	FOS,JUN,RASD1,RRAS2,STAT1
Melatonin Signaling	0.619	0.0541	2	GNAI3,MAP2K3,PRKAG1,PRKAR2A
STAT5 Activation	0.619	0.125	ND	GRB2
Regulation of NFE2L2 gene expression	0.619	0.125	ND	MYC
NFE2L2 regulating MDR associated enzymes	0.619	0.125	ND	ABCC3
Superoxide Radicals Degradation	0.619	0.125	ND	SOD1
Human Embryonic Stem Cell Pluripotency	0.619	0.0448	3	BMP1,BMP2,FGFR4,GRB2,HSP90AA1,MAP2K3,MYC,RASD1,RRAS2
Salvage Pathways of Pyrimidine Ribonucleotides	0.614	0.0505	ND	AK4,MAP2K3,NME1,NME2,NME3
Role of NFAT in Cardiac Hypertrophy	0.613	0.0439	1.667	CAMK1,CHP1,GNAI3,GRB2,MAP2K3,PRKAG1,PRKAR2A,RASD1,RCAN1,RRAS2
Th1 and Th2 Activation Pathway	0.61	0.0455	ND	ACVR1B,GRB2,ICAM1,IL18,IRF1,JUN,NFIL3,STAT1
Transcriptional regulation of granulopoiesis	0.607	0.0588	ND	CDKN1A,H2AC6,MYC
Transcriptional and post-translational regulation of MITF-M expression and activity	0.607	0.0588	ND	CDH1,IARS1,RARS1
Assembly of RNA Polymerase II Complex	0.607	0.0588	ND	GTF2B,POLR2C,TAF7
Amyloid Processing	0.607	0.0588	ND	CAPNS1,PRKAG1,PRKAR2A
Cell Cycle: G2/M DNA Damage Checkpoint Regulation	0.607	0.0588	ND	CDKN1A,YWHAG,YWHAZ
Autism Signaling Pathway	0.606	0.0421	1.732	ADSL,ALDH1A1,ALDH1B1,BCKDHA,CXCL8,DHCR7,EIF4E,EIF4EBP1,IL18,PRKAG1,PRKAR2A,RASD1,RRAS2
IL-13 Signaling Pathway	0.606	0.048	1.342	ARG1,CXCL6,DEFB1,DUSP1,JUN,STAT1
Th1 Pathway	0.606	0.048	2.449	GRB2,ICAM1,IL18,IRF1,NFIL3,STAT1
Gαs Signaling	0.596	0.0476	2	ATF4,CREB3,GNA13,GNAI3,PRKAG1,PRKAR2A
Macropinocytosis Signaling	0.593	0.0526	ND	ACTN4,ITGA5,RASD1,RRAS2
Energy dependent regulation of mTOR by LKB1-AMPK	0.591	0.069	ND	LAMTOR1,PRKAG1
Peroxisomal lipid metabolism	0.591	0.069	ND	ACAA1,ACOX1
Pre-NOTCH Expression and Processing	0.581	0.0519	1	ELF3,H2AC6,JUN,SEL1L
Signaling by NOTCH1	0.581	0.0519	2	ARRB2,HES1,MYC,UBC
Glycosaminoglycan metabolism	0.577	0.0469	2.449	AGRN,B4GALT5,CHP1,HYAL1,PAPSS2,SDC4
Glioma Signaling	0.577	0.0469	ND	CAMK1,CDKN1A,GRB2,PA2G4,RASD1,RRAS2
Interleukin-1 processing	0.575	0.111	ND	IL18
TRAIL signaling	0.575	0.111	ND	TNFRSF10B
OAS antiviral response	0.575	0.111	ND	OASL
Serine biosynthesis	0.575	0.111	ND	PHGDH
Cellular response to mitochondrial stress	0.575	0.111	ND	EIF2S1
Leucine Degradation I	0.575	0.111	ND	MCCC1
Heme Biosynthesis II	0.575	0.111	ND	FECH
Response of EIF2AK4 (GCN2) to amino acid deficiency	0.571	0.0485	2.236	ATF3,ATF4,CEBPG,EIF2S1,GCN1
NF-κB Activation by Viruses	0.569	0.0513	ND	IKBKG,ITGAV,RASD1,RRAS2
Mitotic Prophase	0.561	0.0481	2.236	ARPP19,GORASP2,H2AC6,SEC13,SMC4
Sensory processing of sound by outer hair cells of the cochlea	0.547	0.0545	ND	ACTG1,MYO1C,TWF2
Role of Cytokines in Mediating Communication between Immune Cells	0.547	0.0545	ND	CXCL8,IL18,IL32
Role of BRCA1 in DNA Damage Response	0.545	0.05	ND	BABAM2,CDKN1A,RAD50,STAT1
Role of MAPK Signaling in Inhibiting the Pathogenesis of Influenza	0.545	0.05	ND	CXCL10,CXCL8,JUN,MAP2K3
Ribosomal Quality Control Signaling Pathway	0.545	0.0415	3.317	EXOSC6,NPLOC4,PELO,PSMA3,PSMA4,PSMB6,PSMC4,PSMC5,PSMD3,PSMD7,VCP
POU5F1 (OCT4), SOX2, NANOG repress genes related to differentiation	0.536	0.1	ND	HHEX
Creatine metabolism	0.536	0.1	ND	GATM
Ketone body metabolism	0.536	0.1	ND	BDH1
Interleukin-9 signaling	0.536	0.1	ND	STAT1
RHOBTB3 ATPase cycle	0.536	0.1	ND	HGS
Protein lipoylation	0.536	0.1	ND	DLST
Calcium Transport I	0.536	0.1	ND	ATP2C1
Folate Transformations I	0.536	0.1	ND	SHMT2
Ovarian Cancer Signaling	0.535	0.044	2.236	PA2G4,PRKAG1,PRKAR2A,RASD1,RRAS2,VEGFA,VEGFB
Phototransduction Pathway	0.533	0.0536	ND	OPN3,PRKAG1,PRKAR2A
Role of Osteoblasts in Rheumatoid Arthritis Signaling Pathway	0.532	0.0417	1.897	BMP2,CSNK1G3,CTSB,CTSD,CXCL8,IL18,STAT1,TNFRSF11B,VEGFA,VEGFB
Thrombin signalling through proteinase activated receptors (PARs)	0.531	0.0625	ND	ARRB2,GNA13
cAMP-mediated signaling	0.525	0.0415	0.333	AKAP1,ATF4,CAMK1,CREB3,CREM,DUSP1,DUSP6,GNAI3,PRKAR2A,SMPDL3A
TNF signaling	0.519	0.0526	ND	IKBKG,OTUD7B,UBC
Toll Like Receptor 3 (TLR3) Cascade	0.513	0.0606	ND	IKBKG,UBC
Airway Inflammation in Asthma	0.513	0.0606	ND	CCL20,CXCL8
Role of CHK Proteins in Cell Cycle Checkpoint Control	0.506	0.0517	ND	CDKN1A,PPP2R2A,RAD50
Erythrocytes take up carbon dioxide and release oxygen	0.502	0.0909	ND	CA2
Phenylalanine and tyrosine metabolism	0.502	0.0909	ND	HGD
Aspartate and asparagine metabolism	0.502	0.0909	ND	GOT2
Alpha-protein kinase 1 signaling pathway	0.502	0.0909	ND	UBC
NAD biosynthesis II (from tryptophan)	0.502	0.0909	ND	KYNU
PEDF Signaling	0.501	0.0476	ND	CASP7,IKBKG,RASD1,RRAS2
Signaling by NOTCH2	0.495	0.0588	ND	HES1,UBC
Cargo concentration in the ER	0.495	0.0588	ND	MCFD2,SEC24D
4-1BB Signaling in T Lymphocytes	0.495	0.0588	ND	IKBKG,JUN
Glutaminergic Receptor Signaling Pathway (Enhanced)	0.493	0.0395	3.606	ATF4,CHP1,CREB3,EIF4E,GNAI3,GOT2,IKBKG,PRKAG1,PRKAR2A,SLC17A1,SLC38A1,SLC38A2,SLC38A3
Role of MAPK Signaling in the Pathogenesis of Influenza	0.49	0.0471	ND	CXCL10,MAP2K3,RASD1,RRAS2
Oncogene Induced Senescence	0.479	0.0571	ND	ETS2,UBC
Activation of the pre-replicative complex	0.479	0.0571	ND	GMNN,POLE4
Leukocyte Extravasation Signaling	0.477	0.0412	1.89	ACTG1,ACTN4,CLDN1,CRK,GNAI3,ICAM1,NCF2,VASP
Regulation of the Epithelial-Mesenchymal Transition Pathway	0.477	0.0412	ND	CDH1,EGR1,ESRP2,FGFR4,GRB2,MAP2K3,RASD1,RRAS2
O-linked glycosylation	0.475	0.0442	2.236	B4GALT5,C1GALT1C1,MUC13,MUC3A,THBS1
Coronavirus Replication Pathway	0.475	0.0419	2.449	BAG3,COPE,COPG1,COPZ1,DDX1,TUBA1C,TUBB2A
Thrombin Signaling	0.473	0.0405	2.646	CAMK1,GNA13,GNAI3,GRB2,RASD1,RHOC,RHOD,RND1,RRAS2
Reversible hydration of carbon dioxide	0.471	0.0833	ND	CA2
GP1b-IX-V activation signalling	0.471	0.0833	ND	YWHAZ
HDR through MMEJ (alt-NHEJ)	0.471	0.0833	ND	RAD50
Lysine catabolism	0.471	0.0833	ND	DLST
Signaling by LTK	0.471	0.0833	ND	GRB2
Assembly of RNA Polymerase I Complex	0.471	0.0833	ND	POLR1A
Purine Nucleotides De Novo Biosynthesis II	0.471	0.0833	ND	ADSL
Retinoic acid Mediated Apoptosis Signaling	0.469	0.0492	ND	BID,IRF1,TNFRSF10B
HDR through Homologous Recombination (HRR) or Single Strand Annealing (SSA)	0.467	0.0439	2.236	BABAM2,POLD2,POLE4,RAD50,UBC
Pancreatic Secretion Signaling Pathway	0.465	0.0398	1.897	AHCYL1,ARHGDIA,CA2,EIF4EBP1,GNA13,PPP1CA,PPP1R3C,PRKAG1,PRKAR2A,SLC12A2
Gαq Signaling	0.461	0.0414	2	CHP1,GNA13,GNAI3,IKBKG,RHOC,RHOD,RND1
Docosahexaenoic Acid (DHA) Signaling	0.46	0.0397	0.632	ALB,ATF4,BID,CASP7,CCL20,CREB3,PRKAG1,PRKAR2A,TNFRSF11B,VEGFA
Amyloid fiber formation	0.451	0.0449	2	APOE,H2AC6,TTR,UBC
ERCC6 (CSB) and EHMT2 (G9a) positively regulate rRNA expression	0.448	0.0541	ND	GATAD2A,H2AC6
NCAM signaling for neurite out-growth	0.446	0.0476	ND	AGRN,GRB2,PRNP
Mitochondrial iron-sulfur cluster biogenesis	0.443	0.0769	ND	FDXR
Trafficking and processing of endosomal TLR	0.443	0.0769	ND	CTSB
Passive transport by Aquaporins	0.443	0.0769	ND	AQP3
SUMOylation of immune response proteins	0.443	0.0769	ND	IKBKG
Advanced glycosylation endproduct receptor signaling	0.443	0.0769	ND	DDOST
Collagen degradation	0.434	0.0469	ND	ADAM9,CTSB,CTSD
Mitochondrial biogenesis	0.434	0.0469	ND	ACSS2,ATP5F1B,PRKAG1
Triacylglycerol Degradation	0.434	0.0469	ND	ABHD2,CES3,MGLL
MyD88-independent TLR4 cascade	0.433	0.0526	ND	IKBKG,UBC
Fanconi Anemia Pathway	0.433	0.0526	ND	CENPX,UBC
Resolution of Abasic Sites (AP sites)	0.433	0.0526	ND	POLD2,POLE4
Cell Cycle Regulation by BTG Family Proteins	0.433	0.0526	ND	PPP2R2A,PRMT1
Regulation of TP53 Expression and Degradation	0.419	0.0513	ND	DAXX,UBC
FLT3 Signaling	0.419	0.0513	ND	GRB2,UBC
Carnitine metabolism	0.418	0.0714	ND	MID1IP1
Nucleotide biosynthesis	0.418	0.0714	ND	ADSL
DNA Double-Strand Break Repair by Homologous Recombination	0.418	0.0714	ND	RAD50
Choline Biosynthesis III	0.418	0.0714	ND	PCYT1A
Fcγ Receptor-mediated Phagocytosis in Macrophages and Monocytes	0.415	0.043	2	ACTG1,ARPC5L,CRK,VASP
RANK Signaling in Osteoclasts	0.415	0.043	2	CHP1,FOS,IKBKG,JUN
SPINK1 Pancreatic Cancer Pathway	0.413	0.0455	ND	CPM,CTSB,KLKB1
Molecular Mechanisms of Cancer	0.409	0.0359	3.772	BID,BMP1,BMP2,CASP7,CDH1,CDKN1A,CRK,DAXX,FOS,GNA13,GNAI3,GPRC5B,GPRC5C,GRB2,HES1,ITGA5,ITGAV,JUN,LGR4,MAP2K3,MYC,PA2G4,PRKAG1,PRKAR2A,RAD50,RASD1,RHOC,RHOD,RND1,RRAS2,VEGFA
Signaling by FGFR3	0.405	0.05	ND	GRB2,UBC
Dilated Cardiomyopathy Signaling Pathway	0.403	0.04	1.342	ACTG1,BAG3,CAMK1,PRKAG1,PRKAR2A,TPM1
Eukaryotic Translation Initiation	0.403	0.04	2.449	EIF2S1,EIF3B,EIF4A1,EIF4E,EIF4EBP1,EIF4G1
Role of NANOG in Mammalian Embryonic Stem Cell Pluripotency	0.396	0.0407	ND	BMP1,BMP2,GRB2,RASD1,RRAS2
Factors Promoting Cardiogenesis in Vertebrates	0.396	0.0397	2.449	ACVR1B,ATF4,BMP1,BMP2,CREB3,MYC
Mitotic Telophase/Cytokinesis	0.395	0.0667	ND	WAPL
Interleukin-15 signaling	0.395	0.0667	ND	GRB2
Fatty Acid Activation	0.395	0.0667	ND	SLC27A3
IL-17A Signaling in Airway Cells	0.393	0.0441	ND	CCL20,CXCL6,IKBKG
RET signaling	0.392	0.0488	ND	DOK4,GRB2
Mechanisms of Viral Exit from Host Cells	0.392	0.0488	ND	ACTG1,CHMP2A
Erythropoietin Signaling Pathway	0.385	0.0387	1.134	CXCL8,FOS,GRB2,IL18,JUN,RASD1,RRAS2
Sensory processing of sound by inner hair cells of the cochlea	0.383	0.0435	ND	ACTG1,MYO1C,TWF2
Regulation of beta-cell development	0.38	0.0476	ND	FOXA3,HES1
Caspase activation via Death Receptors in the presence of ligand	0.374	0.0625	ND	TNFRSF10B
Signal regulatory protein family interactions	0.374	0.0625	ND	GRB2
Rap1 signalling	0.374	0.0625	ND	YWHAZ
SUMOylation of DNA methylation proteins	0.374	0.0625	ND	CBX4
Mismatch Repair	0.374	0.0625	ND	POLD2
Signaling by SCF-KIT	0.368	0.0465	ND	GRB2,STAT1
Vasopressin regulates renal water homeostasis via Aquaporins	0.368	0.0465	ND	AQP3,PRKAR2A
Smooth Muscle Contraction	0.368	0.0465	ND	ANXA2,TPM1
Netrin-1 signaling	0.356	0.0455	ND	ABLIM1,ROBO1
SUMOylation of transcription cofactors	0.356	0.0455	ND	CBX4,DAXX
Assembly and cell surface presentation of NMDA receptors	0.356	0.0455	ND	TUBA1C,TUBB2A
Metabolism of folate and pterines	0.354	0.0588	ND	SHMT2
Signaling by Type 1 Insulin-like Growth Factor 1 Receptor (IGF1R)	0.354	0.0588	ND	GRB2
Chondroitin Sulfate Degradation (Metazoa)	0.354	0.0588	ND	HYAL1
Leukotriene Biosynthesis	0.354	0.0588	ND	MGST3
Neuropathic Pain Signaling in Dorsal Horn Neurons	0.351	0.0396	2	CAMK1,FOS,PRKAG1,PRKAR2A
Ephrin B Signaling	0.347	0.0411	ND	CFL1,GNA13,GNAI3
RHO GTPases Activate WASPs and WAVEs	0.345	0.0444	ND	ACTG1,GRB2
TRIM21 Intracellular Antibody Signaling Pathway	0.344	0.0353	4.025	ANXA2,FOS,IGHG1,IGHM,IGLC1,IKBKG,IRF1,JUN,PSMA3,PSMA4,PSMB6,PSMC4,PSMC5,PSMD3,PSMD7,SQSTM1,STAT1,UBC,UBD,VCP
Multiple Sclerosis Signaling Pathway	0.341	0.0367	1.414	BID,CAPNS1,CXCL8,DUSP1,DUSP6,IL18,IRF1,STAT1
RNA Polymerase I Transcription	0.339	0.0405	ND	GATAD2A,H2AC6,POLR1A
Mouse Embryonic Stem Cell Pluripotency	0.337	0.0388	ND	GRB2,MYC,RASD1,RRAS2
Gastrin-CREB signalling pathway via PKC and MAPK	0.336	0.0556	ND	GRB2
Formation of definitive endoderm	0.336	0.0556	ND	CDH1
Dermatan Sulfate Degradation (Metazoa)	0.336	0.0556	ND	HYAL1
Cardiac conduction	0.336	0.0379	2	AHCYL1,ASPH,ATP1A1,CES1,FXYD2
DNA damage-induced 14-3-3σ Signaling	0.334	0.0435	ND	CASP7,CDKN1A
Apelin Pancreas Signaling Pathway	0.334	0.0435	ND	PRKAG1,PRKAR2A
GPCR-Mediated Integration of Enteroendocrine Signaling Exemplified by an L Cell	0.331	0.04	ND	GNAI3,PRKAG1,PRKAR2A
Interleukin-2 family signaling	0.324	0.0426	ND	GRB2,STAT1
IL-27 Signaling Pathway	0.324	0.0373	0.447	IL1RAP,IRF1,MCL1,STAT1,TNFRSF11B
Leptin Signaling in Obesity	0.323	0.0395	ND	GRB2,PRKAG1,PRKAR2A
Signaling by Activin	0.319	0.0526	ND	ACVR1B
RHO GTPases activate CIT	0.319	0.0526	ND	RHOC
Regulation of TP53 Activity through Methylation	0.319	0.0526	ND	UBC
GABA synthesis, release, reuptake and degradation	0.319	0.0526	ND	HSPA8
Mitochondrial L-carnitine Shuttle Pathway	0.319	0.0526	ND	SLC27A3
CCR3 Signaling in Eosinophils	0.312	0.0368	ND	CFL1,GNA13,GNAI3,RASD1,RRAS2
Chaperone Mediated Autophagy Signaling Pathway	0.306	0.0344	1.279	ATP6AP1,ATP6V0B,ATP6V0D1,ATP6V1A,ATP6V1F,CHP1,EEF1A2,EIF4A1,HSP90AA1,HSPA5,HSPA8,HSPA9,IL18,MARCHF5,MCL1,MYC,PRKAG1,PSMA3,PSMA4,PSMB6,RCAN1,TPD52
Antimicrobial peptides	0.304	0.0408	ND	CLU,LEAP2
Signaling by Hippo	0.304	0.05	ND	WWC1
Synthesis, secretion, and deacylation of Ghrelin	0.304	0.05	ND	BCHE
Acetylcholine Receptor Signaling Pathway	0.301	0.0355	1.89	ADAM9,ATF4,CASP7,CREB3,GNAI3,PRKAG1,PRKAR2A
ISGylation Signaling Pathway	0.297	0.0367	2	EIF4E2,IRF1,SQSTM1,STAT1
Meiotic recombination	0.295	0.04	ND	H2AC6,RAD50
Sperm Motility	0.294	0.0349	ND	CLK3,ERBB2,FGFR4,GNA13,GNAI3,MAP2K3,PRKAG1,PRKAR2A,SLC12A2
Synaptic Long Term Depression	0.292	0.0352	1	CTH,GNA13,GNAI3,PPP2R2A,RASD1,RRAS2,SLC39A7
Synaptic adhesion-like molecules	0.289	0.0476	ND	PTPRS
DDX58/IFIH1-mediated induction of interferon-alpha/beta	0.285	0.037	ND	HSP90AA1,IKBKG,UBC
Signaling by FGFR1	0.277	0.0385	ND	GRB2,UBC
Kinetochore Metaphase Signaling Pathway	0.273	0.0354	-1	ANAPC11,ARPP19,PPP1CA,PPP1R3C
Cohesin Chromatin Regulation Pathway	0.271	0.0341	2.121	ANAPC11,H2AC6,MED13,MYC,POLR2C,PPP2R2A,SMARCA5,SMC4,WAPL
Netrin Signaling	0.27	0.0345	2.449	ABLIM1,ARPC5L,CHP1,PRKAG1,PRKAR2A,VASP
Airway Pathology in Chronic Obstructive Pulmonary Disease	0.268	0.0351	ND	AMBP,CCL20,CXCL8,IL18
Transcriptional regulation of white adipocyte differentiation	0.265	0.0357	ND	MED13,SREBF2,THRAP3
Signaling by NODAL	0.262	0.0435	ND	ACVR1B
Nephrin family interactions	0.262	0.0435	ND	ACTN4
Differential Regulation of Cytokine Production in Intestinal Epithelial Cells by IL-17A and IL-17F	0.262	0.0435	ND	DEFB1
Lymphotoxin β Receptor Signaling	0.253	0.0364	ND	CYC1,IKBKG
Cyclins and Cell Cycle Regulation	0.253	0.0349	ND	CDKN1A,PA2G4,PPP2R2A
Other interleukin signaling	0.25	0.0417	ND	IL32
RHO GTPases Activate NADPH Oxidases	0.25	0.0417	ND	NCF2
Interleukin-6 family signaling	0.25	0.0417	ND	STAT1
RAS processing	0.25	0.0417	ND	UBC
IL-22 Signaling	0.25	0.0417	ND	STAT1
Metabolism of non-coding RNA	0.245	0.0357	ND	PHAX,SEC13
Signaling by NTRK2 (TRKB)	0.239	0.04	ND	GRB2
Growth hormone receptor signaling	0.239	0.04	ND	STAT1
WNT ligand biogenesis and trafficking	0.229	0.0385	ND	VPS29
Miscellaneous transport and binding events	0.229	0.0385	ND	AZGP1
DNA methylation	0.229	0.0385	ND	H2AC6
Interleukin-20 family signaling	0.229	0.0385	ND	STAT1
Signaling by Erythropoietin	0.229	0.0385	ND	GRB2
Cardiomyocyte Differentiation via BMP Receptors	0.229	0.0385	ND	BMP2
Effects of PIP2 hydrolysis	0.218	0.037	ND	MGLL
Role of JAK1, JAK2 and TYK2 in Interferon Signaling	0.218	0.037	ND	STAT1
Activated PKN1 stimulates transcription of AR regulated genes KLK2 and KLK3	0.209	0.0357	ND	H2AC6
SIRT1 negatively regulates rRNA expression	0.2	0.0345	ND	H2AC6
Myogenesis	0.2	0.0345	ND	SPAG9
TNFs bind their physiological receptors	0.2	0.0345	ND	TNFRSF11B
Ubiquinol-10 Biosynthesis (Eukaryotic)	0.2	0.0345	ND	BCKDHA
NAD Signaling Pathway	0	0.0333	2	H1-2,LDHD,POLR2C,PRKAG1,VEGFA
Neurovascular Coupling Signaling Pathway	0	0.0215	2.236	CTH,ENTPD5,PRKAG1,PRKAR2A,SLC39A7
Oxytocin in Brain Signaling Pathway	0	0.0248	1.342	ATF4,CREB3,GNAI3,RASD1,RRAS2
SNARE Signaling Pathway	0	0.0292	2	HSPA8,PRKAG1,PRKAR2A,SGTA
Fc Epsilon RI Signaling	0	0.0333	ND	GRB2,MAP2K3,RASD1,RRAS2
WNK Renal Signaling Pathway	0	0.00935	ND	ANAPC11
NFKBIE Signaling Pathway	0	0.00668	ND	CXCL8,IKBKG,TNFRSF11B
Orexin Signaling Pathway	0	0.029	2.646	ATP6AP1,ATP6V0B,ATP6V0D1,ATP6V1A,ATP6V1F,PRKAG1,PRKAR2A
G alpha (i) signalling events	0	0.0309	2.828	CCL20,CXCL10,CXCL6,CXCL8,CXCL9,GNAI3,HEBP1,OPN3
Meiotic synapsis	0	0.0182	ND	H2AC6
Defensins	0	0.0217	ND	DEFB1
PI Metabolism	0	0.0119	ND	MTMR4
Eukaryotic Translation Elongation	0	0.0082	ND	EEF1A2
Activation of Matrix Metalloproteinases	0	0.0303	ND	KLKB1
Complement cascade	0	0.0221	ND	CLU,IGHG1,IGLC1
Immunoregulatory interactions between a Lymphoid and a non-Lymphoid cell	0	0.0186	2	CDH1,ICAM1,IGLC1,PVR
Signaling by BMP	0	0.0323	ND	BMP2
Signaling by ALK	0	0.0323	ND	MYC
Generic Transcription Pathway	0	0.00466	ND	MED13,ZNF268
RNA Polymerase II Transcription	0	0.0333	2.236	EIF4A3,GTF2B,PAF1,POLR2C,TAF7
PRC2 methylates histones and DNA	0	0.0286	ND	H2AC6
DAP12 interactions	0	0.0233	ND	GRB2
EPH-Ephrin signaling	0	0.0323	ND	ACTG1,CFL1,CLTC
SUMOylation of DNA damage response and repair proteins	0	0.026	ND	CBX4,SEC13
SUMOylation of ubiquitinylation proteins	0	0.0256	ND	SEC13
Class A/1 (Rhodopsin-like receptors)	0	0.024	2.828	CCL20,CXCL10,CXCL6,CXCL8,CXCL9,HEBP1,NLN,OPN3
Class B/2 (Secretin family receptors)	0	0.0104	ND	ADM
Costimulation by the CD28 family	0	0.0303	2	GRB2,NME1,NME2,NME3
Striated Muscle Contraction	0	0.0278	ND	TPM1
SUMOylation of SUMOylation proteins	0	0.0286	ND	SEC13
G alpha (12/13) signalling events	0	0.025	ND	GNA13,RHOC
G alpha (s) signalling events	0	0.0207	ND	ADM,ARRB2,GNAI3
G alpha (z) signalling events	0	0.0208	ND	GNAI3
SUMOylation of chromatin organization proteins	0	0.0282	ND	CBX4,SEC13
SUMOylation of DNA replication proteins	0	0.0217	ND	SEC13
Mitochondrial translation	0	0.0309	ND	ERAL1,GADD45GIP1,TUFM
Regulation of TP53 Activity through Acetylation	0	0.0333	ND	GATAD2A
Keratinization	0	0.0139	ND	CAPNS1,KRT8,PERP
mRNA Capping	0	0.0333	ND	POLR2C
Eukaryotic Translation Termination	0	0.0164	ND	APEH,TRMT112
RNA Polymerase III Transcription	0	0.0244	ND	POLR3H
Transcriptional Regulation by VENTX	0	0.025	ND	ANAPC11
RAB geranylgeranylation	0	0.0308	ND	RAB13,RAB32
RAB GEFs exchange GTP for GDP on RABs	0	0.0333	ND	RAB13,RAB32,TRAPPC4
Nonsense-Mediated Decay (NMD)	0	0.0256	ND	EIF4A3,EIF4G1,PPP2R2A
GABA receptor activation	0	0.0167	ND	GNAI3
Kinesins	0	0.0323	ND	TUBA1C,TUBB2A
Formation of WDR5-containing histone-modifying complexes	0	0.0238	ND	DPY30
BBSome Signaling Pathway	0	0.0202	3	ARRB2,CCT6A,GPRC5B,GPRC5C,IFT20,IFT80,LGR4,PRKAG1,PRKAR2A,XBP1
WNT/SHH Axonal Guidance Signaling Pathway	0	0.0263	0	PRKAG1,PRKAR2A,YWHAG,YWHAZ
Post-translational modification: synthesis of GPI-anchored proteins	0	0.0108	ND	CPM
Chromatin organization	0	0.0275	2.646	BRMS1,DPY30,ELP3,GATAD2A,H2AC6,PRMT1,RIOX2
Chromatin modifications during the maternal to zygotic transition (MZT)	0	0.0312	ND	H2AC6
Replacement of protamines by nucleosomes in the male pronucleus	0	0.027	ND	H3-3B
Transcriptional regulation of brown and beige adipocyte differentiation	0	0.0323	ND	GATAD2A
Signaling by TGFBR3	0	0.02	ND	ARRB2
Regulation of endogenous retroelements	0	0.0192	ND	GATAD2A,H2AC6
Lung Ionic Balance Signaling Pathway	0	0.0228	1.732	ABCC4,ATP1A1,CXCL8,GPRC5B,GPRC5C,LGR4,OCLN,PPP2R2A,PRKAG1,PRKAR2A,SLC12A2,TNFRSF10B
Role of RIG1-like Receptors in Antiviral Innate Immunity	0	0.0213	ND	IKBKG
Role of Pattern Recognition Receptors in Recognition of Bacteria and Viruses	0	0.026	ND	CXCL8,EIF2S1,IL18,RIPK2
Role of NFAT in Regulation of the Immune Response	0	0.0153	2.53	CHP1,CSNK1G3,FOS,GNA13,GNAI3,GRB2,IGHG1,IGHM,IGLC1,IKBKG,JUN,KPNA2,KPNA4,RASD1,RCAN1,RRAS2
FcγRIIB Signaling in B Lymphocytes	0	0.0113	ND	GRB2,IGHG1,IGHM,IGLC1,RASD1,RRAS2
CCR5 Signaling in Macrophages	0	0.00798	ND	FOS,GNA13,GNAI3,JUN
Calcium-induced T Lymphocyte Apoptosis	0	0.00215	ND	CHP1
Cytotoxic T Lymphocyte-mediated Apoptosis of Target Cells	0	0.00701	ND	BID,CASP7,CYC1
CTLA4 Signaling in Cytotoxic T Lymphocytes	0	0.0163	-0.632	AP1G1,AP1S1,BCL10,CLTC,FOS,GRB2,JUN,PPP2R2A,RASD1,RRAS2
T Helper Cell Differentiation	0	0.00633	ND	IL18,STAT1,TNFRSF11B
IL-9 Signaling	0	0.0286	ND	STAT1
CD28 Signaling in T Helper Cells	0	0.0134	2.646	ARPC5L,BCL10,CHP1,FOS,GRB2,IKBKG,JUN
IL-15 Signaling	0	0.0133	2	CXCL8,IGHG1,IGHM,IGLC1,MYC,RASD1,RRAS2
Dendritic Cell Maturation	0	0.0181	3.162	ATF4,CREB3,ICAM1,IGHG1,IGHM,IGLC1,IKBKG,IL18,IL32,STAT1,TNFRSF11B
Cellular Effects of Sildenafil (Viagra)	0	0.0288	1.342	ACTG1,ACVR1B,ATF4,CAPNS1,CHP1,CREB3,GNAI3,GPRC5B,GPRC5C,HSP90AA1,JUN,LGR4,MAP2K3,PPP1CA,PPP1R3C,PPP2R2A,PRKAG1,PRKAR2A,VEGFA,VEGFB
ICOS-ICOSL Signaling in T Helper Cells	0	0.00586	ND	CHP1,GRB2,IKBKG
Lipid Antigen Presentation by CD1	0	0.00242	ND	CANX
DNA Methylation and Transcriptional Repression Signaling	0	0.0306	ND	FOXA3,GATAD2A,MYC
Growth Hormone Signaling	0	0.026	ND	FOS,STAT1
CREB Signaling in Neurons	0	0.0259	3.051	ATF4,CREB3,FGFR4,GNA13,GNAI3,GPRC5B,GPRC5C,GRB2,GTF2B,LGR4,POLR2C,PRKAG1,PRKAR2A,RASD1,RRAS2,VEGFA
Type I Diabetes Mellitus Signaling	0	0.0156	2.646	BID,CYC1,IKBKG,IL1RAP,IRF1,MAP2K3,STAT1,TNFRSF11B
Basal Cell Carcinoma Signaling	0	0.0282	ND	BMP1,BMP2
Allograft Rejection Signaling	0	0.00609	ND	IGHG1,IGHM,IGLC1
Autoimmune Thyroid Disease Signaling	0	0.00648	ND	IGHG1,IGHM,IGLC1
Graft-versus-Host Disease Signaling	0	0.00223	ND	IL18
Type II Diabetes Mellitus Signaling	0	0.0263	ND	IKBKG,PRKAG1,SLC27A3,TNFRSF11B
p70S6K Signaling	0	0.0189	1.342	BCAP31,GNAI3,GRB2,IGHG1,IGHM,IGLC1,PPP2R2A,RASD1,RRAS2,YWHAG,YWHAZ
G Protein Signaling Mediated by Tubby	0	0.00853	2	GNA13,GNAI3,GRB2,MYC
Communication between Innate and Adaptive Immune Cells	0	0.00638	2.236	CXCL10,CXCL8,IGHG1,IGHM,IGLC1,IL18
Crosstalk between Dendritic Cells and Natural Killer Cells	0	0.0204	ND	ACTG1,IL18
Systemic Lupus Erythematosus Signaling	0	0.0131	ND	CD2BP2,CREM,FOS,GRB2,HNRNPC,IGHG1,IGHM,IGLC1,IL18,JUN,LSM4,PIM2,RASD1,RRAS2
CDC42 Signaling	0	0.0138	2.449	ARPC5L,CFL1,CLIP1,FOS,ITGA5,ITGAV,JUN,PARD3
FAK Signaling	0	0.0192	3.578	ACVR1B,ARPC5L,CAPNS1,CDH1,CRK,ELF3,ERBB2,ETS2,FOS,GPRC5B,GPRC5C,GRB2,ITGA5,ITGAV,JUN,LGR4,MYC,NEDD9,RASD1,RRAS2
Phospholipase C Signaling	0	0.0133	3.162	ATF4,CHP1,CREB3,GNA13,GRB2,IGHG1,IGHM,IGLC1,ITGA5,ITGAV,RASD1,RHOC,RHOD,RND1,RRAS2
Altered T Cell and B Cell Signaling in Rheumatoid Arthritis	0	0.0053	ND	IGHG1,IGHM,IGLC1,IL18,SPP1
B Cell Development	0	0.00611	ND	IGHG1,IGHM,IGLC1
Breast Cancer Regulation by Stathmin1	0	0.0329	2.524	ATF4,CAMK1,CREB3,GNA13,GPRC5B,GPRC5C,GRB2,JUN,LGR4,PPP1CA,PPP1R3C,PPP2R2A,PRKAG1,PRKAR2A,RASD1,RRAS2,TUBA1C,TUBB2A,VEGFA,VEGFB
Neuroprotective Role of THOP1 in Alzheimer's Disease	0	0.0154	ND	PRKAG1,PRKAR2A
Regulation of IL-2 Expression in Activated and Anergic T Lymphocytes	0	0.0193	2.333	BCL10,CHP1,FOS,GRB2,IKBKG,JUN,RASD1,RRAS2,TOB1
Role of WNT/GSK-3β Signaling in the Pathogenesis of Influenza	0	0.0128	ND	CSNK1G3
NUR77 Signaling in T Lymphocytes	0	0.00193	ND	CHP1
PKCθ Signaling in T Lymphocytes	0	0.0143	2.646	BCL10,CHP1,FOS,GRB2,IKBKG,JUN,RASD1,RRAS2
Role of PI3K/AKT Signaling in the Pathogenesis of Influenza	0	0.0299	ND	CRK,GNAI3
Antiproliferative Role of TOB in T Cell Signaling	0	0.00235	ND	TOB1
MSP-RON Signaling Pathway	0	0.0323	ND	ACTG1,KLKB1
OX40 Signaling Pathway	0	0.00207	ND	JUN
PI3K Signaling in B Lymphocytes	0	0.0203	2.828	ATF3,ATF4,BCL10,CHP1,FOS,IGHG1,IGHM,IGLC1,IKBKG,JUN,RASD1,RRAS2
MIF-mediated Glucocorticoid Regulation	0	0.0263	ND	MIF
Intrinsic Prothrombin Activation Pathway	0	0.0233	ND	KLKB1
Hematopoiesis from Pluripotent Stem Cells	0	0.00893	ND	CXCL8,IGHG1,IGHM,IGLC1
Transcriptional Regulatory Network in Embryonic Stem Cells	0	0.0305	2.236	ACVR1B,FGFR4,MYC,RASD1,RRAS2
Ephrin A Signaling	0	0.0284	-2	CFL1,PRKAG1,PRKAR2A,VEGFA
Heparan Sulfate Biosynthesis	0	0.0196	ND	CES3,SULT1C4
Heparan Sulfate Biosynthesis (Late Stages)	0	0.0211	ND	CES3,SULT1C4
tRNA Splicing	0	0.0222	ND	SMPDL3A
Pyridoxal 5'-phosphate Salvage Pathway	0	0.0154	ND	MAP2K3
Chondroitin Sulfate Biosynthesis	0	0.0141	ND	SULT1C4
Dermatan Sulfate Biosynthesis	0	0.0137	ND	SULT1C4
Dermatan Sulfate Biosynthesis (Late Stages)	0	0.0167	ND	SULT1C4
Chondroitin Sulfate Biosynthesis (Late Stages)	0	0.0159	ND	SULT1C4
Antioxidant Action of Vitamin C	0	0.0168	ND	IKBKG,TXNRD1
TEC Kinase Signaling	0	0.0207	2.828	ACTG1,FOS,GNA13,GNAI3,ITGA5,ITGAV,RHOC,RHOD,RND1,STAT1,TNFRSF10B,TNFRSF21
Adipogenesis pathway	0	0.0217	ND	BMP2,FGFR4,XBP1
BER (Base Excision Repair) Pathway	0	0.0227	ND	MAP2K3
WNT/Ca+ pathway	0	0.0303	ND	ATF4,CREB3
Nucleotide Excision Repair Pathway	0	0.027	ND	POLR2C
SAPK/JNK Signaling	0	0.0159	2.646	CRK,DAXX,GNA13,GRB2,JUN,MAP3K20,RASD1,RRAS2
GABA Receptor Signaling	0	0.0301	ND	GNA13,GNAI3,UBC,UBD
IL-4 Signaling	0	0.0156	2.333	ARG1,ATF4,CREB3,EIF4EBP1,GNAI3,GRB2,NFIL3,RASD1,RRAS2
B Cell Receptor Signaling	0	0.0219	3.162	ATF4,BCL10,CFL1,CREB3,EGR1,GRB2,IGHG1,IGHM,IGLC1,IKBKG,JUN,MAP2K3,RASD1,RRAS2
Glutamate Receptor Signaling	0	0.0294	ND	SLC17A1,SLC38A1
Notch Signaling	0	0.0263	ND	HES1
NF-κB Signaling	0	0.014	2.646	BCL10,BMP2,FGFR4,IKBKG,IL18,RASD1,RRAS2,TNFRSF11B
T Cell Receptor Signaling	0	0.0177	2.53	BCL10,CHP1,DUSP6,FOS,GRB2,ICAM1,IKBKG,JUN,MAP2K3,RASD1,RRAS2
G-Protein Coupled Receptor Signaling	0	0.0308	3.411	ARRB2,ATF4,CHP1,CREB3,CRK,DUSP1,DUSP6,FOS,GNA13,GNAI3,GPRC5B,GPRC5C,GRB2,IKBKG,JUN,LGR4,MAP2K3,PRKAG1,PRKAR2A,RASD1,RRAS2,SMPDL3A
GPCR-Mediated Nutrient Sensing in Enteroendocrine Cells	0	0.0254	ND	GNAI3,PRKAG1,PRKAR2A
Gustation Pathway	0	0.00948	ND	PRKAG1,PRKAR2A
Phagosome Formation	0	0.0267	3.9	AP1G1,AP1S1,ARPC5L,BCL10,CFL1,CLIP1,FN1,GPRC5B,GPRC5C,GRB2,IGHG1,IGHM,IGLC1,ITGA5,ITGAV,LGR4,MAP2K3,RASD1,RRAS2
PD-1, PD-L1 cancer immunotherapy pathway	0	0.00877	ND	TNFRSF11B
Th2 Pathway	0	0.0284	ND	ACVR1B,GRB2,ICAM1,JUN
GP6 Signaling Pathway	0	0.0155	ND	GRB2,LAMB2
Th17 Activation Pathway	0	0.00612	ND	CCL20,DEFB1,HSP90AA1
Endocannabinoid Neuronal Synapse Pathway	0	0.0336	0	CHP1,GNAI3,MGLL,PRKAG1,PRKAR2A
Apelin Cardiomyocyte Signaling Pathway	0	0.01	ND	GNAI3
T Cell Exhaustion Signaling Pathway	0	0.0141	1.342	ACVR1B,FOS,JUN,PPP2R2A,RASD1,RRAS2,STAT1,VEGFA
Systemic Lupus Erythematosus in T Cell Signaling Pathway	0	0.0264	0.243	ATF4,CASP7,CHP1,CREB3,CREM,FOS,GNA13,GNAI3,GRB2,JUN,MAP2K3,PPP2R2A,RASD1,RHOC,RHOD,RND1,RRAS2
Systemic Lupus Erythematosus in B Cell Signaling Pathway	0	0.0247	4.123	BCL10,CHP1,CXCL8,FOS,GRB2,IFIT2,IGHG1,IGHM,IGLC1,IL18,ISG20,JUN,MCL1,MYC,PIM2,RASD1,RRAS2,STAT1
Regulation of the Epithelial Mesenchymal Transition in Development Pathway	0	0.0116	ND	CDH1
Complement System	0	0.0256	ND	C1QBP

## Sheet: 7
Supplemental table 7. Deep sequencing Cluster 5 pathways
Ingenuity Canonical Pathways	-log(p-value)	Ratio	z-score	Molecules
Neutrophil degranulation	7.45	0.0671	5.657	ADAM10,CAB39,CHI3L1,CNN2,CPPED1,CSTB,CTSC,DYNLT1,ERP44,FCER1G,FRK,FUCA1,GNS,GOLGA7,GSDMD,HSPA1A,IQGAP2,LCN2,LYZ,MAN2B1,NRAS,OSTF1,PDXK,PECAM1,PRDX6,RAB18,SERPINB6,SPTAN1,TCIRG1,TIMP2,TMEM179B,TMEM63A
Transcriptional regulation by RUNX1	5.8	0.0987	3.873	CBFB,CLDN5,GPAM,LIFR,PBRM1,PSMA7,PSMB9,PSMD4,PSMD9,PSME4,SMARCC1,SMARCC2,SPI1,YAF2,YAP1
RHO GTPase cycle	5.45	0.06	5.196	ABI1,ACBD5,ANKFY1,ARAP1,ARHGAP35,ARHGDIB,ARHGEF1,ARHGEF40,CDC42BPA,CDC42SE2,DOCK4,EFHD2,EPSTI1,ERBIN,FLOT1,HINT2,IQGAP2,MTR,NET1,PIK3R1,PLXND1,RAC2,SPTAN1,SRRM1,STEAP3,TOR1AIP1,WIPF1
ERK5 Signaling	5.27	0.135	2.333	ELK4,FOXO3,GNAQ,MAP3K2,MEF2A,NRAS,SGK1,WNK1,YWHAE,YWHAQ
Class I MHC mediated antigen processing and presentation	5.27	0.063	4.899	CANX,DTX3L,FBXL3,FBXO9,FZR1,HECTD1,HERC4,IKBKB,MYD88,PJA2,PSMA7,PSMB9,PSMD4,PSMD9,PSME4,RBCK1,RBX1,RNF115,RNF7,SEC24B,SPSB1,UBE2L6,UBE2Q1,WSB1
Metabolism of water-soluble vitamins and cofactors	4.86	0.122	3.162	AOX1,GPHN,LMBRD1,MMAA,MOCS2,MTR,PDXK,SLC23A2,SLC25A42,SLC5A6
Protein Sorting Signaling Pathway	4.84	0.0824	3.742	FRK,GBA1,GGA2,GNAQ,GPLD1,HMOX1,MIA3,PLD3,PLPP3,PREB,SEC24B,SNX14,SNX6,TMED10,VPS26B
Cell Cycle: G2/M DNA Damage Checkpoint Regulation	4.81	0.157	0	CKS1B,GADD45A,KAT2B,MDM2,MDM4,RBX1,YWHAE,YWHAQ
Degradation of beta-catenin by the destruction complex	4.46	0.11	2.333	HDAC1,PPP2R5A,PSMA7,PSMB9,PSMD4,PSMD9,PSME4,RBX1,TLE1,ZRANB1
AMPK Signaling	4.42	0.0694	1.667	BRD7,CAB39,ELAVL1,FOXO1,FOXO3,GNAQ,GYS2,IRS2,KAT2B,PBRM1,PIK3R1,PPP2R5A,PRKAA1,PRKAB1,RAB8A,SMARCC1,SMARCC2
Transcriptional regulation by RUNX3	4.26	0.104	2.236	CBFB,CCN2,FOXO3,KAT2B,MDM2,PSMA7,PSMB9,PSMD4,PSMD9,YAP1
PKR-mediated signaling	4.24	0.115	3	CENPX,DHX9,EIF2AK2,FAAP20,HSPA1A,IKBKB,ILF3,PPP2R5A,UBE2L6
Cachexia Signaling Pathway	4.06	0.0571	3.578	CAPN2,EIF2AK2,FOXO1,FOXO3,HSPA1A,IFNGR1,IGF1,IKBKB,IL1R1,LCN2,LIFR,MYD88,PIK3R1,PRKAA1,PRKAB1,PSMA7,PSMB9,PSMD4,PSMD9,PSME4,SMAD2
Oncogene Induced Senescence	3.96	0.171	2.449	ERF,ETS1,ID1,MDM2,MDM4,SP1
Neddylation	3.87	0.065	4	COMMD6,DCAF6,FBXL3,FBXO9,PSMA7,PSMB9,PSMD4,PSMD9,PSME4,PUM2,RBX1,RNF7,SPSB1,SPSB3,WSB1,WSB2
Mitochondrial Fatty Acid Beta-Oxidation	3.82	0.162	2.449	ACAD11,ACADS,ACSF2,ECI1,HADH,MMAA
NAFLD Signaling Pathway	3.78	0.0667	0.775	ATF6,FOXO1,FOXO3,GPAM,GYS2,IKBKB,IRS2,MYD88,NR1H3,PIK3R1,PKLR,PPARA,PPP2R5A,PRKAA1,PRKAB1
PI3K/AKT Signaling	3.74	0.0693	0.707	FOXO1,FOXO3,GYS2,IKBKB,IL1R1,IL7R,INPP5B,ITGA1,MDM2,NRAS,PIK3R1,PPP2R5A,YWHAE,YWHAQ
ID1 Signaling Pathway	3.7	0.0686	2.138	ABI1,ATF6,BCL3,CCN2,ETS1,FOXO3,FRK,FZR1,ID1,LIFR,MDM2,NRAS,PIK3R1,SMAD2
Epithelial Adherens Junction Signaling	3.65	0.0759	0.905	ARHGAP35,ARPC1B,ARPC2,NRAS,PPP2R5A,PRKAA1,PRKAB1,STK4,YAP1,YWHAE,YWHAQ,ZBTB33
Fcγ Receptor-mediated Phagocytosis in Macrophages and Monocytes	3.65	0.0968	3	ACTA2,ARF6,ARPC1B,ARPC2,GPLD1,HMOX1,PIK3R1,PLD3,RAC2
Huntington's Disease Signaling	3.59	0.0592	1.633	CAPN2,DCTN1,DNAJB1,DYNC1I2,GNAQ,HDAC1,HSPA1A,IGF1,PIK3R1,PSMA7,PSMB9,PSMD4,PSMD9,PSME4,SGK1,SP1,VTI1B
Sertoli Cell-Germ Cell Junction Signaling Pathway (Enhanced)	3.54	0.0633	0.258	ACTA2,ARPC1B,ARPC2,CLDN12,CLDN5,IL1R1,MAP3K2,NRAS,PIK3R1,PPP2R5A,PRKAA1,PRKAB1,RAC2,SMAD2,SP1
Signaling by NOTCH4	3.5	0.078	3.317	ACTA2,ADAM10,KAT2B,NME3,PIK3R1,PSMA7,PSMB9,PSMD4,PSMD9,RBX1,STK4
Antioxidant Action of Vitamin C	3.48	0.084	-2.449	GPLD1,HMOX1,IKBKB,NOTUM,PLA2G12A,PLD3,PRDX6,SLC23A2,SLC2A2,TXNRD2
S Phase	3.41	0.09	3	CKS1B,FZR1,PSMA7,PSMB9,PSMD4,PSMD9,PSME4,STAG1,STAG2
Senescence Pathway	3.37	0.0567	2.183	ASXL1,CAPN2,ETS1,FOXO3,FZR1,GADD45A,HBP1,IKBKB,ITPR2,KAT2B,MDM2,NRAS,PDK4,PIK3R1,PPP2R5A,SMAD2,YPEL3
Signaling by Type 1 Insulin-like Growth Factor 1 Receptor (IGF1R)	3.34	0.235	2	IGF1,IRS2,NRAS,PIK3R1
FOXO-mediated transcription of cell cycle genes	3.34	0.235	2	FOXO1,FOXO3,GADD45A,SMAD2
Signaling by Insulin receptor	3.34	0.133	2.449	IRS2,NRAS,PIK3R1,PTPN1,PTPRF,TCIRG1
Docosahexaenoic Acid (DHA) Signaling	3.26	0.0595	1.807	ADAM10,FOXO1,GNAQ,HMOX1,IGF1,ITPR2,NOTUM,OSGIN1,PIK3R1,PLA2G12A,PRDX6,PRKAA1,PRKAB1,STXBP2,TNFAIP2
IGF-1 Signaling	3.25	0.0857	2	CCN2,FOXO1,FOXO3,IGF1,IRS2,NRAS,PIK3R1,YWHAE,YWHAQ
MHC class II antigen presentation	3.23	0.0781	3.162	AP2M1,CANX,CAPZA2,CD74,CTSC,DCTN1,DYNC1I2,KLC4,LGMN,SEC24B
Type II Diabetes Mellitus Signaling	3.22	0.0724	0.378	ACSF2,ACSL4,ACSL5,IKBKB,IRS2,ITPR2,PIK3R1,PKLR,PRKAA1,PRKAB1,SLC2A2
Interleukin-1 family signaling	3.21	0.0775	3	IKBKB,IL1R1,MYD88,PSMA7,PSMB9,PSMD4,PSMD9,PSME4,RBX1,SIGIRR
HER-2 Signaling in Breast Cancer	3.19	0.0611	1.941	ARF6,ERBB3,ETS1,FCER1G,FOXO1,FOXO3,FRK,IKBKB,MDM2,NRAS,PARD3,PIK3R1,SP1,TPR
HIPPO signaling	3.15	0.092	-1.342	PARD3,PPP2R5A,RBX1,SMAD2,STK4,YAP1,YWHAE,YWHAQ
BAG2 Signaling Pathway	3.15	0.092	ND	HSPA1A,MDM2,PSMA7,PSMB9,PSMD4,PSMD9,PSME4,SP1
IL-10 Signaling	3.15	0.071	0.905	BCL3,BLVRB,HMOX1,IFNGR1,IKBKB,IL1R1,MAFB,MAP4K4,PRKAA1,PRKAB1,SP1
FOXO-mediated transcription	3.15	0.211	2	FOXO1,FOXO3,KAT2B,YWHAQ
CLEAR Signaling Pathway	3.14	0.0559	0.775	FLT1,GBA1,GNS,HEXA,IGF1,IKBKB,ITPR2,NRAS,PPARA,PPP2R5A,PRKAA1,PRKAB1,STK4,TCIRG1,YWHAE,YWHAQ
Processing of Capped Intron-Containing Pre-mRNA	3.11	0.0556	4	CWC15,DHX9,LUC7L3,NXF1,PNN,PRPF31,PUF60,RBM5,SF3B2,SLBP,SNRNP70,SRRM1,SRSF9,SYMPK,TPR,TXNL4A
Regulation of mRNA stability by proteins that bind AU-rich elements	3.09	0.0899	2.828	ELAVL1,EXOSC4,HSPA1A,PSMA7,PSMB9,PSMD4,PSMD9,PSME4
Phospholipases	3.08	0.101	2.449	GPLD1,HMOX1,LIPC,NOTUM,PLA2G12A,PLD3,PRDX6
Cargo concentration in the ER	3.06	0.147	2.236	CTSC,MIA3,PREB,SEC24B,TMED10
Microautophagy Signaling Pathway	3.06	0.0692	3.317	PRKAA1,PRKAB1,PSMA7,PSMB9,PSMD4,PSMD9,PSME4,SEC24B,VPS25,VPS41,VPS4B
Ferroptosis Signaling Pathway	3.03	0.0735	1.897	ACSL4,ARF6,HMOX1,NRAS,PRKAA1,PRKAB1,SLC3A2,SP1,STEAP3,YAP1
Fatty Acid β-oxidation I	3	0.143	2	ACSF2,ACSL4,ACSL5,ECI1,HADH
MAPK6/MAPK4 signaling	2.99	0.087	ND	DNAJB1,FOXO1,FOXO3,PSMA7,PSMB9,PSMD4,PSMD9,PSME4
Actin Nucleation by ARP-WASP Complex	2.99	0.087	0.447	ARPC1B,ARPC2,ITGA1,NRAS,PPP1R12B,PPP1R12C,RAC2,WIPF1
Necroptosis Signaling Pathway	2.99	0.0679	2.714	CAPN2,CFLAR,EIF2AK2,GLUD1,GLUL,IKBKB,IRF9,MDM2,PLA2G12A,RBCK1,SLC25A13
MicroRNA Biogenesis Signaling Pathway	2.98	0.0638	1.732	DDX17,DNAJB1,EXOSC4,HMOX1,IGF1,ILF3,NRAS,PIK3R1,SMAD2,TPR,TSNAX,YAP1
Regulation of RUNX2 expression and activity	2.97	0.0972	2.449	CBFB,PSMA7,PSMB9,PSMD4,PSMD9,PSME4,RBX1
Insulin Receptor Signaling	2.93	0.0714	0	FOXO1,FOXO3,GYS2,INPP5B,IRS2,NRAS,PIK3R1,PTPN1,PTPRF,SGK1
VEGF Signaling	2.84	0.0825	2	ACTA2,ELAVL1,FLT1,FOXO1,FOXO3,NRAS,PIK3R1,YWHAE
Hedgehog 'on' state	2.84	0.0694	3.162	GRK2,NME3,PIK3R1,PSMA7,PSMB9,PSMD4,PSMD9,PSME4,RBX1,STK4
Inhibition of Matrix Metalloproteases	2.84	0.132	0	ADAM10,LRP1,MMP15,TIMP2,TIMP3
Cellular response to hypoxia	2.83	0.0921	2.646	EGLN2,PSMA7,PSMB9,PSMD4,PSMD9,PSME4,RBX1
Interferon alpha/beta signaling	2.83	0.0921	2.646	EIF2AK2,IFI6,IP6K2,IRF7,IRF9,OAS1,PTPN1
Interferon gamma signaling	2.81	0.0816	2.828	IFNGR1,IRF7,IRF9,OAS1,PTPN1,TRIM14,TRIM22,TRIM38
Nuclear Cytoskeleton Signaling Pathway	2.8	0.058	2.887	ACTA2,CAPZA2,DCTN1,DYNC1I2,FRK,ITGA1,KLC4,MRTFA,RBX1,TMX4,TOR1A,TPR,YAP1
PIP3 activates AKT signaling	2.77	0.068	3.162	ERBB3,FOXO1,FOXO3,IRS2,MDM2,MYD88,PIK3R1,PPP2R5A,RAC2,SGK1
Sumoylation Pathway	2.73	0.0792	-1.134	ARHGDIB,ETS1,HDAC1,MDM2,RAC2,SERBP1,SP1,SUMO3
TCR signaling	2.69	0.0714	3	CD4,EVL,IKBKB,PIK3R1,PSMA7,PSMB9,PSMD4,PSMD9,PSME4
ABC-family proteins mediated transport	2.68	0.0777	2.828	ABCA8,ABCG5,PSMA7,PSMB9,PSMD4,PSMD9,PSME4,RNF5
Pyrimidine Ribonucleotides Interconversion	2.64	0.119	2.236	CTPS1,DHX9,NME3,NUDT16,SLC25A42
Metabolism of porphyrins	2.61	0.154	2	ALAS1,BLVRB,HMOX1,UROS
Deubiquitination	2.59	0.0528	3.742	ASXL1,KAT2B,MBD6,MDM2,MDM4,OGT,OTUD5,PSMA7,PSMB9,PSMD4,PSMD9,PSME4,SMAD2,ZRANB1
LPS/IL-1 Mediated Inhibition of RXR Function	2.55	0.0505	-0.378	ABCG5,ACSF2,ACSL4,ACSL5,ALAS1,ALDH3A1,ALDH5A1,CYP2E1,CYP3A7,IL1R1,LIPC,MYD88,NR1H3,NR1I3,PPARA
Elastic fibre formation	2.55	0.114	2.236	EMILIN1,FBLN2,FBLN5,LTBP3,LTBP4
Heme Degradation	2.54	0.5	ND	BLVRB,HMOX1
Molybdenum Cofactor Biosynthesis	2.54	0.5	ND	GPHN,MOCS2
p75 NTR receptor-mediated signalling	2.54	0.0633	3.162	ARHGEF1,ARHGEF40,HDAC1,IKBKB,MYD88,NET1,NME3,PIK3R1,STK4,YWHAE
HIF1α Signaling	2.54	0.0566	1.667	EGLN2,FLT1,HMOX1,HSPA1A,IGF1,MDM2,MMP15,NRAS,PIK3R1,RAC2,RBX1,SLC2A2
RHO GTPases Activate WASPs and WAVEs	2.51	0.111	2.236	ABI1,ARPC1B,ARPC2,FRK,WIPF1
Pyrimidine Ribonucleotides De Novo Biosynthesis	2.51	0.111	2.236	CTPS1,DHX9,NME3,NUDT16,SLC25A42
Hedgehog ligand biogenesis	2.5	0.0923	2.449	NOTUM,PSMA7,PSMB9,PSMD4,PSMD9,PSME4
Choline Biosynthesis III	2.48	0.214	ND	GPLD1,HMOX1,PLD3
Circadian Rhythm Signaling	2.48	0.0513	ND	FBXL3,FRK,GNAQ,HLF,ITPR2,MDM2,NOTUM,NR1D1,NR1D2,NRAS,PRKAA1,PRKAB1,RORA,SMARCC2
Inhibition of ARE-Mediated mRNA Degradation Pathway	2.45	0.0613	-0.447	CNOT2,EXOSC4,PPP2R5A,PSMA7,PSMB9,PSMD4,PSMD9,PSME4,YWHAE,YWHAQ
SUMOylation of intracellular receptors	2.44	0.138	2	NR1H3,PPARA,RORA,SUMO3
RAC Signaling	2.43	0.0652	2.449	ARPC1B,ARPC2,ELK4,IQGAP2,ITGA1,NRAS,PARD3,PIK3R1,RAC2
Autophagy	2.41	0.0545	0.577	BIRC6,FOXO1,FOXO3,IGF1,IRS2,MYD88,PIK3R1,PPP2R5A,PRKAA1,PRKAB1,SLC3A2,VPS41
YAP1- and WWTR1 (TAZ)-stimulated gene expression	2.39	0.2	ND	CCN2,KAT2B,YAP1
Mitotic Telophase/Cytokinesis	2.39	0.2	ND	NIPBL,STAG1,STAG2
Fatty Acid Activation	2.39	0.2	ND	ACSF2,ACSL4,ACSL5
FOXO-mediated transcription of oxidative stress, metabolic and neuronal genes	2.38	0.133	ND	FOXO1,FOXO3,HDAC1,SMAD2
Leukocyte Extravasation Signaling	2.38	0.0567	1	ACTA2,ARHGAP35,CLDN12,CLDN5,MMP15,PECAM1,PIK3R1,RAC2,TIMP2,TIMP3,WIPF1
FXR/RXR Activation	2.36	0.0564	-0.905	ABCG5,FOXO1,HMOX1,LIPC,MTTP,NR1H3,PKLR,PPARA,PRKAA1,PRKAB1,SLC22A7
Glucocorticoid Receptor Signaling	2.35	0.0399	ND	BRD7,CD163,CREBZF,DCAF6,FOXO3,HSPA1A,IGF1,IKBKB,IL1R1,IL7R,KAT2B,NDUFA9,NDUFB1,NRAS,PBRM1,PDK4,PIK3R1,PLA2G12A,PRKAA1,PRKAB1,SGK1,SMAD2,SMARCC1,SMARCC2
Gαq Signaling	2.34	0.0592	1.667	GNAQ,GPLD1,GRK2,GYS2,HMOX1,IKBKB,ITPR2,PIK3R1,PLD3,RAC2
Tetrapyrrole Biosynthesis II	2.33	0.4	ND	ALAS1,UROS
PPARα/RXRα Activation	2.33	0.0558	-0.333	BCL3,GNAQ,IKBKB,IL1R1,MAP4K4,NOTUM,NRAS,PPARA,PRKAA1,PRKAB1,SMAD2
MSP-RON Signaling in Cancer Cells Pathway	2.32	0.0629	2.828	ACTA2,ETS1,F12,NRAS,PIK3R1,SMAD2,SP1,YWHAE,YWHAQ
ESR-mediated signaling	2.31	0.0678	2.828	CBFB,GPAM,HDAC1,KANK1,KAT2B,SP1,STAG1,STAG2
Regulation of lipid metabolism by PPARalpha	2.29	0.0672	2.121	ALAS1,G0S2,NR1D1,NR1H3,PLIN2,PPARA,RORA,SP1
C-type lectin receptors (CLRs)	2.29	0.0621	3	FCER1G,IKBKB,ITPR2,NRAS,PSMA7,PSMB9,PSMD4,PSMD9,PSME4
Translocation of SLC2A4 (GLUT4) to the plasma membrane	2.28	0.0833	2.449	ASPSCR1,EXOC7,PRKAB1,RAB8A,YWHAE,YWHAQ
Mitotic G2-G2/M phases	2.28	0.055	3.317	DCTN1,DYNC1I2,PPP1R12B,PSMA7,PSMB9,PSMD4,PSMD9,PSME4,RAB8A,RBX1,YWHAE
RHOA Signaling	2.21	0.065	1.414	ACTA2,ARHGAP35,ARHGEF1,ARPC1B,ARPC2,IGF1,PPP1R12B,SEPTIN4
Regulation of Apoptosis	2.2	0.0943	2.236	PSMA7,PSMB9,PSMD4,PSMD9,PSME4
Beta-catenin independent WNT signaling	2.2	0.0537	2.449	AP2M1,ITPR2,NME3,PIK3R1,PSMA7,PSMB9,PSMD4,PSMD9,PSME4,RAC2,STK4
PTEN Regulation	2.19	0.06	2.121	FRK,HDAC1,MAF1,PSMA7,PSMB9,PSMD4,PSMD9,PSME4,SUZ12
Regulation of Insulin-like Growth Factor (IGF) transport and uptake by IGFBPs	2.19	0.0645	2.828	ADAM10,APOL1,FAM20A,FSTL3,IGF1,MIA3,NOTUM,SPARCL1
p53 Signaling	2.18	0.0707	-0.447	GADD45A,HDAC1,KAT2B,MDM2,MDM4,PIK3R1,STAG1
Protein folding	2.18	0.0707	2.646	FBXL3,GBA1,GNAQ,NOP56,PFDN2,PFDN5,TBCB
Signaling by TGF-beta Receptor Complex	2.17	0.0926	2.236	LTBP3,LTBP4,MTMR4,PARD3,SMAD2
Pancreatic Adenocarcinoma Signaling	2.16	0.064	1.633	CYP2E1,GPLD1,HDAC1,HMOX1,MDM2,PIK3R1,PLD3,SMAD2
Macropinocytosis Signaling	2.16	0.0789	2.449	ABI1,ANKFY1,ARF6,CSF1R,NRAS,PIK3R1
KEAP1-NFE2L2 pathway	2.15	0.0592	3	NME3,PIK3R1,PSMA7,PSMB9,PSMD4,PSMD9,PSME4,RBX1,STK4
IL-8 Signaling	2.15	0.0529	3.162	CSTB,FLT1,GNAQ,GPLD1,HMOX1,IKBKB,MAP4K4,NRAS,PIK3R1,PLD3,RAC2
Signaling by Rho Family GTPases	2.14	0.0485	1	ACTA2,ARHGEF1,ARPC1B,ARPC2,GNAQ,ITGA1,PARD3,PIK3R1,PPP1R12B,PPP1R12C,RAC2,SEPTIN4,WIPF1
Integrin Signaling	2.14	0.0526	2.53	ACTA2,ARF6,ARPC1B,ARPC2,CAPN2,ITGA1,NRAS,PIK3R1,PPP1R12B,RAC2,WIPF1
Toll-like Receptor Signaling	2.14	0.0779	1.342	EIF2AK2,IKBKB,MAP4K4,MYD88,PPARA,SIGIRR
PTEN Signaling	2.14	0.0588	-1.89	FLT1,FOXO1,FOXO3,IKBKB,INPP5B,ITGA1,NRAS,PIK3R1,RAC2
Signaling by PTK6	2.13	0.0909	2.236	ARAP1,ARHGAP35,ERBB3,NRAS,PTPN1
FAT10 Signaling Pathway	2.1	0.0893	ND	PSMA7,PSMB9,PSMD4,PSMD9,PSME4
Signaling by Activin	2.09	0.158	ND	FST,FSTL3,SMAD2
γ-linolenate Biosynthesis II (Animals)	2.09	0.158	ND	ACSF2,ACSL4,ACSL5
Mitochondrial L-carnitine Shuttle Pathway	2.09	0.158	ND	ACSF2,ACSL4,ACSL5
HSP90 chaperone cycle for steroid hormone receptors in the presence of ligand	2.07	0.0877	2.236	CAPZA2,DCTN1,DNAJB1,DYNC1I2,HSPA1A
Interferon Signaling	2.05	0.108	ND	IFI6,IFNGR1,IRF9,OAS1
mTOR Signaling	2.05	0.0512	0.707	EIF3L,EIF4A2,GPLD1,HMOX1,NRAS,PIK3R1,PLD3,PPP2R5A,PRKAA1,PRKAB1,RAC2
Cancer Drug Resistance by Drug Efflux	2.04	0.0862	2.236	FOXO1,FOXO3,MDM2,NRAS,PIK3R1
Signaling by Hippo	2.03	0.15	ND	STK4,YAP1,YWHAE
Response to elevated platelet cytosolic Ca2+	2.03	0.0606	2.828	CHID1,IGF1,PECAM1,SELENOP,SRGN,STXBP2,TIMP3,VTI1B
Signaling by ERBB4	2	0.0847	ND	ERBB3,NRAS,PIK3R1,WWOX,YAP1
Metabolism of polyamines	2	0.0847	2.236	PSMA7,PSMB9,PSMD4,PSMD9,PSME4
WNK Renal Signaling Pathway	2	0.0654	2.236	IGF1,IRS2,MDM2,PIK3R1,RBX1,SGK1,WNK1
Post-translational protein phosphorylation	2	0.0654	2.646	ADAM10,APOL1,FAM20A,FSTL3,MIA3,NOTUM,SPARCL1
eNOS Signaling	2	0.0559	ND	AQP1,AQP9,FLT1,GNAQ,HSPA1A,ITPR2,PIK3R1,PRKAA1,PRKAB1
Acute Phase Response Signaling	1.98	0.0524	1.342	C1QA,C1QC,C4BPA,HMOX1,IKBKB,IL1R1,MYD88,NRAS,PIK3R1,RBP1
NIK-->noncanonical NF-kB signaling	1.97	0.0833	2.236	PSMA7,PSMB9,PSMD4,PSMD9,PSME4
FLT3 Signaling	1.97	0.103	2	FOXO3,NRAS,PIK3R1,SLA
Pancreatic Secretion Signaling Pathway	1.97	0.0478	2.309	AQP1,ARHGDIB,ARHGEF1,GNAQ,ITPR2,LIPA,LIPC,NOTUM,PIK3R1,STXBP2,VTI1B,WNK1
RHOGDI Signaling	1.97	0.0498	-0.707	ACTA2,ARHGAP35,ARHGDIB,ARHGEF1,ARPC1B,ARPC2,GNAQ,ITGA1,PPP1R12B,PPP1R12C,RAC2
Hepatic Fibrosis / Hepatic Stellate Cell Activation	1.96	0.0521	ND	ACTA2,CCL21,CCN2,CYP2E1,FLT1,IFNGR1,IGF1,IL1R1,SMAD2,TIMP2
Production of Nitric Oxide and Reactive Oxygen Species in Macrophages	1.96	0.0521	1.89	APOL1,IFNGR1,IKBKB,LYZ,MAP3K2,PIK3R1,PPARA,PPP2R5A,RAC2,SPI1
Endothelin-1 Signaling	1.93	0.0515	3	GNAQ,GPLD1,HMOX1,ITPR2,NOTUM,NRAS,PIK3R1,PLA2G12A,PLD3,PRDX6
Chromatin organization	1.92	0.0471	3.464	ARID4B,ELP2,EPC1,HDAC1,KAT2B,KDM2A,KMT2C,OGT,PBRM1,SMARCC1,SMARCC2,SUZ12
Hepatic Fibrosis Signaling Pathway	1.9	0.0408	3.207	ACTA2,CCN2,FLT1,FOXO1,IKBKB,IL1R1,IRS2,ITGA1,LRP1,LRP5,MYD88,NRAS,PIK3R1,RAC2,SMAD2,SP1,YAP1
mRNA 3 Prime End Processing Signaling Pathway	1.9	0.0625	1.633	CNOT2,ELAVL1,EXOSC4,RBM3,SRRM1,SYMPK,WNK1
Regulation of Actin-based Motility by Rho	1.9	0.0625	1.633	ACTA2,ARPC1B,ARPC2,ITGA1,PPP1R12B,RAC2,WIPF1
Reelin Signaling in Neurons	1.88	0.0571	2.646	ARHGEF1,ARHGEF40,ARPC1B,ARPC2,FRK,PDK4,PIK3R1,RELN
TCF dependent signaling in response to WNT	1.87	0.0505	3.162	HDAC1,LRP5,PPP2R5A,PSMA7,PSMB9,PSMD4,PSMD9,PSME4,RBX1,TLE1
Regulation of mitotic cell cycle	1.87	0.0682	2.449	FZR1,PSMA7,PSMB9,PSMD4,PSMD9,PSME4
Mitochondrial biogenesis	1.86	0.0781	1.342	ALAS1,GLUD1,NR1D1,PPARA,PRKAB1
UFMylation Signaling Pathway	1.86	0.0781	1.342	CDK5RAP3,EIF4A2,MDM2,NR1H3,UFM1
Regulation of beta-cell development	1.86	0.0952	2	FOXO1,KAT2B,PKLR,SLC2A2
Activation of gene expression by SREBF (SREBP)	1.86	0.0952	2	GPAM,PMVK,PPARA,SP1
Apelin Cardiac Fibroblast Signaling Pathway	1.86	0.13	ND	CCN2,PRKAA1,PRKAB1
Signaling by the B Cell Receptor (BCR)	1.86	0.0529	3	IKBKB,ITPR2,NRAS,PIK3R1,PSMA7,PSMB9,PSMD4,PSMD9,PSME4
Phagosome Maturation	1.84	0.0526	ND	CANX,CTSC,DYNC1I2,DYNLT1,PRDX6,RAC2,TCIRG1,VPS41,VTI1B
RAF/MAP kinase cascade	1.83	0.0458	2.646	ERBB3,IRS2,NRAS,PIK3R1,PPP2R5A,PSMA7,PSMB9,PSMD4,PSMD9,PSME4,RBX1,SPTAN1
ERB2-ERBB3 Signaling	1.83	0.0769	1.342	ERBB3,FOXO1,NRAS,PIK3R1,SP1
Role of Chondrocytes in Rheumatoid Arthritis Signaling Pathway	1.82	0.0556	2.121	CAPN2,CFLAR,FOXO3,IL1R1,LRP1,MMP15,PRKAA1,PRKAB1
DHCR24 Signaling Pathway	1.82	0.0556	2.121	APOL1,HMOX1,IGF1,MDM2,NR1H3,NR1I3,NRAS,PIK3R1
Interleukin-7 signaling	1.81	0.125	ND	IL7R,IRS2,PIK3R1
Other interleukin signaling	1.81	0.125	ND	CD4,CSF1R,STXBP2
Ephrin Receptor Signaling	1.81	0.0493	2.646	ABI1,ADAM10,ARPC1B,ARPC2,GNAQ,ITGA1,MAP4K4,NRAS,RAC2,WIPF1
Lipophagy	1.8	0.222	ND	PLIN2,PRKAB1
Cellular response to mitochondrial stress	1.8	0.222	ND	EIF2AK1,PHB2
Heme Biosynthesis II	1.8	0.222	ND	ALAS1,UROS
Ribonucleotide Reductase Signaling Pathway	1.8	0.0517	2.121	BRD7,FOXO3,NRAS,PBRM1,PIK3R1,RBX1,SMARCC1,SMARCC2,SP1
Intra-Golgi and retrograde Golgi-to-ER traffic	1.79	0.049	3.162	CAPZA2,DCTN1,DYNC1I2,GALNT1,GALNT2,GOLGA5,KLC4,MAN1A1,RAB18,TMED10
Retinoid metabolism and transport	1.79	0.0909	2	GPC6,LRP1,RBP1,SDC3
PXR/RXR Activation	1.78	0.0746	1	ALAS1,CYP3A7,FOXO1,NR1I3,PPARA
Fc epsilon receptor (FCERI) signaling	1.77	0.0485	2	FCER1G,IKBKB,ITPR2,NRAS,PIK3R1,PSMA7,PSMB9,PSMD4,PSMD9,PSME4
TNFR2 non-canonical NF-kB pathway	1.76	0.0735	2.236	PSMA7,PSMB9,PSMD4,PSMD9,PSME4
Agrin Interactions at Neuromuscular Junction	1.76	0.0735	2	ACTA2,ERBB3,NRAS,PKLR,RAC2
Clathrin-mediated Endocytosis Signaling	1.73	0.0478	ND	ACTA2,AP2M1,APOL1,ARF6,ARPC1B,ARPC2,IGF1,LYZ,MDM2,PIK3R1
Synthesis of DNA	1.72	0.0574	2.646	FZR1,PSMA7,PSMB9,PSMD4,PSMD9,PSME4,RBX1
Signaling by Erythropoietin	1.71	0.115	ND	IRS2,NRAS,PIK3R1
Urea cycle	1.71	0.2	ND	NAGS,NMRAL1
Tight Junction Signaling	1.7	0.0497	ND	ACTA2,CLDN12,CLDN5,MPDZ,PARD3,PPP2R5A,SPTAN1,SYMPK,VTI1B
Non-Small Cell Lung Cancer Signaling	1.7	0.0625	0.447	FOXO3,HDAC1,ITPR2,NRAS,PIK3R1,STK4
Heme signaling	1.7	0.0851	-1	HMOX1,NR1D1,PPARA,RORA
Actin Cytoskeleton Signaling	1.69	0.0453	1.265	ACTA2,ARHGAP35,ARHGEF1,ARPC1B,ARPC2,IQGAP2,ITGA1,NRAS,PIK3R1,PPP1R12B,RAC2
Activin Inhibin Signaling Pathway	1.69	0.0472	1.897	CCN2,FOXO3,FST,FSTL3,IKBKB,IL1R1,MDM2,MYD88,PIK3R1,SMAD2
Glioma Invasiveness Signaling	1.68	0.0704	0	NRAS,PIK3R1,RAC2,TIMP2,TIMP3
ATF4 activates genes in response to endoplasmic reticulum stress	1.67	0.111	ND	ATF6,EXOSC4,HERPUD1
XBP1(S) activates chaperone genes	1.67	0.0833	2	DCTN1,HDGF,PREB,SERP1
Asparagine N-linked glycosylation	1.66	0.056	2.646	ALG13,ALG5,CANX,FUCA1,MAN1A1,RNF5,UAP1
Death Receptor Signaling	1.66	0.0612	1.633	ACTA2,ARHGDIB,CFLAR,IKBKB,MAP4K4,SPTAN1
Glutamine Biosynthesis I	1.65	1	ND	GLUL
Adenine and Adenosine Salvage VI	1.65	1	ND	ADK
Protein Ubiquitination Pathway	1.64	0.043	3.162	BIRC6,DNAJB1,FZR1,HSPA1A,MDM2,PSMA7,PSMB9,PSMD4,PSMD9,RBX1,UBE2L6,UBE2Q1
COPII-mediated vesicle transport	1.64	0.0685	2.236	CTSC,PREB,SEC24B,TMED10,TRAPPC5
Pyruvate metabolism	1.64	0.0816	ND	HAGH,PDK4,PKLR,RMND5A
Sulfur amino acid metabolism	1.63	0.107	ND	CSAD,MTR,SQOR
RHO GTPases activate PKNs	1.63	0.107	ND	PPP1R12B,YWHAE,YWHAQ
ISG15 antiviral mechanism	1.61	0.0676	2.236	EIF2AK2,EIF4A2,KPNA4,TPR,UBE2L6
Signaling by ERBB2	1.61	0.08	2	ERBB3,ERBIN,NRAS,PIK3R1
Hepatitis B Chronic Liver Pathogenesis Signaling Pathway	1.6	0.0479	0.333	CCN2,ERBB3,IKBKB,IRF7,IRF9,MYD88,NRAS,PIK3R1,SMAD2
Energy dependent regulation of mTOR by LKB1-AMPK	1.59	0.103	ND	CAB39,PRKAA1,PRKAB1
COPI-mediated anterograde transport	1.58	0.0588	2.449	CAPZA2,DCTN1,DYNC1I2,GOLGB1,SPTAN1,TMED10
Transcriptional activity of SMAD2/SMAD3:SMAD4 heterotrimer	1.58	0.0784	ND	HDAC1,SMAD2,SP1,TGIF1
Plasma lipoprotein assembly, remodeling, and clearance	1.57	0.0658	2.236	AP2M1,LIPA,LIPC,MTTP,NR1H3
Thrombin Signaling	1.57	0.045	2.646	ARHGEF1,ARHGEF40,GNAQ,IKBKB,ITPR2,NOTUM,NRAS,PIK3R1,PPP1R12B,RAC2
HEY1 Signaling Pathway	1.56	0.0497	2.121	ERBB3,HDAC1,MDM2,MMP15,PIK3R1,PRKAA1,PRKAB1,SMAD2
Signaling by NOTCH1	1.55	0.0649	2.236	ADAM10,HDAC1,KAT2B,RBX1,TLE1
SUMOylation of DNA damage response and repair proteins	1.55	0.0649	2.236	NSMCE1,STAG1,STAG2,SUMO3,TPR
Hepatic Cholestasis	1.54	0.0446	1	ABCG5,CYP3A7,FOXO1,IKBKB,IL1R1,MYD88,NR1H3,PPARA,PRKAA1,SLC22A7
14-3-3-mediated Signaling	1.54	0.0526	2.236	FOXO1,NOTUM,NRAS,PIK3R1,YAP1,YWHAE,YWHAQ
fMLP Signaling in Neutrophils	1.54	0.0526	2.236	ARPC1B,ARPC2,GNAQ,ITPR2,NRAS,PIK3R1,RAC2
Glycation Signaling Pathway	1.53	0.0444	2.53	ADAM10,ATF6,CYP2E1,HAGH,IKBKB,MYD88,NRAS,PIK3R1,RAC2,STAB1
Xenobiotic Metabolism General Signaling Pathway	1.53	0.0491	2.646	HMOX1,MAP3K2,NR1H3,NR1I3,NRAS,PIK3R1,PPARA,RBX1
Apoptosis Signaling	1.53	0.0571	-0.447	BIRC6,CAPN2,IKBKB,MAP4K4,NRAS,SPTAN1
NF-κB Activation by Viruses	1.53	0.0641	2.236	CD4,EIF2AK2,IKBKB,NRAS,PIK3R1
Signaling by EGFR	1.52	0.0755	2	ADAM10,NRAS,PIK3R1,SPRY1
Hematoma Resolution Signaling Pathway	1.51	0.0425	1.265	CD163,HMOX1,IFNGR1,LRP1,MMP15,MYD88,NDUFA9,NDUFB1,PRKAA1,PRKAB1,SQOR
MyD88 dependent cascade initiated on endosome	1.51	0.0968	ND	IKBKB,IRF7,MYD88
Thyroid Cancer Signaling	1.51	0.0633	1.342	FOXO1,IGF1,IRS2,NRAS,PIK3R1
Fcgamma receptor (FCGR) dependent phagocytosis	1.49	0.0482	2.449	ABI1,ARPC1B,ARPC2,FRK,ITPR2,PIK3R1,PLD3,WIPF1
HOTAIR Regulatory Pathway	1.49	0.0482	1.414	ELAVL1,HDAC1,KMT2C,MDM2,MMP15,MRTFA,PIK3R1,SUZ12
Passive transport by Aquaporins	1.49	0.154	ND	AQP1,AQP9
SUMOylation of immune response proteins	1.49	0.154	ND	EIF2AK2,SUMO3
Dolichyl-diphosphooligosaccharide Biosynthesis	1.49	0.154	ND	ALG13,ALG5
Role of BRCA1 in DNA Damage Response	1.49	0.0625	ND	BRD7,GADD45A,PBRM1,SMARCC1,SMARCC2
Caveolar-mediated Endocytosis Signaling	1.49	0.0625	ND	ACTA2,FLOT1,ITGA1,MAP3K2,PTPN1
Glutaminergic Receptor Signaling Pathway (Enhanced)	1.48	0.0395	3.606	GLUD1,GLUL,GNAQ,GPLD1,HMOX1,IKBKB,ITPR2,NOTUM,PIK3R1,PLA2G12A,PLD3,PRDX6,VTI1B
Signaling by VEGF	1.48	0.0556	2.449	ABI1,FLT1,ITPR2,NRAS,NRP1,PIK3R1
Telomerase Signaling	1.48	0.0556	1	ETS1,HDAC1,NRAS,PIK3R1,PPP2R5A,SP1
PPAR Signaling	1.48	0.0556	-1.633	IKBKB,IL1R1,MAP4K4,NR1H3,NRAS,PPARA
RIPK1-mediated regulated necrosis	1.48	0.0938	ND	CFLAR,FLOT1,OGT
Intrinsic Pathway for Apoptosis	1.47	0.0727	2	GSDMD,SEPTIN4,YWHAE,YWHAQ
Somitogenesis	1.47	0.0727	2	PSMA7,PSMB9,PSMD4,PSMD9
Synaptic Long Term Depression	1.47	0.0452	1.89	GNAQ,IGF1,ITPR2,NOTUM,NRAS,PLA2G12A,PPP2R5A,PRDX6,SMARCC2
Signaling by NTRK1 (TRKA)	1.47	0.0617	2.236	AP2M1,IRS2,MEF2A,NRAS,PIK3R1
ISGylation Signaling Pathway	1.46	0.055	2.449	DTX3L,EIF2AK2,IRF7,IRF9,S100A4,UBE2L6
Neuroinflammation Signaling Pathway	1.45	0.0392	2.714	BIRC6,CFLAR,CSF1R,GLUL,HMOX1,IFNGR1,IKBKB,IL1R1,IRF7,MYD88,PIK3R1,PLA2G12A,RAC2
Serotonin Receptor Signaling	1.45	0.036	2.668	CPE,FOXO1,FOXO3,FRK,GNAQ,GPLD1,HMOX1,MPDZ,NOTUM,NRAS,PIK3R1,PLA2G12A,PLD3,PPP1R12B,PRDX6,RAC2,YAP1
Role of PKR in Interferon Induction and Antiviral Response	1.45	0.0504	2.449	EIF2AK2,HSPA1A,IFNGR1,IKBKB,IRF9,MYD88,SP1
Histone Modification Signaling Pathway	1.44	0.04	2.714	BAZ1B,BRD7,FOXO1,HDAC1,HP1BP3,KAT2B,KDM2A,KMT2C,PBRM1,SUMO3,YWHAE,YWHAQ
Gap Junction Signaling	1.43	0.0389	1.387	ACTA2,GNAQ,IGF1,ITPR2,LRP5,MAP3K2,NOTUM,NRAS,PIK3R1,PLA2G12A,SMAD2,SMARCC2,SP1
Interleukin-4 and Interleukin-13 signaling	1.43	0.0541	2.449	FOXO1,FOXO3,HMOX1,LCN2,PIK3R1,RORA
Glutamate and glutamine metabolism	1.43	0.143	ND	GLUD1,GLUL
Formation of axial mesoderm	1.43	0.143	ND	SMAD2,YAP1
Glioblastoma Multiforme Signaling	1.43	0.0468	1.89	FOXO1,IGF1,ITPR2,MDM2,NOTUM,NRAS,PIK3R1,RAC2
Transcriptional Regulation by E2F6	1.41	0.0882	ND	EPC1,SUZ12,YAF2
NRF2-mediated Oxidative Stress Response	1.4	0.0407	2	ACTA2,AOX1,CBR1,CYP2E1,CYP3A7,DNAJB1,HERPUD1,HMOX1,NRAS,PIK3R1,RBX1
Circadian Clock	1.4	0.069	2	FBXL3,NR1D1,PPARA,RORA
RUNX1 regulates megakaryocyte differentiation and platelet function	1.4	0.069	1	CBFB,HDAC1,KAT2B,KMT2C
Cell Cycle Checkpoints	1.38	0.0404	3.317	DYNC1I2,MDM2,MDM4,PPP2R5A,PSMA7,PSMB9,PSMD4,PSMD9,PSME4,YWHAE,YWHAQ
Hedgehog 'off' state	1.38	0.0526	2.449	PSMA7,PSMB9,PSMD4,PSMD9,PSME4,RBX1
Apelin Endothelial Signaling Pathway	1.38	0.0486	2.449	GNAQ,MEF2A,NRAS,PIK3R1,PRKAA1,PRKAB1,SP1
GPVI-mediated activation cascade	1.38	0.0857	ND	FCER1G,PIK3R1,RAC2
IL-9 Signaling	1.38	0.0857	ND	BCL3,IRS2,PIK3R1
VEGF Family Ligand-Receptor Interactions	1.37	0.0581	2	FLT1,NRAS,NRP1,PIK3R1,PLA2G12A
Iron homeostasis signaling pathway	1.36	0.0483	ND	CD163,HMOX1,LRP1,RBX1,SMAD2,STEAP3,TCIRG1
Transport of glycerol from adipocytes to the liver by Aquaporins	1.36	0.5	ND	AQP9
L-DOPA Degradation	1.36	0.5	ND	COMT
Glutamate Biosynthesis II	1.36	0.5	ND	GLUD1
Glutamate Degradation X	1.36	0.5	ND	GLUD1
Iron uptake and transport	1.36	0.0667	2	HMOX1,LCN2,STEAP3,TCIRG1
Superpathway of Inositol Phosphate Compounds	1.34	0.0412	2.828	INPP5B,IP6K2,MTMR4,PIK3R1,PPP1R12B,PPP1R12C,PPP2R5A,PTPN1,PTPRF,PTPRG
ABRA Signaling Pathway	1.34	0.0568	1.342	ACTA2,CCN2,IGF1,MEF2A,MRTFA
Platelet Adhesion to exposed collagen	1.32	0.125	ND	FCER1G,ITGA1
FOXO-mediated transcription of cell death genes	1.32	0.125	ND	FOXO1,FOXO3
Tumor Microenvironment Pathway	1.32	0.0444	1.414	CFLAR,FOXO1,FOXO3,IGF1,MMP15,NRAS,PIK3R1,SLC2A2
Detoxification of Reactive Oxygen Species	1.32	0.0811	ND	PRDX3,PRDX6,TXNRD2
Gene and protein expression by JAK-STAT signaling after IL-12 stimulation	1.32	0.0811	ND	CNN2,HNRNPDL,PITPNA
RAB GEFs exchange GTP for GDP on RABs	1.3	0.0556	2.236	DENND2B,RAB18,RAB8A,TRAPPC5,YWHAE
Fc Epsilon RI Signaling	1.29	0.05	1.633	FCER1G,INPP5B,NRAS,PIK3R1,PLA2G12A,RAC2
Aryl Hydrocarbon Receptor Signaling	1.28	0.0437	2.236	ALDH3A1,ALDH5A1,CYP3A7,MDM2,NFIA,NFIC,NFIX,SP1
3-phosphoinositide Biosynthesis	1.28	0.0417	2.646	INPP5B,MTMR4,PIK3R1,PPP1R12B,PPP1R12C,PPP2R5A,PTPN1,PTPRF,PTPRG
Role of Osteoclasts in Rheumatoid Arthritis Signaling Pathway	1.28	0.0377	1.508	ADAM10,CSF1R,FOXO1,FOXO3,IKBKB,IL1R1,MMP15,NRAS,PIK3R1,PTPN1,RAC2,SPI1
Transcriptional regulation of pluripotent stem cells	1.27	0.118	ND	FOXP1,SMAD2
Cytosolic sensors of pathogen-associated DNA	1.27	0.0625	2	DHX9,IKBKB,IRF7,MYD88
Semaphorin interactions	1.27	0.0625	2	ARHGAP35,ITGA1,NRP1,PLXND1
Acute Myeloid Leukemia Signaling	1.27	0.0543	ND	CSF1R,IDH3B,NRAS,PIK3R1,SPI1
Role of Hypercytokinemia/hyperchemokinemia in the Pathogenesis of Influenza	1.27	0.0543	2	EIF2AK2,IRF7,IRF9,MYD88,OAS1
Insulin Secretion Signaling Pathway	1.26	0.0386	3	CPE,EIF4A2,FRK,GNAQ,ITPR2,NOTUM,PIK3R1,SLC2A2,SRP54,SSR3,VTI1B
Regulation of TP53 Expression and Degradation	1.26	0.0769	ND	MDM2,MDM4,SGK1
Complement System	1.26	0.0769	ND	C1QA,C1QC,C4BPA
Role of JAK2 in Hormone-like Cytokine Signaling	1.25	0.0615	ND	CYP3A7,IGF1,IRS2,PTPN1
Pyridoxal 5'-phosphate Salvage Pathway	1.25	0.0615	2	EIF2AK2,PDXK,PRKAA1,SGK1
Stearate Biosynthesis I (Animals)	1.25	0.0615	ND	ACSF2,ACSL4,ACSL5,CYP2E1
Role of Pattern Recognition Receptors in Recognition of Bacteria and Viruses	1.25	0.0455	2.449	C1QA,C1QC,EIF2AK2,IRF7,MYD88,OAS1,PIK3R1
RORA activates gene expression	1.23	0.111	ND	PPARA,RORA
Pulmonary Fibrosis Idiopathic Signaling Pathway	1.21	0.0368	2.309	ACTA2,ADAM10,CCN2,FOXO1,FOXO3,MMP15,MRTFA,NRAS,PIK3R1,SMAD2,SUZ12,YAP1
Ribavirin ADME	1.21	0.0597	2	ADK,NME3,PIK3R1,STK4
D-myo-inositol (1,4,5,6)-Tetrakisphosphate Biosynthesis	1.21	0.0421	2.449	INPP5B,MTMR4,PPP1R12B,PPP1R12C,PPP2R5A,PTPN1,PTPRF,PTPRG
D-myo-inositol (3,4,5,6)-tetrakisphosphate Biosynthesis	1.21	0.0421	2.449	INPP5B,MTMR4,PPP1R12B,PPP1R12C,PPP2R5A,PTPN1,PTPRF,PTPRG
RNA Polymerase III Transcription	1.21	0.0732	ND	NFIA,NFIC,NFIX
TGF-β Signaling	1.19	0.0515	1.342	HDAC1,IRF7,NRAS,SMAD2,TGIF1
Proline catabolism	1.19	0.333	ND	PRODH2
Methylglyoxal Degradation I	1.19	0.333	ND	HAGH
Proline Degradation	1.19	0.333	ND	PRODH2
4-aminobutyrate Degradation I	1.19	0.333	ND	ALDH5A1
Glyoxylate metabolism and glycine degradation	1.18	0.105	ND	AMT,PRODH2
Regulation of TP53 Activity through Methylation	1.18	0.105	ND	MDM2,MDM4
MyD88:MAL(TIRAP) cascade initiated on plasma membrane	1.18	0.0714	ND	IKBKB,MYD88,SIGIRR
Formation of WDR5-containing histone-modifying complexes	1.18	0.0714	ND	KAT2B,KMT2C,OGT
Glioma Signaling	1.18	0.0469	ND	HDAC1,IDH3B,IGF1,MDM2,NRAS,PIK3R1
HMGB1 Signaling	1.18	0.0437	1.633	IFNGR1,IL1R1,KAT2B,NRAS,PIK3R1,RAC2,SP1
Role of JAK1 and JAK3 in γc Cytokine Signaling	1.17	0.058	2	IL7R,IRS2,NRAS,PIK3R1
Cell Cycle: G1/S Checkpoint Regulation	1.17	0.058	ND	FOXO1,HDAC1,MDM2,RBX1
DNA Methylation and Transcriptional Repression Signaling	1.17	0.051	2.236	ARID4B,GADD45A,HDAC1,MBD2,SP1
Clathrin-mediated endocytosis	1.17	0.0465	2.449	AP2M1,ARF6,ARPC2,BIN1,CD4,IL7R
Oncostatin M Signaling	1.16	0.0698	ND	CHI3L1,NRAS,TIMP3
Antigen Presentation Pathway	1.16	0.0698	ND	CANX,CD74,PSMB9
Sirtuin Signaling Pathway	1.16	0.0369	2.333	ADAM10,FOXO1,FOXO3,GADD45A,GLUD1,NDUFA9,NDUFB1,NR1H3,PPARA,PRKAA1,SP1
SUMOylation of transcription factors	1.14	0.1	ND	MDM2,SUMO3
Receptor-type tyrosine-protein phosphatases	1.14	0.1	ND	PPFIBP1,PTPRF
Class I peroxisomal membrane protein import	1.14	0.1	ND	ACBD5,ATAD1
ATM Signaling	1.14	0.05	ND	GADD45A,HP1BP3,MDM2,MDM4,PPP2R5A
LXR/RXR Activation	1.14	0.0458	ND	ABCG5,APOL1,HADH,IL1R1,LYZ,NR1H3
SUMOylation of chromatin organization proteins	1.14	0.0563	2	HDAC1,SUMO3,SUZ12,TPR
Remodeling of Epithelial Adherens Junctions	1.14	0.0563	ND	ACTA2,ARF6,ARPC1B,ARPC2
SUMOylation of transcription cofactors	1.13	0.0682	ND	DDX17,MRTFA,SUMO3
TBC/RABGAPs	1.13	0.0682	ND	ARF6,GGA2,RAB8A
Mitotic G1 phase and G1/S transition	1.13	0.0455	2.449	CKS1B,HDAC1,PSMA7,PSMB9,PSMD4,PSMD9
Pyroptosis Signaling Pathway	1.11	0.049	1.342	DHX9,ELAVL1,FOXO3,GSDMD,IL1R1
Estrogen Receptor Signaling	1.11	0.034	2.887	FOXO1,FOXO3,GNAQ,IGF1,MMP15,NDUFA9,NDUFB1,NOTUM,NRAS,PIK3R1,PPP1R12B,PRKAA1,PRKAB1,SP1
Mitochondrial Division Signaling Pathway	1.11	0.0422	2.646	CFLAR,GNAQ,ITPR2,NRAS,PPP2R5A,PRKAA1,PRKAB1
Synaptic adhesion-like molecules	1.11	0.0952	ND	FLOT1,PTPRF
Colorectal Cancer Metastasis Signaling	1.1	0.037	2	GNAQ,GRK2,IFNGR1,LRP1,LRP5,MMP15,NRAS,PIK3R1,RAC2,SMAD2
3-phosphoinositide Degradation	1.1	0.0398	2.449	INPP5B,MTMR4,PPP1R12B,PPP1R12C,PPP2R5A,PTPN1,PTPRF,PTPRG
Mitotic Metaphase and Anaphase	1.09	0.0381	3	DYNC1I2,PPP2R5A,PSMA7,PSMB9,PSMD4,PSMD9,PSME4,STAG1,STAG2
SUMOylation of DNA replication proteins	1.09	0.0652	ND	SUMO3,TOP1,TPR
Apelin Pancreas Signaling Pathway	1.09	0.0652	ND	PIK3R1,PRKAA1,PRKAB1
DNA Replication Pre-Initiation	1.09	0.0481	2.236	FZR1,PSMA7,PSMB9,PSMD4,PSMD9
Oxytocin in Brain Signaling Pathway	1.09	0.0396	2.121	GNAQ,ITPR2,MEF2A,NRAS,PIK3R1,PLA2G12A,PRDX6,PTPN1
Complement cascade	1.08	0.0441	2.449	C1QA,C1QC,C4BPA,CFHR2,CPN1,CPN2
CCR3 Signaling in Eosinophils	1.08	0.0441	ND	GNAQ,ITPR2,NRAS,PIK3R1,PLA2G12A,PPP1R12B
Cargo recognition for clathrin-mediated endocytosis	1.07	0.0476	2.236	AP2M1,CD4,GRK2,IL7R,TOR1A
Cellular hexose transport	1.07	0.0909	ND	SLC2A10,SLC2A2
Insertion of tail-anchored proteins into the endoplasmic reticulum membrane	1.07	0.0909	ND	HMOX1,SERP1
trans-Golgi Network Vesicle Budding	1.07	0.0533	2	ACBD3,GNS,GOLGB1,PUM1
Extra-nuclear estrogen signaling	1.07	0.0533	2	FOXO3,NRAS,PIK3R1,UHMK1
Pulmonary Healing Signaling Pathway	1.07	0.0392	1.414	FRK,MMP15,MYD88,NRAS,PECAM1,PRKAA1,PRKAB1,YAP1
Natural Killer Cell Signaling	1.07	0.0392	2.646	FCER1G,HSPA1A,MAP3K2,MYD88,NRAS,PIK3R1,RAC2,WIPF1
Neurotransmitter uptake and metabolism In glial cells	1.07	0.25	ND	GLUL
NR1D1 (REV-ERBA) represses gene expression	1.07	0.25	ND	NR1D1
Lysosomal oligosaccharide catabolism	1.07	0.25	ND	MAN2B1
Retinoate Biosynthesis II	1.07	0.25	ND	RBP1
Eumelanin Biosynthesis	1.07	0.25	ND	DDT
Taurine Biosynthesis	1.07	0.25	ND	CSAD
Methionine Salvage II (Mammalian)	1.07	0.25	ND	MTR
Sheddase Signaling Pathway	1.06	0.039	1.414	ADAM10,CCN2,ETS1,IGF1,MMP15,PIK3R1,TIMP3,TMPRSS2
Osteoarthritis Pathway	1.05	0.0375	-1.134	FOXO3,IL1R1,ITGA1,LRP1,PRKAA1,PRKAB1,SMAD2,SP1,TIMP3
Pathogen Induced Cytokine Storm Signaling Pathway	1.05	0.0339	2.53	CCL19,CCL21,CD163,GSDMD,IFNGR1,IL1R1,IRF7,IRF9,MYD88,SLC2A2,SPI1,SRGN,STXBP2
GDNF Family Ligand-Receptor Interactions	1.05	0.0526	ND	IRS2,ITPR2,NRAS,PIK3R1
D-myo-inositol-5-phosphate Metabolism	1.05	0.0388	2.449	INPP5B,MTMR4,PPP1R12B,PPP1R12C,PPP2R5A,PTPN1,PTPRF,PTPRG
Granulocyte Adhesion and Diapedesis	1.05	0.0388	ND	CCL19,CCL21,CLDN12,CLDN5,IL1R1,MMP15,PECAM1,SDC3
Orexin Signaling Pathway	1.05	0.0373	2.333	FOXO1,GNAQ,ITPR2,NOTUM,PIK3R1,PLA2G12A,PRKAA1,PRKAB1,TCIRG1
Paxillin Signaling	1.05	0.0467	2	ACTA2,ARF6,ITGA1,NRAS,PIK3R1
Signaling by NODAL	1.04	0.087	ND	FOXO3,SMAD2
Nephrin family interactions	1.04	0.087	ND	PIK3R1,SPTAN1
IL-12 Signaling and Production in Macrophages	1.04	0.0372	0	APOL1,IFNGR1,IKBKB,LYZ,MYD88,PIK3R1,PRKAA1,PRKAB1,SPI1
Angiopoietin Signaling	1.04	0.0519	ND	FOXO1,IKBKB,NRAS,PIK3R1
Integration of energy metabolism	1.03	0.0463	2.236	ACSL4,GNAQ,ITPR2,PKLR,SLC2A2
WNT/β-catenin Signaling	1.03	0.0402	0.447	GNAQ,HDAC1,LRP1,LRP5,MDM2,PPP2R5A,TLE1
Ephrin A Signaling	1.02	0.0426	-0.816	ADAM10,ARF6,ARHGAP35,FRK,IGF1,PIK3R1
Antimicrobial peptides	1.02	0.0612	ND	LCN2,LYZ,REG3A
iNOS Signaling	1.02	0.0612	ND	IFNGR1,IKBKB,MYD88
Apelin Muscle Signaling Pathway	1.02	0.0612	ND	GNAQ,PRKAA1,PRKAB1
Role of Tissue Factor in Cancer	1.02	0.0383	2.121	CCN2,FLT1,FRK,GNAQ,IKBKB,NRAS,PIK3R1,PPP2R5A
VDR/RXR Activation	1.02	0.0513	ND	FOXO1,GADD45A,LRP5,SP1
Renal Cell Carcinoma Signaling	1.02	0.0513	ND	ETS1,NRAS,PIK3R1,RBX1
Hypoxia Signaling in the Cardiovascular System	1.02	0.0513	ND	BIRC6,MDM2,UBE2L6,UBE2Q1
Chronic Myeloid Leukemia Signaling	1.01	0.0356	1.265	FOXO3,HDAC1,IKBKB,MDM2,NOTUM,NRAS,PIK3R1,PRKAA1,PRKAB1,RAC2
Sphingolipid metabolism	1.01	0.0455	ND	CYB5B,GBA1,HEXA,PLPP3,SGPL1
RAS processing	1.01	0.0833	ND	GOLGA7,NRAS
Histamine Degradation	1.01	0.0833	ND	ALDH3A1,HNMT
Vitamin-C Transport	1.01	0.0833	ND	SLC23A2,TXNRD2
Signaling by MET	1.01	0.0506	2	ARF6,NRAS,PIK3R1,PTPN1
Signaling by NOTCH3	1	0.06	ND	ADAM10,KAT2B,PLXND1
Melanoma Signaling	1	0.06	ND	MDM2,NRAS,PIK3R1
MYC Mediated Apoptosis Signaling	1	0.06	ND	CFLAR,IKBKB,MDM2
Sertoli Cell-Sertoli Cell Junction Signaling	0.997	0.0364	3	ACTA2,CLDN12,CLDN5,IL1R1,MAP3K2,NRAS,PIK3R1,SPTAN1,SYMPK
IL-17A Signaling in Fibroblasts	0.99	0.05	2	ACTA2,ELAVL1,IKBKB,LCN2
IL-7 Signaling Pathway	0.99	0.05	ND	FOXO1,FOXO3,IL7R,PIK3R1
Role of MAPK Signaling in Inhibiting the Pathogenesis of Influenza	0.99	0.05	ND	EIF2AK2,MYD88,PLA2G12A,PRDX6
Oxytocin Signaling Pathway	0.981	0.0351	2.53	GNAQ,ITPR2,NRAS,PIK3R1,PLA2G12A,PPARA,PPP1R12B,PRKAA1,PRKAB1,SMARCC2
Insulin processing	0.977	0.08	ND	CPE,EXOC7
MyD88 cascade initiated on plasma membrane	0.977	0.08	ND	IKBKB,MYD88
Signaling by NTRK2 (TRKB)	0.977	0.08	ND	NRAS,PIK3R1
Growth hormone receptor signaling	0.977	0.08	ND	IRS2,PTPN1
Degradation of the extracellular matrix	0.975	0.0494	2	ADAM10,CAPN2,MMP15,NID1
DDX58/IFIH1-mediated induction of interferon-alpha/beta	0.975	0.0494	2	IKBKB,IRF7,OTUD5,UBE2L6
Reelin signalling pathway	0.974	0.2	ND	RELN
Intestinal absorption	0.974	0.2	ND	SLC2A2
Glutamate Degradation III (via 4-aminobutyrate)	0.974	0.2	ND	ALDH5A1
Acetate Conversion to Acetyl-CoA	0.974	0.2	ND	ACSS3
Fatty Acid β-oxidation III (Unsaturated, Odd Number)	0.974	0.2	ND	ECI1
Erythropoietin Signaling Pathway	0.961	0.0387	1.89	FOXO3,IRS2,ITPR2,MDM2,NRAS,PIK3R1,RAC2
Bupropion Degradation	0.948	0.0769	ND	CYP2E1,CYP3A7
Estrogen-Dependent Breast Cancer Signaling	0.947	0.0482	2	IGF1,NRAS,PIK3R1,SP1
JAK/STAT Signaling	0.947	0.0482	1	GNAQ,NRAS,PIK3R1,PTPN1
Prostate Cancer Signaling	0.935	0.0431	1.342	FOXO1,HDAC1,MDM2,NRAS,PIK3R1
PEDF Signaling	0.933	0.0476	1	CFLAR,IKBKB,NRAS,PIK3R1
Cholecystokinin/Gastrin-mediated Signaling	0.923	0.0427	2	GNAQ,ITPR2,MEF2A,NRAS,RAC2
Ethanol Degradation IV	0.921	0.0741	ND	ACSS3,ALDH3A1
ERK/MAPK Signaling	0.92	0.0362	1.633	ETS1,ITGA1,NRAS,PIK3R1,PLA2G12A,PPP2R5A,RAC2,YWHAQ
TP53 Regulates Metabolic Genes	0.919	0.0471	2	PRKAA1,PRKAB1,YWHAE,YWHAQ
Sperm Motility	0.913	0.0349	2	CSF1R,ERBB3,FLT1,FRK,GNAQ,ITPR2,NOTUM,PLA2G12A,PRDX6
WNT/SHH Axonal Guidance Signaling Pathway	0.91	0.0395	2	ARF6,FRK,ITPR2,PIK3R1,YWHAE,YWHAQ
Neuregulin Signaling	0.901	0.042	ND	ERBB3,ERBIN,ITGA1,NRAS,PIK3R1
Protein repair	0.9	0.167	ND	PCMT1
SLC15A4:TASL-dependent IRF5 activation	0.9	0.167	ND	IKBKB
Arginine Biosynthesis IV	0.9	0.167	ND	GLUD1
Glycine Cleavage Complex	0.9	0.167	ND	AMT
Selenocysteine Biosynthesis II (Archaea and Eukaryotes)	0.9	0.167	ND	SEPSECS
UDP-N-acetyl-D-glucosamine Biosynthesis II	0.9	0.167	ND	UAP1
Deadenylation-dependent mRNA decay	0.894	0.0536	ND	CNOT2,EIF4A2,EXOSC4
CNTF Signaling	0.894	0.0536	ND	LIFR,NRAS,PIK3R1
PDGF Signaling	0.892	0.046	2	EIF2AK2,INPP5B,NRAS,PIK3R1
Virus Entry via Endocytic Pathways	0.89	0.0417	2.236	ACTA2,AP2M1,NRAS,PIK3R1,RAC2
MSP-RON Signaling in Macrophages Pathway	0.89	0.0417	0.447	F12,IFNGR1,IKBKB,NRAS,PIK3R1
Agranulocyte Adhesion and Diapedesis	0.88	0.0354	ND	ACTA2,CCL19,CCL21,CLDN12,CLDN5,IL1R1,MMP15,PECAM1
Oxidative Stress Induced Senescence	0.879	0.0455	2	MAP4K4,MDM2,MDM4,SUZ12
TNF signaling	0.877	0.0526	ND	CFLAR,IKBKB,RBCK1
Triacylglycerol Biosynthesis	0.877	0.0526	ND	DGAT2,GPAM,PLPP3
Interconversion of nucleotide di- and triphosphates	0.87	0.069	ND	CTPS1,NME3
Processing of Capped Intronless Pre-mRNA	0.87	0.069	ND	SLBP,SYMPK
Ubiquinol-10 Biosynthesis (Eukaryotic)	0.87	0.069	ND	CYP2E1,DDT
Role of p14/p19ARF in Tumor Suppression	0.87	0.069	ND	MDM2,PIK3R1
Amyloid fiber formation	0.866	0.0449	2	ADAM10,GGA2,LYZ,UBE2L6
NAP1L1 Transcription Regulation Signaling Pathway	0.866	0.0449	2	ETS1,HDGF,PIK3R1,YAP1
Role of NFAT in Cardiac Hypertrophy	0.865	0.0351	2.646	GNAQ,HDAC1,IGF1,ITPR2,MEF2A,NOTUM,NRAS,PIK3R1
Cytoprotection by HMOX1	0.861	0.0517	ND	BLVRB,HMOX1,PPARA
Role of Osteoblasts, Osteoclasts and Chondrocytes in Rheumatoid Arthritis	0.858	0.0349	ND	CSF1R,FOXO1,IGF1,IKBKB,IL1R1,LRP1,LRP5,PIK3R1
NOD1/2 Signaling Pathway	0.848	0.0361	1.633	ERBIN,HSPA1A,IKBKB,IRF7,MAP4K4,MYD88,RBCK1
Regulation of the Epithelial Mesenchymal Transition by Growth Factors Pathway	0.848	0.0361	2.646	ETS1,FOXO1,IKBKB,NRAS,PIK3R1,SMAD2,YAP1
Regulation of TP53 Activity through Acetylation	0.846	0.0667	ND	BRD7,HDAC1
Signaling by NTRK3 (TRKC)	0.846	0.0667	ND	NRAS,PIK3R1
Regulation of CDH11 Expression and Function	0.846	0.0667	ND	ILF3,SP1
Erythrocytes take up oxygen and release carbon dioxide	0.838	0.143	ND	AQP1
Fructose metabolism	0.838	0.143	ND	KHK
Creatine-phosphate Biosynthesis	0.838	0.143	ND	MAP4K4
Thioredoxin Pathway	0.838	0.143	ND	TXNRD2
Inositol Pyrophosphates Biosynthesis	0.838	0.143	ND	IP6K2
Glycogen Biosynthesis II (from UDP-D-Glucose)	0.838	0.143	ND	GYS2
Endometrial Cancer Signaling	0.829	0.05	ND	FOXO3,NRAS,PIK3R1
GADD45 Signaling	0.829	0.05	ND	FOXO3,GADD45A,SMAD2
Signaling by ALK	0.823	0.0645	ND	HDAC1,PIK3R1
Glutamate binding, activation of AMPA receptors and synaptic plasticity	0.823	0.0645	ND	AP2M1,MDM2
Endosomal Sorting Complex Required For Transport (ESCRT)	0.823	0.0645	ND	VPS25,VPS4B
Signaling by CSF1 (M-CSF) in myeloid cells	0.823	0.0645	ND	CSF1R,PIK3R1
Transcriptional regulation of brown and beige adipocyte differentiation	0.823	0.0645	ND	HDAC1,PPARA
EPH-Ephrin signaling	0.817	0.043	2	ADAM10,AP2M1,ARPC1B,ARPC2
Regulation of TP53 Activity through Phosphorylation	0.817	0.043	2	MDM2,MDM4,PRKAA1,PRKAB1
ERBB Signaling	0.817	0.043	1	ERBB3,FOXO1,NRAS,PIK3R1
Unfolded protein response	0.817	0.043	ND	ATF6,CANX,DNAJB1,HSPA1A
Apelin Adipocyte Signaling Pathway	0.817	0.043	ND	PRDX6,PRKAA1,PRKAB1,RAC2
Glycosaminoglycan metabolism	0.807	0.0391	2.236	GNS,GPC6,HEXA,SDC3,SLC35D2
MSP-RON Signaling Pathway	0.799	0.0484	ND	ACTA2,F12,PIK3R1
ROBO SLIT Signaling Pathway	0.797	0.0388	-2.236	ARF6,ARPC1B,ARPC2,FLT1,FRK
IL-6 Signaling	0.797	0.0388	2.236	IKBKB,IL1R1,MAP4K4,NRAS,PIK3R1
MITF-M-dependent gene expression	0.794	0.0421	2	HDAC1,SMARCC1,SMARCC2,SS18L1
Adrenomedullin signaling pathway	0.786	0.0347	2.449	CALCRL,GNAQ,ITPR2,NOTUM,NRAS,PIK3R1,SMARCC2
Transcriptional Regulation by MECP2	0.785	0.0476	ND	HDAC1,PTPN1,SGK1
Histidine catabolism	0.784	0.125	ND	HNMT
Sucrose Degradation V (Mammalian)	0.784	0.125	ND	KHK
Immunogenic Cell Death Signaling Pathway	0.783	0.0417	ND	CFLAR,HSPA1A,IFNGR1,LRP1
Activation of Matrix Metalloproteinases	0.78	0.0606	ND	MMP15,TIMP2
Toll Like Receptor 3 (TLR3) Cascade	0.78	0.0606	ND	IKBKB,IRF7
CXCR4 Signaling	0.775	0.0359	2	CD4,GNAQ,ITPR2,NRAS,PIK3R1,RAC2
IL-1 Signaling	0.772	0.0412	ND	GNAQ,IKBKB,IL1R1,MYD88
Synaptogenesis Signaling Pathway	0.771	0.0315	2.333	AP2M1,ARPC1B,ARPC2,FRK,LRP1,NRAS,PIK3R1,RELN,STXBP2,VTI1B
Thrombopoietin Signaling	0.771	0.0469	ND	IRS2,NRAS,PIK3R1
Triacylglycerol Degradation	0.771	0.0469	ND	LIPC,NOTUM,PRDX6
Costimulation by the CD28 family	0.768	0.0379	2.236	CD4,NME3,PIK3R1,PPP2R5A,STK4
HGF Signaling	0.768	0.0379	ND	ETS1,ITGA1,MAP3K2,NRAS,PIK3R1
Mitotic Prometaphase	0.764	0.0341	2.646	DCTN1,DYNC1I2,EML4,PPP2R5A,STAG1,STAG2,YWHAE
Mitochondrial protein degradation	0.761	0.0408	2	ALAS1,ECI1,GLUD1,HADH
Small Cell Lung Cancer Signaling	0.761	0.0408	ND	CKS1B,HDAC1,IKBKB,PIK3R1
GABA Receptor Signaling	0.759	0.0376	ND	ALDH5A1,AP2M1,GNAQ,GPHN,ITPR2
Opioid Signaling Pathway	0.752	0.0319	1.134	AP2M1,FRK,GNAQ,GRK2,ITPR2,NRAS,OGFR,RAC2,RGS5
IL-27 Signaling Pathway	0.75	0.0373	0.447	IFNGR1,IL1R1,MYD88,PIK3R1,RORA
Gα12/13 Signaling	0.75	0.0373	2.236	ARHGEF1,IKBKB,MEF2A,NRAS,PIK3R1
Salvage Pathways of Pyrimidine Ribonucleotides	0.75	0.0404	2	EIF2AK2,NME3,PRKAA1,SGK1
Activation of IRF by Cytosolic Pattern Recognition Receptors	0.743	0.0455	ND	IKBKB,IRF7,IRF9
SPINK1 Pancreatic Cancer Pathway	0.743	0.0455	ND	CPE,CPN1,SMAD2
Aldosterone Signaling in Epithelial Cells	0.742	0.0351	2	DNAJB1,HSPA1A,ITPR2,NOTUM,PIK3R1,SGK1
Signaling by ROBO receptors	0.739	0.0325	2.828	EVL,NRP1,PSMA7,PSMB9,PSMD4,PSMD9,PSME4,RBX1
Interleukin-1 processing	0.738	0.111	ND	GSDMD
TRAIL signaling	0.738	0.111	ND	CFLAR
OAS antiviral response	0.738	0.111	ND	OAS1
Malate-aspartate shuttle	0.738	0.111	ND	SLC25A13
Abacavir ADME	0.73	0.0448	ND	NME3,PIK3R1,STK4
NoRC negatively regulates rRNA expression	0.73	0.0448	ND	ARID4B,HDAC1,MBD2
Mitotic Roles of Polo-Like Kinase	0.73	0.0448	ND	FZR1,PPP2R5A,STAG2
ERBB4 Signaling	0.73	0.0448	ND	NRAS,PIK3R1,YAP1
Oxidative Ethanol Degradation III	0.73	0.0448	ND	ACSS3,ALDH3A1,CYP2E1
Cellular response to heat stress	0.729	0.0396	ND	DNAJB1,HSPA1A,TPR,YWHAE
Netrin Signaling	0.719	0.0345	2.449	ARPC1B,ARPC2,ITPR2,PIK3R1,RAC2,VTI1B
SPINK1 General Cancer Pathway	0.717	0.0441	ND	MT1X,NRAS,PIK3R1
Adipogenesis pathway	0.714	0.0362	-1.342	FOXO1,HDAC1,KAT2B,NR1D1,RBP1
White Adipose Tissue Browning Pathway	0.714	0.0362	2	FCER1G,ITPR2,PPARA,PRKAA1,PRKAB1
Mouse Embryonic Stem Cell Pluripotency	0.708	0.0388	2	ID1,LIFR,NRAS,PIK3R1
STAT3 Pathway	0.706	0.036	ND	FLT1,IGF1,IL1R1,IL7R,NRAS
Sensory processing of sound by inner hair cells of the cochlea	0.704	0.0435	ND	CAPZA2,SPTAN1,TRIOBP
Irritable Bowel Syndrome Signaling Pathway	0.704	0.031	3	ARPC2,IFNGR1,IKBKB,IL1R1,MMP15,MYD88,PIK3R1,RAC2,RBCK1
Fatty acyl-CoA biosynthesis	0.703	0.0541	ND	ACSL4,ACSL5
Regulation of endogenous retroelements	0.698	0.0385	2	HDAC1,SMARCC1,SMARCC2,SS18L1
Xenobiotic Metabolism Signaling	0.698	0.0303	ND	ALDH3A1,ALDH5A1,CYP3A7,HMOX1,MAP3K2,NR1I3,NRAS,PIK3R1,PPP2R5A,RBX1
GABAergic Receptor Signaling Pathway (Enhanced)	0.697	0.0357	1.342	ALDH5A1,GLUD1,GLUL,GPHN,ITPR2
Neurotransmitter clearance	0.697	0.1	ND	COMT
ATF6 (ATF6-alpha) activates chaperone genes	0.697	0.1	ND	ATF6
Ketone body metabolism	0.697	0.1	ND	ACSS3
RUNX1 and FOXP3 control the development of regulatory T lymphocytes (Tregs)	0.697	0.1	ND	CBFB
Prednisone ADME	0.697	0.1	ND	HSD11B1
Citrulline Biosynthesis	0.697	0.1	ND	PRODH2
Folate Transformations I	0.697	0.1	ND	MTR
Cell surface interactions at the vascular wall	0.694	0.0326	2.646	CD74,FCER1G,NRAS,PECAM1,PIK3R1,SDC3,SLC3A2
GM-CSF Signaling	0.692	0.0429	ND	ETS1,NRAS,PIK3R1
MyD88-independent TLR4 cascade	0.686	0.0526	ND	IKBKB,IRF7
Fanconi Anemia Pathway	0.686	0.0526	ND	CENPX,FAAP20
Triglyceride metabolism	0.686	0.0526	ND	DGAT2,GPAM
MIF-mediated Glucocorticoid Regulation	0.686	0.0526	ND	CD74,PLA2G12A
tRNA Charging	0.686	0.0526	ND	FARSB,NARS1
Neutrophil Extracellular Trap Signaling Pathway	0.678	0.0291	2.309	C1QA,C1QC,FRK,GSDMD,ITPR2,NDUFA9,NDUFB1,NOTUM,PIK3R1,PLA2G12A,PRDX6,RAC2
Multiple Sclerosis Signaling Pathway	0.674	0.0321	2.646	C1QA,C1QC,CAPN2,IFNGR1,IL7R,NR1H3,SUZ12
SUMOylation of ubiquitinylation proteins	0.669	0.0513	ND	MDM2,TPR
NGF-stimulated transcription	0.669	0.0513	ND	ID1,SGK1
Dopamine Degradation	0.669	0.0513	ND	ALDH3A1,COMT
Erythrocytes take up carbon dioxide and release oxygen	0.66	0.0909	ND	AQP1
Processing and activation of SUMO	0.66	0.0909	ND	SUMO3
RHO GTPases activate KTN1	0.66	0.0909	ND	KLC4
Metallothioneins bind metals	0.66	0.0909	ND	MT1X
Aspartate and asparagine metabolism	0.66	0.0909	ND	SLC25A13
NFE2L2 regulating tumorigenic genes	0.66	0.0909	ND	SP1
Ephrin B Signaling	0.657	0.0411	ND	ABI1,GNAQ,RAC2
Cardiac Hypertrophy Signaling	0.653	0.0308	2.646	GNAQ,IGF1,MAP3K2,MEF2A,NOTUM,NRAS,PIK3R1,RAC2
Signaling by FGFR3	0.653	0.05	ND	NRAS,PIK3R1
Transcriptional Regulation by VENTX	0.653	0.05	ND	CSF1R,FZR1
Phase II - Conjugation of compounds	0.651	0.0367	2	ABHD14B,COMT,MTR,OPLAH
RNA Polymerase I Transcription	0.645	0.0405	ND	HDAC1,KAT2B,MBD2
Melatonin Signaling	0.645	0.0405	ND	GNAQ,NOTUM,RORA
α-Adrenergic Signaling	0.642	0.0364	ND	GNAQ,GYS2,ITPR2,NRAS
DAG and IP3 signaling	0.637	0.0488	ND	GRK2,ITPR2
Signaling by FGFR4	0.637	0.0488	ND	NRAS,PIK3R1
RET signaling	0.637	0.0488	ND	IRS2,PIK3R1
Mechanisms of Viral Exit from Host Cells	0.637	0.0488	ND	ACTA2,VPS25
Nicotine Degradation III	0.634	0.04	ND	AOX1,CYP2E1,CYP3A7
GPCR-Mediated Integration of Enteroendocrine Signaling Exemplified by an L Cell	0.634	0.04	ND	GNAQ,ITPR2,NOTUM
Semaphorin Neuronal Repulsive Signaling Pathway	0.633	0.0338	-0.447	ITGA1,NRP1,PIK3R1,PLXND1,PPP1R12B
Vitamin D (calciferol) metabolism	0.627	0.0833	ND	LGMN
Signaling by Leptin	0.627	0.0833	ND	IRS2
GP1b-IX-V activation signalling	0.627	0.0833	ND	PIK3R1
Z-decay: degradation of maternal mRNAs by zygotically expressed factors	0.627	0.0833	ND	EIF4A2
Signaling by LTK	0.627	0.0833	ND	PIK3R1
γ-glutamyl Cycle	0.627	0.0833	ND	OPLAH
UDP-N-acetyl-D-galactosamine Biosynthesis II	0.627	0.0833	ND	UAP1
Leptin Signaling in Obesity	0.623	0.0395	ND	FOXO1,NOTUM,PIK3R1
Mitochondrial Dysfunction	0.622	0.029	-1.897	CAPN2,CYB5B,ITPR2,MDM2,NDUFA9,NDUFB1,PIK3R1,PRDX6,PRKAA1,PRKAB1
Ethanol Degradation II	0.622	0.0476	ND	ACSS3,ALDH3A1
Macrophage Classical Activation Signaling Pathway	0.619	0.0319	2.236	IFNGR1,IKBKB,IRF9,MYD88,SPI1,SUZ12
Phase I - Functionalization of compounds	0.615	0.0354	2	ALDH3A1,CYB5B,CYP2E1,CYP3A7
Regulation of eIF4 and p70S6K Signaling	0.613	0.0317	ND	EIF3L,EIF4A2,ITGA1,NRAS,PIK3R1,PPP2R5A
Antiproliferative Role of Somatostatin Receptor 2	0.613	0.039	ND	NRAS,PIK3R1,SMARCC2
Signaling by SCF-KIT	0.607	0.0465	ND	NRAS,PIK3R1
DAP12 interactions	0.607	0.0465	ND	NRAS,PIK3R1
Transport of vitamins, nucleosides, and related molecules	0.607	0.0465	ND	SLC35D2,SLC5A6
Smooth Muscle Contraction	0.607	0.0465	ND	ACTA2,ITGA1
Binding and Uptake of Ligands by Scavenger Receptors	0.607	0.0351	2	APOL1,CD163,LRP1,STAB1
Maturity Onset Diabetes of Young (MODY) Signaling	0.602	0.0385	ND	APOL1,PKLR,SLC2A2
Role of MAPK Signaling in Promoting the Pathogenesis of Influenza	0.598	0.0348	ND	NRAS,PLA2G12A,PRDX6,TCIRG1
Trafficking and processing of endosomal TLR	0.597	0.0769	ND	LGMN
Dissolution of Fibrin Clot	0.597	0.0769	ND	SERPINB6
Advanced glycosylation endproduct receptor signaling	0.597	0.0769	ND	CAPZA2
PI3K Cascade	0.593	0.0455	ND	IRS2,PIK3R1
Aspirin ADME	0.593	0.0455	ND	CYP2E1,SLC22A7
Acetone Degradation I (to Methylglyoxal)	0.593	0.0455	ND	CYP2E1,CYP3A7
Neurotrophin/TRK Signaling	0.592	0.038	ND	NRAS,PIK3R1,SPRY1
Amyotrophic Lateral Sclerosis Signaling	0.59	0.0345	ND	CAPN2,GLUL,IGF1,PIK3R1
G alpha (12/13) signalling events	0.582	0.0375	ND	ARHGEF1,ARHGEF40,NET1
Axonal Guidance Signaling	0.58	0.027	ND	ADAM10,ARPC1B,ARPC2,GNAQ,IGF1,ITGA1,MMP15,NOTUM,NRAS,NRP1,PIK3R1,PLXND1,RAC2,WIPF1
Interleukin-10 signaling	0.579	0.0444	ND	CCL19,IL1R1
Noradrenaline and Adrenaline Degradation	0.579	0.0444	ND	ALDH3A1,COMT
Sphingosine-1-phosphate Signaling	0.574	0.0339	ND	GNAQ,NOTUM,PIK3R1,RAC2
IL-3 Signaling	0.572	0.037	ND	FOXO1,NRAS,PIK3R1
Chemokine Signaling	0.572	0.037	ND	GNAQ,NRAS,PPP1R12B
Tryptophan catabolism	0.569	0.0714	ND	SLC3A2
Bladder Cancer Signaling	0.566	0.0336	ND	HDAC1,MDM2,MMP15,NRAS
M-decay: degradation of maternal mRNAs by maternally stored factors	0.566	0.0435	ND	CNOT2,EIF4A2
MIF Regulation of Innate Immunity	0.566	0.0435	ND	CD74,PLA2G12A
IL-23 Signaling Pathway	0.566	0.0435	ND	PIK3R1,RORA
Acetylcholine Receptor Signaling Pathway	0.563	0.0305	2.449	ADAM10,GNAQ,HMOX1,ITPR2,NOTUM,PIK3R1
Nitric Oxide Signaling in the Cardiovascular System	0.558	0.0333	2	FLT1,ITPR2,PIK3R1,PRKAA1
EIF2 Signaling	0.556	0.0294	2	ACTA2,EIF2AK1,EIF2AK2,EIF3L,EIF4A2,NRAS,PIK3R1
Interleukin-2 family signaling	0.553	0.0426	ND	INPP5B,PIK3R1
Role of RIG1-like Receptors in Antiviral Innate Immunity	0.553	0.0426	ND	IKBKB,IRF7
Estrogen Biosynthesis	0.553	0.0426	ND	CYP2E1,CYP3A7
Renin-Angiotensin Signaling	0.55	0.0331	2	GNAQ,ITPR2,NRAS,PIK3R1
NGF Signaling	0.55	0.0331	2	IKBKB,MAP3K2,NRAS,PIK3R1
Regulation of cholesterol biosynthesis by SREBP (SREBF)	0.544	0.0667	ND	SEC24B
Synthesis of Prostaglandins (PG) and Thromboxanes (TX)	0.544	0.0667	ND	CBR1
Response of EIF2AK1 (HRI) to heme deficiency	0.544	0.0667	ND	EIF2AK1
Mevalonate Pathway I	0.544	0.0667	ND	PMVK
PI Metabolism	0.544	0.0357	ND	MTMR4,PIK3R1,TNFAIP8L1
Transport of bile salts and organic acids, metal ions and amine compounds	0.544	0.0357	ND	SLC22A7,SLC30A1,SLC47A1
Activation of anterior HOX genes in hindbrain during early embryogenesis	0.544	0.0357	ND	KMT2C,MAFB,SUZ12
Nicotine Degradation II	0.544	0.0357	ND	AOX1,CYP2E1,CYP3A7
IL-15 Production	0.543	0.0328	2	CSF1R,ERBB3,FLT1,FRK
DNA Damage Bypass	0.54	0.0417	ND	RBX1,UBE2L6
Inositol phosphate metabolism	0.54	0.0417	ND	INPP5B,IP6K2
Human Embryonic Stem Cell Pluripotency	0.539	0.0299	2.449	FOXO1,ID1,LIFR,NRAS,PIK3R1,SMAD2
Activation of NMDA receptors and postsynaptic events	0.534	0.0353	ND	NRAS,PRKAA1,PRKAB1
LPS-stimulated MAPK Signaling	0.534	0.0353	ND	IKBKB,NRAS,PIK3R1
Role of MAPK Signaling in the Pathogenesis of Influenza	0.534	0.0353	ND	NRAS,PLA2G12A,PRDX6
L1CAM interactions	0.528	0.0323	2	AP2M1,ITGA1,NRP1,SPTAN1
TP53 Regulates Transcription of Cell Cycle Genes	0.528	0.0408	ND	CNOT2,GADD45A
Platelet homeostasis	0.526	0.0349	ND	ITPR2,PECAM1,PPP2R5A
Cyclins and Cell Cycle Regulation	0.526	0.0349	ND	HDAC1,PPP2R5A,RBX1
Transcriptional Regulatory Network in Embryonic Stem Cells	0.523	0.0305	2.236	IGF1,LIFR,NRAS,PIK3R1,SMAD2
Caspase activation via Death Receptors in the presence of ligand	0.52	0.0625	ND	CFLAR
Processing of SMDT1	0.52	0.0625	ND	PHB2
Extrinsic Prothrombin Activation Pathway	0.52	0.0625	ND	F12
Superpathway of Citrulline Metabolism	0.52	0.0625	ND	PRODH2
D-myo-inositol (1,4,5)-trisphosphate Degradation	0.52	0.0625	ND	INPP5B
Signaling by TGFBR3	0.516	0.04	ND	SP1,TIMP2
Cardiac Hypertrophy Signaling (Enhanced)	0.509	0.026	3.051	ATF6,GNAQ,HDAC1,IGF1,IKBKB,IL1R1,IL7R,ITGA1,ITPR2,MAP3K2,MEF2A,NOTUM,NRAS,PIK3R1
Myelination Signaling Pathway	0.506	0.0273	2.333	ARF6,ARHGAP35,ERBB3,FRK,HDAC1,IGF1,NRAS,PIK3R1,SMAD2
Transcriptional regulation by RUNX2	0.504	0.0392	ND	CBFB,YAP1
NR1H2 and NR1H3-mediated signaling	0.504	0.0392	ND	ABCG5,NR1H3
Transcriptional regulation of granulopoiesis	0.504	0.0392	ND	CBFB,SPI1
Transcriptional and post-translational regulation of MITF-M expression and activity	0.504	0.0392	ND	HDAC1,ID1
FAT10 Cancer Signaling Pathway	0.504	0.0392	ND	IKBKB,SMAD2
Regulation of Cellular Mechanics by Calpain Protease	0.5	0.0337	ND	CAPN2,ITGA1,NRAS
Glycerophospholipid biosynthesis	0.5	0.0312	2	DGAT2,GPAM,PLA2G12A,PLD3
Phagosome Formation	0.499	0.0253	4.123	ARF6,ARPC1B,ARPC2,CALCRL,FCER1G,FRK,GPLD1,HMOX1,ITGA1,ITPR2,MYD88,NRAS,PIK3R1,PLA2G12A,PLD3,PRDX6,RAC2,WIPF1
Prolactin receptor signaling	0.499	0.0588	ND	RBX1
Germ layer formation at gastrulation	0.499	0.0588	ND	SMAD2
Zygotic genome activation (ZGA)	0.499	0.0588	ND	YAP1
RAN Signaling	0.499	0.0588	ND	KPNA4
Chondroitin Sulfate Degradation (Metazoa)	0.499	0.0588	ND	HEXA
Glutaryl-CoA Degradation	0.499	0.0588	ND	HADH
1D-myo-inositol Hexakisphosphate Biosynthesis II (Mammalian)	0.499	0.0588	ND	INPP5B
D-myo-inositol (1,3,4)-trisphosphate Biosynthesis	0.499	0.0588	ND	INPP5B
B-WICH complex positively regulates rRNA expression	0.493	0.0385	ND	BAZ1B,KAT2B
Signaling by FGFR1	0.493	0.0385	ND	NRAS,PIK3R1
Opioid Signalling	0.491	0.0333	ND	GNAQ,GRK2,ITPR2
BMP signaling pathway	0.491	0.0333	ND	CHRD,FST,NRAS
Coronavirus Pathogenesis Pathway	0.485	0.0284	-1.342	HDAC1,IKBKB,IRF7,IRF9,OAS1,TMPRSS2
Ceramide Signaling	0.483	0.033	ND	NRAS,PIK3R1,PPP2R5A
Spliceosomal Cycle	0.482	0.0377	ND	CWC15,SF3B2
Germ Cell-Sertoli Cell Junction Signaling	0.481	0.0292	ND	ACTA2,MAP3K2,NRAS,PIK3R1,RAC2
TR/RXR Activation	0.479	0.0305	2	BCL3,MDM2,PIK3R1,PPARA
Gastrin-CREB signalling pathway via PKC and MAPK	0.478	0.0556	ND	NRAS
Formation of definitive endoderm	0.478	0.0556	ND	SMAD2
Dermatan Sulfate Degradation (Metazoa)	0.478	0.0556	ND	HEXA
Role of Macrophages, Fibroblasts and Endothelial Cells in Rheumatoid Arthritis	0.477	0.0267	3	GNAQ,IKBKB,IL1R1,LRP1,LRP5,MYD88,NOTUM,NRAS,PIK3R1
Cell junction organization	0.475	0.0326	ND	CLDN12,CLDN5,PARD3
Retinol Biosynthesis	0.472	0.037	ND	LIPC,RBP1
Factors involved in megakaryocyte development and platelet production	0.468	0.0323	ND	CAPZA2,DOCK4,HDAC1
RANK Signaling in Osteoclasts	0.468	0.0323	ND	IKBKB,MAP3K2,PIK3R1
P2Y Purinergic Receptor Signaling Pathway	0.466	0.0301	2	GNAQ,NOTUM,NRAS,PIK3R1
Meiotic synapsis	0.461	0.0364	ND	STAG1,STAG2
Sensory processing of sound by outer hair cells of the cochlea	0.461	0.0364	ND	SPTAN1,TRIOBP
Lymphotoxin β Receptor Signaling	0.461	0.0364	ND	IKBKB,PIK3R1
Chaperone Mediated Autophagy Signaling Pathway	0.46	0.025	-0.775	DNAJB1,FCER1G,HSPA1A,IKBKB,KAT2B,MDM2,MEF2A,MMP15,PIK3R1,PLIN2,PRKAA1,PRKAB1,PSMA7,PSMB9,SLC2A2,TCIRG1
Synaptic Long Term Potentiation	0.46	0.0299	2	GNAQ,ITPR2,NOTUM,NRAS
Unfolded Protein Response (UPR)	0.459	0.0526	ND	ATF6
RHO GTPases activate CIT	0.459	0.0526	ND	PPP1R12B
RHO GTPases Activate ROCKs	0.459	0.0526	ND	PPP1R12B
GABA synthesis, release, reuptake and degradation	0.459	0.0526	ND	ALDH5A1
Superpathway of Geranylgeranyldiphosphate Biosynthesis I (via Mevalonate)	0.459	0.0526	ND	PMVK
NLR signaling pathways	0.451	0.0357	ND	HMOX1,IKBKB
Interleukin-3, Interleukin-5 and GM-CSF signaling	0.451	0.0357	ND	INPP5B,PIK3R1
CD27 Signaling in Lymphocytes	0.451	0.0357	ND	IKBKB,MAP3K2
EGF Signaling	0.451	0.0357	ND	ITPR2,PIK3R1
Prolactin Signaling	0.445	0.0312	ND	NRAS,PIK3R1,SP1
Synthesis, secretion, and deacylation of Ghrelin	0.442	0.05	ND	IGF1
Interleukin-12 family signaling	0.442	0.05	ND	CANX
Valine Degradation I	0.442	0.05	ND	HIBADH
Folate Signaling Pathway	0.442	0.0351	ND	MTR,OGT
Atherosclerosis Signaling	0.442	0.0292	ND	APOL1,LYZ,PLA2G12A,PRDX6
Mitochondrial translation	0.438	0.0309	ND	DAP3,GFM1,MTIF2
Hereditary Breast Cancer Signaling	0.435	0.029	1	GADD45A,IGF1,NRAS,PIK3R1
Signaling by PDGF	0.432	0.0345	ND	NRAS,PIK3R1
RAR Activation	0.432	0.0253	3.317	ADAM10,BRD7,GNAQ,KAT2B,PBRM1,PIK3R1,RAC2,RBP1,SMARCC1,SMARCC2,SP1
Cardiac β-adrenergic Signaling	0.432	0.0278	ND	AKAP11,GNAQ,GRK2,PKIG,PPP2R5A
UVA-Induced MAPK Signaling	0.431	0.0306	ND	NOTUM,NRAS,PIK3R1
RHO GTPases activate PAKs	0.425	0.0476	ND	PPP1R12B
Branched-chain amino acid catabolism	0.425	0.0476	ND	HIBADH
Citric acid cycle (TCA cycle)	0.425	0.0476	ND	IDH3B
Endoplasmic Reticulum Stress Pathway	0.425	0.0476	ND	ATF6
RHO GTPases Activate Formins	0.424	0.0286	2	DYNC1I2,EVL,MRTFA,PPP2R5A
Semaphorin Signaling in Neurons	0.423	0.0339	ND	NRP1,RAC2
Ion channel transport	0.417	0.0273	2.236	FXYD6,SGK1,TCIRG1,TRPC4AP,WNK1
Neuropathic Pain Signaling in Dorsal Horn Neurons	0.41	0.0297	ND	ITPR2,NOTUM,PIK3R1
Chaperone Mediated Autophagy	0.409	0.0455	ND	PLIN2
Formation of paraxial mesoderm	0.409	0.0455	ND	KAT2B
Superpathway of D-myo-inositol (1,4,5)-trisphosphate Metabolism	0.409	0.0455	ND	INPP5B
Retinoic acid Mediated Apoptosis Signaling	0.405	0.0328	ND	CFLAR,DAP3
GPER1 signaling	0.397	0.0291	ND	NME3,PIK3R1,STK4
Primary Immunodeficiency Signaling	0.396	0.0323	ND	CD4,IL7R
Parkinson's Signaling Pathway	0.395	0.0253	0	ACTA2,ALDH3A1,ALDH5A1,GBA1,ITPR2,NDUFA9,NDUFB1,TCIRG1
Regulation of TLR by endogenous ligand	0.394	0.0435	ND	GSDMD
Nucleotide salvage	0.394	0.0435	ND	ADK
NFE2L2 regulating anti-oxidant/detoxification enzymes	0.394	0.0435	ND	HMOX1
Differential Regulation of Cytokine Production in Intestinal Epithelial Cells by IL-17A and IL-17F	0.394	0.0435	ND	LCN2
TCA Cycle II (Eukaryotic)	0.394	0.0435	ND	IDH3B
Fatty Acid α-oxidation	0.394	0.0435	ND	ALDH3A1
Endocannabinoid Cancer Inhibition Pathway	0.39	0.0274	1	GNAQ,PIK3R1,PRKAA1,PRKAB1
NCAM signaling for neurite out-growth	0.388	0.0317	ND	NRAS,SPTAN1
IL-2 Signaling	0.388	0.0317	ND	NRAS,PIK3R1
Neurovascular Coupling Signaling Pathway	0.383	0.0258	1.633	GNAQ,ITPR2,PLA2G12A,PPP1R12B,PRDX6,SMARCC2
RHO GTPases Activate NADPH Oxidases	0.38	0.0417	ND	RAC2
Interleukin-6 family signaling	0.38	0.0417	ND	LIFR
Regulation of RUNX1 Expression and Activity	0.38	0.0417	ND	CBFB
Tumoricidal Function of Hepatic Natural Killer Cells	0.38	0.0417	ND	SRGN
Tryptophan Degradation III (Eukaryotic)	0.38	0.0417	ND	HADH
Inflammasome pathway	0.38	0.0417	ND	MYD88
Collagen degradation	0.38	0.0312	ND	ADAM10,MMP15
Protein Kinase A Signaling	0.377	0.0245	0	AKAP11,GNAQ,GYS2,ITPR2,NOTUM,PTPN1,PTPRF,PTPRG,YWHAE,YWHAQ
Macrophage Alternative Activation Signaling Pathway	0.374	0.026	2.236	CSF1R,FCER1G,IRS2,NR1H3,PIK3R1
RAB geranylgeranylation	0.372	0.0308	ND	RAB18,RAB8A
NAD Signaling Pathway	0.37	0.0267	2	IGF1,PIK3R1,PRKAA1,PRKAB1
RNA Polymerase II Transcription	0.37	0.0267	2	SLBP,SRRM1,SRSF9,SYMPK
Metabolism of cofactors	0.367	0.04	ND	COQ4
Glycogen metabolism	0.367	0.04	ND	GYS2
Pregnenolone Biosynthesis	0.367	0.04	ND	CYP2E1
Putrescine Degradation III	0.367	0.04	ND	ALDH3A1
Factors Promoting Cardiogenesis in Vertebrates	0.365	0.0265	ND	LRP1,LRP5,NOTUM,SMAD2
Induction of Apoptosis by HIV1	0.364	0.0303	ND	IKBKB,SLC25A13
Oxidative Phosphorylation	0.36	0.0275	ND	CYB5B,NDUFA9,NDUFB1
Eicosanoid Signaling	0.357	0.0247	2.646	ETS1,GNAQ,NOTUM,NRAS,PIK3R1,PLA2G12A,PRDX6
Macroautophagy	0.357	0.0299	ND	PRKAA1,PRKAB1
Collagen biosynthesis and modifying enzymes	0.357	0.0299	ND	COLGALT1,CRTAP
CD40 Signaling	0.357	0.0299	ND	IKBKB,PIK3R1
Role of Osteoblasts in Rheumatoid Arthritis Signaling Pathway	0.355	0.025	0	CTSC,IGF1,LRP1,LRP5,MMP15,PIK3R1
The Visual Cycle	0.354	0.0385	ND	RBP1
Pyrimidine Deoxyribonucleotides De Novo Biosynthesis I	0.354	0.0385	ND	NME3
Histidine Degradation VI	0.354	0.0385	ND	CYP2E1
Adrenergic Receptor Signaling Pathway (Enhanced)	0.352	0.0254	2.236	COMT,GNAQ,ITPR2,NOTUM,TCIRG1
Corticotropin Releasing Hormone Signaling	0.35	0.026	ND	GNAQ,ITPR2,MEF2A,SMARCC2
Complex I biogenesis	0.349	0.0294	ND	NDUFA9,NDUFB1
IL-17A Signaling in Airway Cells	0.349	0.0294	ND	IKBKB,PIK3R1
ILK Signaling	0.348	0.0253	1	ACTA2,IRS2,PIK3R1,PPP2R5A,RAC2
Effects of PIP2 hydrolysis	0.342	0.037	ND	ITPR2
BMAL1:CLOCK,NPAS2 activates circadian gene expression	0.342	0.037	ND	PPARA
Cholesterol biosynthesis	0.342	0.037	ND	PMVK
Syndecan interactions	0.342	0.037	ND	SDC3
Integrin signaling	0.342	0.037	ND	PTPN1
Pyroptosis	0.342	0.037	ND	GSDMD
Role of JAK1, JAK2 and TYK2 in Interferon Signaling	0.342	0.037	ND	IFNGR1
Kinetochore Metaphase Signaling Pathway	0.337	0.0265	ND	PPP2R5A,STAG1,STAG2
PD-1, PD-L1 cancer immunotherapy pathway	0.332	0.0263	ND	IFNGR1,PIK3R1,YAP1
CDP-diacylglycerol Biosynthesis I	0.331	0.0357	ND	GPAM
Glycolysis I	0.331	0.0357	ND	PKLR
Cilium Assembly	0.324	0.0245	2.236	DCTN1,DYNC1I2,EXOC7,RAB8A,YWHAE
Sleep NREM Signaling Pathway	0.322	0.0259	ND	NRAS,YWHAE,YWHAQ
Peroxisomal lipid metabolism	0.32	0.0345	ND	ACBD5
Myogenesis	0.32	0.0345	ND	MEF2A
EGR2 and SOX10-mediated initiation of Schwann cell myelination	0.32	0.0345	ND	YAP1
Paracetamol ADME	0.32	0.0345	ND	CYP2E1
Signaling by FGFR2	0.315	0.0274	ND	NRAS,PIK3R1
GPCR-Mediated Nutrient Sensing in Enteroendocrine Cells	0.311	0.0254	ND	GNAQ,ITPR2,NOTUM
Signaling by CSF3 (G-CSF)	0.31	0.0333	ND	RNF7
Glutathione Redox Reactions I	0.31	0.0333	ND	PRDX6
Phosphatidylglycerol Biosynthesis II (Non-plastidic)	0.31	0.0333	ND	GPAM
Superpathway of Cholesterol Biosynthesis	0.31	0.0333	ND	PMVK
PAK Signaling	0.306	0.0252	ND	ITGA1,NRAS,PIK3R1
Granzyme A Signaling	0.303	0.0267	ND	NDUFA9,NDUFB1
Tryptophan Degradation X (Mammalian, via Tryptamine)	0.3	0.0323	ND	ALDH3A1
Sonic Hedgehog Signaling	0.3	0.0323	ND	GRK2
Growth Hormone Signaling	0.291	0.026	ND	IGF1,PIK3R1
Thrombin signalling through proteinase activated receptors (PARs)	0.29	0.0312	ND	GNAQ
RHO GTPases activate IQGAPs	0.29	0.0312	ND	IQGAP2
Role of NANOG in Mammalian Embryonic Stem Cell Pluripotency	0.287	0.0244	ND	LIFR,NRAS,PIK3R1
p38 MAPK Signaling	0.283	0.0242	ND	IL1R1,MEF2A,PLA2G12A
Signal amplification	0.281	0.0303	ND	GNAQ
MAPK targets/ Nuclear events mediated by MAP kinases	0.281	0.0303	ND	MEF2A
Airway Inflammation in Asthma	0.281	0.0303	ND	IFNGR1
TNFR2 Signaling	0.281	0.0303	ND	IKBKB
TREM1 Signaling	0.279	0.0253	ND	MYD88,SIGIRR
IL-13 Signaling Pathway	0.278	0.024	ND	CHI3L1,FRK,PIK3R1
Th1 Pathway	0.278	0.024	ND	CD4,IFNGR1,PIK3R1
Autism Signaling Pathway	0.275	0.0227	1.134	ALDH3A1,ALDH5A1,IGF1,LRP5,NRAS,PIK3R1,RELN
Cohesin Chromatin Regulation Pathway	0.273	0.0227	2.449	FAT1,HP1BP3,NIPBL,PPP2R5A,STAG1,STAG2
Signaling by NOTCH2	0.273	0.0294	ND	ADAM10
Late endosomal microautophagy	0.273	0.0294	ND	PLIN2
4-1BB Signaling in T Lymphocytes	0.273	0.0294	ND	IKBKB
Ribosomal Quality Control Signaling Pathway	0.27	0.0226	2.449	EXOSC4,PSMA7,PSMB9,PSMD4,PSMD9,PSME4
Endocannabinoid Developing Neuron Pathway	0.27	0.0236	ND	NRAS,PIK3R1,RAC2
Dopamine Receptor Signaling	0.268	0.0247	ND	COMT,PPP2R5A
Oxytocin in Spinal Neurons Signaling Pathway	0.264	0.0286	ND	SMARCC2
PRC2 methylates histones and DNA	0.264	0.0286	ND	SUZ12
SUMOylation of SUMOylation proteins	0.264	0.0286	ND	TPR
Nucleotide catabolism	0.264	0.0286	ND	NUDT16
Transcriptional Regulation by NPAS4	0.264	0.0286	ND	MDM2
Coagulation System	0.264	0.0286	ND	F12
G alpha (q) signalling events	0.263	0.0229	2	GNAQ,GRK2,PIK3R1,RGS5
Androgen Signaling	0.263	0.0229	ND	DNAJB1,GNAQ,ITPR2,KAT2B
FLT3 Signaling in Hematopoietic Progenitor Cells	0.263	0.0244	ND	NRAS,PIK3R1
GP6 Signaling Pathway	0.261	0.0233	ND	ADAM10,FCER1G,PIK3R1
Th1 and Th2 Activation Pathway	0.259	0.0227	ND	CD4,IFNGR1,PIK3R1,SPI1
Role of JAK family kinases in IL-6-type Cytokine Signaling	0.258	0.0241	ND	ADAM10,LIFR
Melatonin Degradation I	0.258	0.0241	ND	CYP2E1,CYP3A7
G Beta Gamma Signaling	0.257	0.0231	ND	GNAQ,ITPR2,NRAS
Transcriptional regulation by the AP-2 (TFAP2) family of transcription factors	0.256	0.0278	ND	WWOX
Transcriptional regulation of white adipocyte differentiation	0.253	0.0238	ND	ADIRF,PPARA
Cardiac conduction	0.249	0.0227	ND	FXYD6,ITPR2,KAT2B
ERCC6 (CSB) and EHMT2 (G9a) positively regulate rRNA expression	0.248	0.027	ND	HDAC1
Methylglyoxal Degradation III	0.248	0.027	ND	CYP2E1
Superpathway of Methionine Degradation	0.248	0.027	ND	MTR
Integrin cell surface interactions	0.248	0.0235	ND	ITGA1,PECAM1
Glucose metabolism	0.243	0.0233	ND	PKLR,TPR
Metabolism of steroid hormones	0.241	0.0263	ND	HSD11B1
Cell Cycle Regulation by BTG Family Proteins	0.241	0.0263	ND	PPP2R5A
TWEAK Signaling	0.241	0.0263	ND	IKBKB
Formation of Fibrin Clot (Clotting Cascade)	0.234	0.0256	ND	F12
MAP kinase activation	0.234	0.0256	ND	IKBKB
Respiratory electron transport	0.233	0.0227	ND	NDUFA9,NDUFB1
Superpathway of Melatonin Degradation	0.229	0.0225	ND	CYP2E1,CYP3A7
April Mediated Signaling	0.214	0.0238	ND	IKBKB
Vasopressin regulates renal water homeostasis via Aquaporins	0.208	0.0233	ND	AQP1
B Cell Activating Factor Signaling	0.208	0.0233	ND	IKBKB
Intrinsic Prothrombin Activation Pathway	0.208	0.0233	ND	F12
Netrin-1 signaling	0.202	0.0227	ND	PITPNA
TAK1-dependent IKK and NF-kappa-B activation	0.202	0.0227	ND	IKBKB
TP53 Regulates Transcription of Cell Death Genes	0.202	0.0227	ND	STEAP3
Aggrephagy	0.202	0.0227	ND	DYNC1I2
BER (Base Excision Repair) Pathway	0.202	0.0227	ND	SP1
Dilated Cardiomyopathy Signaling Pathway	0	0.0133	ND	ACTA2,ITPR2
CSDE1 Signaling Pathway	0	0.0175	ND	PUM1
Wound Healing Signaling Pathway	0	0.0198	2.236	ACTA2,IFNGR1,IKBKB,IL1R1,NRAS
SNARE Signaling Pathway	0	0.0219	ND	RAB8A,STXBP2,VTI1B
CDX Gastrointestinal Cancer Signaling Pathway	0	0.0203	0	IKBKB,PIK3R1,PNN,RAC2
S100 Family Signaling Pathway	0	0.0191	3.357	ADAM10,BCL3,CALCRL,IKBKB,ITPR2,MMP15,MYD88,NOTUM,PIK3R1,PLA2G12A,RAC2,S100A13,S100A4,SMAD2,SP1
IL-33 Signaling Pathway	0	0.0204	1	IKBKB,MYD88,PIK3R1,SIGIRR
NFKBIE Signaling Pathway	0	0.00445	ND	FCER1G,IKBKB
G alpha (i) signalling events	0	0.0116	ND	CCL19,CCL21,RGS5
Mitochondrial protein import	0	0.0154	ND	SLC25A13
Extracellular matrix organization	0	0.0187	ND	ITGA1,NID1
Defensins	0	0.0217	ND	CD4
Gap junction trafficking and regulation	0	0.0196	ND	AP2M1
SRP-dependent cotranslational protein targeting to membrane	0	0.0141	ND	SRP54,SSR3
Pre-NOTCH Expression and Processing	0	0.013	ND	KAT2B
Metabolism of non-coding RNA	0	0.0179	ND	TPR
Generic Transcription Pathway	0	0.021	3	HDAC1,KAT2B,NR1D1,NR1D2,NR1H3,NR1I3,NRBP1,PPARA,RORA
Gene Silencing by RNA	0	0.0194	ND	TPR,TSNAX
Visual phototransduction	0	0.0164	ND	RBP1
Selenoamino acid metabolism	0	0.0205	ND	HNMT,SECISBP2,SEPSECS
Senescence-Associated Secretory Phenotype (SASP)	0	0.0135	ND	FZR1
Class A/1 (Rhodopsin-like receptors)	0	0.00601	ND	CCL19,CCL21
Class B/2 (Secretin family receptors)	0	0.0104	ND	CALCRL
G alpha (s) signalling events	0	0.0138	ND	CALCRL,GRK2
Transport of inorganic cations/anions and amino acids/oligopeptides	0	0.00926	ND	SLC3A2
SUMOylation of RNA binding proteins	0	0.0213	ND	TPR
O-linked glycosylation	0	0.0177	ND	GALNT1,GALNT2
Signaling by Retinoic Acid	0	0.0217	ND	PDK4
DNA Double Strand Break Response	0	0.0169	ND	BAZ1B
Nucleotide Excision Repair	0	0.0183	ND	RBX1,SUMO3
Major pathway of rRNA processing in the nucleolus and cytosol	0	0.0161	ND	EBNA1BP2,EXOSC4,NOP56
Neurexins and neuroligins	0	0.0175	ND	PDLIM5
RNA polymerase II transcribes snRNA genes	0	0.012	ND	SP1
Mitotic Prophase	0	0.00962	ND	TPR
Eukaryotic Translation Initiation	0	0.0133	ND	EIF3L,EIF4A2
Apoptotic execution phase	0	0.0192	ND	SPTAN1
Nucleosome assembly	0	0.0204	ND	CENPX
Response of EIF2AK4 (GCN2) to amino acid deficiency	0	0.00971	ND	GCN1
Amino acids regulate mTORC1	0	0.0182	ND	TCIRG1
Kinesins	0	0.0161	ND	KLC4
CGAS-STING Signaling Pathway	0	0.0217	ND	GSDMD,IKBKB,TCIRG1
BBSome Signaling Pathway	0	0.0101	2	ASXL1,ATF6,CALCRL,PJA2,RAB8A
Post-translational modification: synthesis of GPI-anchored proteins	0	0.0108	ND	GPLD1
rRNA modification in the nucleus and cytosol	0	0.0145	ND	NOP56
Complex IV assembly	0	0.0208	ND	COX16
Cyclophilin Signaling Pathway	0	0.02	1.342	ATF6,CWC15,LRP1,PIK3R1,SF3B2
[truncated: 95 more rows]

## Sheet: 8
Supplemental table 8. Deep sequencing Cluster 6 pathways
[truncated: 920 more rows]

## Sheet: 9
Supplemental table 9. Deep sequencing Cluster 7 pathways
[truncated: 741 more rows]

[truncated: 36 more sheets: 10, 11, 12, 13, 14, 15, 16, 17, 18, 19, 20, 21, 22, 23, 24, 25, 26, 27, 28, 29 …]
